# Supplementary material for: Ancient conservation of androglobin expression reveals its evolutionary link to ciliary processes
Source: Mol Biol Evol. 2026 Jun 12;43(7):msag147. doi: 10.1093/molbev/msag147 (PMC13331133; doi:10.1093/molbev/msag147)
Supplement: msag147_Supplementary_Data [file msag147_supplementary_data.zip]

Archive with 8 entries (8 files):
- Osterhof et al Supplemental.docx
- Supplementary_file_1.tsv
- Supplementary_file_2.xlsx
- Supplementary_file_3.csv
- Supplementary_file_4.csv
- Supplementary_file_5.xlsx
- Supplementary_file_6.tsv
- Supplementary_file_7.xlsx
