# Supplementary material for: Ancient conservation of androglobin expression reveals its evolutionary link to ciliary processes
Source: Mol Biol Evol. 2026 Jun 12;43(7):msag147. doi: 10.1093/molbev/msag147 (PMC13331133; doi:10.1093/molbev/msag147)
Supplement: msag147_Supplementary_Data [file msag147_supplementary_data.zip › Supplementary_file_1.tsv]

Sequence_ID	Length_AA	PANTHER_PTHR46298_Androglobin	Pfam_PF22068_Androglobin_domain_II	Pfam_PF01067_Androglobin_domain_II_calpain	Pfam_PF22069_Androglobin_domain_IV	Pfam_PF22070_Androglobin_domain_V	Pfam_PF00648_Calpain_family_cysteine_protease	Pfam_PF00042_Globin	Pfam_PF00612_IQ_calmodulin_binding_motif	Pfam_PF22071_FAP42_domain_B2	CDD_cd22307_Adgb_C_mid_like	CDD_cd01040_Mb_like	SUPERFAMILY_SSF54001_Cysteine_proteinases	SUPERFAMILY_SSF46458_Globin_like	SUPERFAMILY_SSF49758_Calpain_domain_III	SMART_SM00230_Cys_prot_2	SMART_SM00015_IQ_motif	PRINTS_PR00704_Calpain_cysteine_protease	Gene3D_G3DSA1.10.490.10_Globins	Coils_Coiled_coil
AYU81650.1	1888	Y	N	N	N	N	Y	N	N	N	N	N	Y	N	N	N	N	N	N	N
Aqu2.1.39908_1	1405	Y	Y	N	Y	Y	Y	Y	N	N	N	N	Y	Y	N	Y	N	N	Y	Y
CAD8065003.1	1418	Y	N	N	N	N	Y	N	N	N	N	N	Y	N	N	N	N	N	N	Y
CAD8074561.1	1890	Y	N	N	N	N	Y	N	N	N	N	N	Y	N	N	N	N	N	N	Y
CAD8075661.1	1417	Y	N	N	N	N	Y	N	N	N	N	N	Y	N	N	N	N	N	N	Y
CAD8087862.1	1419	Y	N	N	N	N	Y	N	N	N	N	N	Y	N	N	N	N	N	N	Y
CAD8130613.1	1374	Y	N	N	N	N	Y	N	N	N	N	N	Y	N	N	N	N	N	N	Y
CAD8160801.1	1418	Y	N	N	N	N	Y	N	N	N	N	N	Y	N	N	N	N	N	N	Y
CAD8164435.1	1418	Y	N	N	N	N	Y	N	N	N	N	N	Y	N	N	N	N	N	N	Y
CAD8167131.1	1418	Y	N	N	N	N	Y	N	N	N	N	N	Y	N	N	N	N	N	N	Y
CAD8176797.1	1418	Y	N	N	N	N	Y	N	N	N	N	N	Y	N	N	N	N	N	N	Y
CAE7388616.1	1463	Y	N	N	N	N	N	N	N	N	N	N	Y	N	N	N	N	N	N	Y
CAE7509771.1	1437	Y	N	N	N	N	N	N	N	N	N	N	Y	N	N	N	N	N	N	Y
CAE7539485.1	1406	Y	N	N	N	N	N	N	N	N	N	N	Y	N	N	N	N	N	N	Y
CAE8589042.1	1535	Y	N	N	N	N	N	N	N	N	N	N	Y	N	N	N	N	N	N	Y
CAG9320735.1	1320	Y	N	N	N	N	N	N	N	N	N	N	Y	N	N	N	N	N	N	Y
CAI2360433.1	1533	Y	N	N	N	N	Y	N	N	N	N	N	Y	N	N	N	N	N	N	Y
CAI3983179.1	1454	Y	N	N	N	N	N	N	N	N	N	N	Y	N	N	N	N	N	N	Y
CAJ1344913.1	954	Y	N	N	N	N	Y	N	N	N	N	N	Y	N	N	N	N	N	N	N
CAJ1373581.1	1441	Y	N	N	N	N	Y	N	N	N	N	N	Y	N	N	N	N	N	N	Y
CAJ1373582.1	1442	Y	N	N	N	N	Y	N	N	N	N	N	Y	N	N	N	N	N	N	Y
CAJ1373583.1	1457	Y	N	N	N	N	Y	N	N	N	N	N	Y	N	N	N	N	N	N	Y
CAJ2478915.1	1890	Y	N	N	N	N	Y	N	N	N	N	N	Y	N	N	N	N	N	N	N
CAK4129207.1	1176	Y	N	N	N	N	Y	N	N	N	N	N	Y	N	N	N	N	N	N	Y
CAK4379555.1	1176	Y	N	N	N	N	Y	N	N	N	N	N	Y	N	N	N	N	N	N	Y
CAK4720713.1	1176	Y	N	N	N	N	Y	N	N	N	N	N	Y	N	N	N	N	N	N	Y
CAK4929365.1	1170	Y	N	N	N	N	Y	N	N	N	N	N	Y	N	N	N	N	N	N	Y
CAK9025678.1	1450	Y	N	N	N	N	Y	N	N	N	N	N	Y	N	N	N	N	N	N	Y
CAL1136554.1	1454	Y	N	N	N	N	N	N	N	N	N	N	Y	N	N	N	N	N	N	Y
CAM9125822.1	1804	Y	N	N	N	N	Y	N	N	Y	N	N	Y	N	N	N	N	N	N	Y
CAM9154126.1	1626	Y	N	N	N	N	Y	N	N	Y	N	N	Y	N	N	N	N	N	N	Y
CAM9341049.1	1968	Y	N	N	N	N	Y	N	N	Y	N	N	Y	N	N	N	N	N	N	Y
CAM9419849.1	1785	Y	N	N	N	N	Y	N	N	Y	N	N	Y	N	N	N	N	N	N	Y
CAM9437555.1	1748	Y	N	N	Y	N	Y	N	N	N	N	N	Y	N	N	N	N	N	N	Y
CAM9439395.1	1624	Y	N	N	N	N	Y	N	N	Y	N	N	Y	N	N	N	N	N	N	Y
CAM9531279.1	1625	Y	N	N	N	N	Y	N	N	Y	N	N	Y	N	N	N	N	N	N	Y
CAM9541119.1	1866	Y	N	N	N	N	Y	N	N	Y	N	N	Y	N	N	N	N	N	N	Y
CAM9556792.1	1627	Y	N	N	N	N	Y	N	N	Y	N	N	Y	N	N	N	N	N	N	Y
CAM9556852.1	1915	Y	N	N	Y	N	Y	N	N	N	N	N	Y	N	N	N	N	N	N	Y
CAM9607842.1	1472	Y	N	N	N	N	Y	N	N	Y	N	N	Y	N	N	N	N	N	N	N
CAM9635515.1	1761	Y	N	N	Y	N	Y	N	N	N	N	N	Y	N	N	N	N	N	N	Y
CAM9756843.1	1907	Y	N	N	N	N	Y	N	N	Y	N	N	Y	N	N	N	N	N	N	Y
CAM9841419.1	2068	Y	N	N	Y	N	Y	N	N	N	N	N	Y	N	N	N	N	N	N	N
CAN0090468.1	1824	Y	N	N	N	N	Y	N	N	Y	N	N	Y	N	N	N	N	N	N	N
CAN0107238.1	1921	Y	N	N	N	N	Y	N	N	Y	N	N	Y	N	N	N	N	N	N	Y
CAO5984167.1	1412	Y	N	N	N	N	N	N	N	N	N	N	Y	N	N	N	N	N	N	N
CAO6017617.1	1560	Y	N	N	N	N	Y	N	N	N	N	N	Y	N	N	N	N	N	N	Y
CCC95936.1	1457	Y	N	N	N	N	N	N	N	N	N	N	Y	N	N	N	N	N	N	N
CDW78458.1	1530	Y	N	N	N	N	Y	N	N	N	N	N	Y	N	N	N	N	N	N	Y
CEM14591.1	1737	N	N	N	N	N	N	N	N	N	N	N	Y	N	N	N	N	N	N	Y
DAZ92399.1	1233	Y	N	N	N	N	Y	N	N	N	N	N	Y	N	N	N	N	N	N	Y
EKF33184.1	1454	Y	N	N	N	N	Y	N	N	Y	N	N	Y	N	N	N	N	N	N	N
EP00002_Diphylleia_rotans_P019047	1038	Y	N	N	Y	N	Y	N	N	N	N	N	Y	N	N	N	N	N	N	Y
EP00002_Diphylleia_rotans_P019048	1038	Y	N	N	Y	N	Y	N	N	N	N	N	Y	N	N	N	N	N	N	Y
EP00031_Thecamonas_trahens_P006486	1960	Y	N	N	N	N	N	N	N	Y	N	N	Y	N	N	N	N	N	N	Y
EP00040_Diaphanoeca_grandis_P021370	823	Y	Y	N	Y	N	N	N	N	N	N	N	N	Y	N	N	N	N	N	Y
EP00044_Salpingoeca_rosetta_P011085	1653	Y	Y	N	N	N	Y	N	Y	N	N	N	Y	N	N	N	Y	N	N	Y
EP00046_Monosiga_brevicollis_P002433	1376	Y	N	N	N	N	Y	N	N	N	N	N	Y	N	N	N	N	N	N	N
EP00050_Salpingoeca_kvevrii_P019728	1344	Y	Y	N	Y	N	Y	Y	Y	N	N	N	Y	Y	N	Y	Y	N	Y	Y
EP00054_Salpingoeca_dolichothecata_P026311	832	Y	Y	N	N	N	Y	N	N	N	N	Y	Y	N	N	N	N	N	N	N
EP00103_Capitella_teleta_P004412	847	Y	N	N	Y	Y	N	N	N	N	Y	N	N	N	N	N	N	N	Y	Y
EP00110_Nematostella_vectensis_P018690	1134	Y	N	N	Y	N	Y	N	N	N	N	N	Y	Y	N	Y	N	N	Y	Y
EP00114_Trichoplax_sp_H2_P011064	1685	Y	Y	N	Y	Y	Y	N	N	N	Y	N	Y	N	N	Y	N	N	N	Y
EP00115_Mnemiopsis_leidyi_P013056	1453	Y	Y	N	Y	Y	Y	N	N	N	Y	N	Y	Y	N	N	N	N	Y	Y
EP00118_Oscarella_pearsei_P014949	976	Y	Y	N	Y	Y	N	Y	N	N	Y	N	N	Y	N	N	N	N	Y	Y
EP00118_Oscarella_pearsei_P014952	1534	Y	Y	N	Y	Y	Y	Y	Y	N	Y	N	Y	Y	N	Y	Y	N	Y	Y
EP00119_Amphimedon_queenslandica_P008224	1405	Y	Y	N	Y	Y	Y	Y	N	N	N	N	Y	Y	N	Y	N	N	Y	Y
EP00129_Allomyces_macrogynus_P008106	1545	Y	N	N	Y	N	Y	N	N	N	N	N	Y	N	N	N	N	N	N	Y
EP00129_Allomyces_macrogynus_P009089	1612	Y	N	N	Y	N	Y	N	N	N	N	N	Y	N	N	N	N	N	N	Y
EP00130_Batrachochytrium_dendrobatidis_P004667	1359	Y	Y	N	Y	Y	Y	N	N	N	N	N	Y	N	N	Y	N	N	N	N
EP00157_Rozella_allomycis_P001860	1027	Y	N	N	Y	N	Y	N	N	N	N	N	Y	N	N	N	N	N	N	N
EP00162_Nutomonas_longa_P009504	1299	Y	N	N	N	N	Y	N	N	N	N	N	Y	N	N	N	N	N	N	N
EP00163_Fabomonas_tropica_P005370	1409	Y	N	N	N	N	Y	N	N	N	N	N	Y	N	N	Y	N	N	N	Y
EP00279_Guillardia_theta_P001554	1224	Y	N	N	N	N	Y	N	N	N	N	N	Y	N	N	Y	N	N	N	Y
EP00294_Goniomonas_avonlea_P015238	1200	Y	N	N	N	N	Y	N	N	Y	N	N	Y	N	N	N	N	N	N	Y
EP00314_Emiliania_huxleyi_P011030	1266	Y	N	N	N	N	Y	N	N	N	N	N	Y	N	N	Y	N	N	N	Y
EP00323_Chrysochromulina_tobinii_P006097	948	Y	N	N	N	N	Y	N	N	N	N	N	Y	N	N	Y	N	N	N	Y
EP00327_Prymnesium_parvum_P014749	966	Y	N	N	N	N	Y	N	N	Y	N	N	Y	N	N	Y	N	N	N	Y
EP00333_Tetrahymena_thermophila_P008939	1542	Y	N	N	N	N	Y	N	N	N	N	N	Y	N	N	N	N	N	N	Y
EP00334_Paramecium_tetraurelia_P023955	1326	Y	N	N	N	N	Y	N	N	N	N	N	Y	N	N	N	N	N	N	Y
EP00347_Sterkiella_histriomuscorum_P023880	1667	Y	N	N	N	N	N	N	N	N	N	N	Y	N	N	N	N	N	N	Y
EP00357_Protocruzia_adherens_P011519	832	Y	N	N	N	N	Y	N	N	N	N	N	Y	N	N	N	N	N	N	Y
EP00357_Protocruzia_adherens_P021892	1626	Y	N	N	N	N	Y	N	N	N	N	N	Y	N	N	Y	N	N	N	Y
EP00357_Protocruzia_adherens_P031060	1134	Y	N	N	N	N	Y	N	N	N	N	N	Y	N	N	Y	N	N	N	Y
EP00390_Vitrella_brassicaformis_P012754	1737	N	N	N	N	N	N	N	N	N	N	N	Y	N	N	N	N	N	N	Y
EP00397_Hematodinium_sp_SG-2012_P003517	1352	Y	N	N	N	N	N	N	N	N	N	N	Y	N	N	N	N	N	N	Y
EP00439_Symbiodinium_sp_Y106_P031262	1343	Y	N	N	N	N	N	N	N	N	N	N	Y	N	N	N	N	N	N	Y
EP00466_Bigelowiella_natans_P020387	1521	Y	N	N	N	N	N	N	N	N	N	N	Y	N	N	N	N	N	N	Y
EP00645_Phytophthora_infestans_P012280	1161	Y	N	N	N	N	Y	N	N	N	N	N	Y	N	N	N	N	N	N	Y
EP00649_Plasmopara_halstedii_P002957	1294	Y	N	N	N	N	Y	N	N	N	N	N	Y	N	N	N	N	N	N	N
EP00654_Saprolegnia_diclina_P005775	1111	Y	N	N	N	N	Y	N	N	N	N	N	Y	N	N	N	N	N	N	Y
EP00656_Telonema_subtile_P047030	1067	Y	Y	N	N	N	Y	N	N	Y	N	N	Y	N	N	Y	N	N	N	Y
EP00656_Telonema_subtile_P047031	1052	Y	Y	N	N	N	Y	N	N	Y	N	N	Y	N	N	Y	N	N	N	Y
EP00667_Euglena_gracilis_P000736	1225	Y	N	N	N	N	Y	N	N	N	N	N	Y	N	N	Y	N	N	N	Y
EP00674_Leishmania_major_P004623	1894	Y	N	N	N	N	Y	N	N	N	N	N	Y	N	N	N	N	N	N	N
EP00681_Trypanosoma_brucei_P009487	1504	Y	N	N	N	N	N	N	N	N	N	N	Y	N	N	N	N	N	N	Y
EP00682_Trypanosoma_cruzi_P016772	1454	Y	N	N	N	N	Y	N	N	N	N	N	Y	N	N	N	N	N	N	N
EP00698_Gefionella_okellyi_P014010	933	Y	N	N	N	N	Y	N	N	Y	N	N	Y	N	N	N	N	N	N	N
EP00742_Colponemidia_sp_Colp-10_P017238	1051	Y	N	N	N	N	Y	N	N	N	N	N	Y	N	N	Y	N	N	N	Y
EP00743_Colponemidia_sp_Colp-15_P003855	1264	Y	Y	N	Y	N	Y	N	N	N	N	N	Y	N	N	Y	N	Y	N	Y
EP00744_Colponema_vietnamica_P008157	873	Y	N	N	N	N	Y	N	N	N	N	N	Y	N	N	N	N	N	N	Y
EP00756_Hemistasia_phaeocysticola_P021880	1211	Y	N	N	N	N	Y	N	N	N	N	N	Y	N	N	Y	N	N	N	N
EP00756_Hemistasia_phaeocysticola_P021881	1199	Y	N	N	N	N	Y	N	N	N	N	N	Y	N	N	Y	N	N	N	N
EP00942_MAST-04A_sp_MAST-4A-sp1_P003811	1359	Y	N	N	N	N	Y	N	N	N	N	N	Y	N	N	N	N	N	N	Y
EP01012_Entosiphon_sulcatum_P040136	1268	Y	N	N	N	N	Y	N	N	N	N	N	Y	N	N	Y	N	Y	N	N
EP01083_Nonionella_stella_P116262	1029	Y	N	N	N	N	Y	N	N	N	N	N	Y	N	N	N	N	N	N	N
EP01083_Nonionella_stella_P116263	1009	Y	N	N	N	N	Y	N	N	N	N	N	Y	N	N	N	N	N	N	N
EP01083_Nonionella_stella_P186602	1106	Y	N	N	N	N	Y	N	N	N	N	N	Y	N	N	N	N	N	N	N
EPZ32601.1	1027	Y	N	N	Y	N	Y	N	N	N	N	N	Y	N	N	N	N	N	N	N
ETI38377.1	1281	Y	N	N	N	N	Y	N	N	N	N	N	Y	N	N	N	N	N	N	Y
ETK78569.1	1231	Y	N	N	N	N	Y	N	N	N	N	N	Y	N	N	N	N	N	N	Y
ETL31999.1	1231	Y	N	N	N	N	Y	N	N	N	N	N	Y	N	N	N	N	N	N	Y
ETL85238.1	1231	Y	N	N	N	N	Y	N	N	N	N	N	Y	N	N	N	N	N	N	Y
ETL85241.1	1133	Y	N	N	N	N	Y	N	N	N	N	N	Y	N	N	N	N	N	N	Y
ETO67146.1	1281	Y	N	N	N	N	Y	N	N	N	N	N	Y	N	N	N	N	N	N	Y
ETP08271.1	1133	Y	N	N	N	N	Y	N	N	N	N	N	Y	N	N	N	N	N	N	Y
ETP36310.1	1281	Y	N	N	N	N	Y	N	N	N	N	N	Y	N	N	N	N	N	N	Y
GAB9466247.1	1354	Y	N	N	N	N	Y	N	N	N	N	N	Y	N	N	N	N	N	N	Y
GET91430.1	1874	Y	N	N	N	N	Y	N	N	N	N	N	Y	N	N	N	N	N	N	N
GMF12850.1	1129	Y	N	N	N	N	Y	N	N	N	N	N	Y	N	N	N	N	N	N	Y
KAF0733813.1	1170	Y	N	N	N	N	Y	N	N	N	N	N	Y	N	N	N	N	N	N	Y
KAF1322682.1	1246	Y	N	N	N	N	Y	N	N	N	N	N	Y	N	N	N	N	N	N	N
KAF1782262.1	1161	Y	N	N	N	N	Y	N	N	N	N	N	Y	N	N	N	N	N	N	Y
KAF4031328.1	1211	Y	N	N	N	N	Y	N	N	N	N	N	Y	N	N	N	N	N	N	Y
KAF4148788.1	1211	Y	N	N	N	N	Y	N	N	N	N	N	Y	N	N	N	N	N	N	Y
KAF4652145.1	1939	Y	N	N	N	N	N	N	N	N	N	N	Y	N	N	N	N	N	N	N
KAF4654059.1	1733	Y	N	N	N	N	N	N	N	N	N	N	Y	N	N	N	N	N	N	N
KAF4707433.1	1248	Y	N	N	N	N	Y	N	N	N	N	N	Y	N	N	N	N	N	N	N
KAG1697592.1	1245	Y	N	N	N	N	Y	N	N	N	N	N	Y	N	N	N	N	N	N	Y
KAG1697593.1	1154	Y	N	N	N	N	Y	N	N	N	N	N	Y	N	N	N	N	N	N	Y
KAG2767928.1	1240	Y	N	N	N	N	Y	N	N	N	N	N	Y	N	N	N	N	N	N	Y
KAG3115494.1	1240	Y	N	N	N	N	Y	N	N	N	N	N	Y	N	N	N	N	N	N	N
KAG3226604.1	1214	Y	N	N	N	N	Y	N	N	N	N	N	Y	N	N	N	N	N	N	Y
KAG4098320.1	1148	Y	N	N	N	N	Y	N	N	N	N	N	Y	N	N	N	N	N	N	Y
KAG4105459.1	1510	Y	N	N	Y	N	Y	N	N	N	N	N	Y	N	N	Y	N	N	N	Y
KAG5182583.1	1576	Y	N	N	N	N	N	N	N	N	N	N	Y	N	N	N	N	N	N	N
KAG7385714.1	1248	Y	N	N	N	N	Y	N	N	N	N	N	Y	N	N	N	N	N	N	N
KAG8463754.1	1076	Y	N	N	N	N	Y	N	N	N	N	N	Y	N	N	Y	N	N	N	N
KAG9402403.1	1169	Y	N	N	N	N	Y	N	N	N	N	N	Y	N	N	N	N	N	N	Y
KAH6571947.1	1433	Y	Y	N	Y	N	Y	N	N	N	N	N	Y	N	N	Y	N	N	N	N
KAH6576449.1	1427	Y	Y	N	Y	N	Y	N	N	N	N	N	Y	N	N	Y	N	N	N	N
KAH6590488.1	1436	Y	Y	N	Y	N	Y	N	N	N	N	N	Y	N	N	Y	N	N	N	N
KAH6594261.1	1435	Y	Y	N	Y	N	Y	N	N	N	N	N	Y	N	N	Y	N	N	N	N
KAH6594262.1	1437	Y	Y	N	Y	N	Y	N	N	N	N	N	Y	N	N	Y	N	N	N	N
KAH9094132.1	953	N	N	Y	N	N	Y	N	N	N	N	N	Y	N	Y	Y	N	Y	N	Y
KAH9115854.1	1170	Y	N	N	N	N	Y	N	N	N	N	N	Y	N	N	N	N	N	N	Y
KAH9120188.1	1170	Y	N	N	N	N	Y	N	N	N	N	N	Y	N	N	N	N	N	N	Y
KAH9155392.1	1170	Y	N	N	N	N	Y	N	N	N	N	N	Y	N	N	N	N	N	N	Y
KAH9193783.1	1170	Y	N	N	N	N	Y	N	N	N	N	N	Y	N	N	N	N	N	N	Y
KAI5687502.1	1890	Y	N	N	N	N	Y	N	N	N	N	N	Y	N	N	N	N	N	N	N
KAI8588425.1	1349	Y	Y	N	Y	N	Y	N	N	N	N	N	Y	N	N	Y	N	N	N	Y
KAI8609212.1	2347	Y	Y	N	Y	N	Y	N	N	N	N	N	Y	N	N	N	N	N	N	Y
KAI8803173.1	1247	Y	Y	N	Y	N	Y	N	N	N	N	N	Y	N	N	N	N	N	N	Y
KAI8821854.1	1356	Y	N	N	Y	Y	Y	N	N	N	N	N	Y	N	N	Y	N	N	N	Y
KAI8844338.1	1599	Y	Y	N	Y	N	Y	N	N	N	N	N	Y	N	N	N	N	N	N	Y
KAI8853937.1	1489	Y	N	N	Y	Y	Y	N	N	N	N	N	Y	N	N	Y	N	N	N	Y
KAI8894553.1	1185	Y	Y	N	Y	N	Y	N	N	N	N	N	Y	N	N	Y	N	N	N	N
KAI8907858.1	1086	Y	Y	N	Y	N	Y	N	N	N	N	N	Y	N	N	Y	N	N	N	Y
KAI8919009.1	1362	Y	Y	N	Y	N	Y	N	N	N	N	N	Y	N	N	Y	N	N	N	Y
KAI8924888.1	1332	Y	Y	N	Y	Y	Y	N	N	N	N	N	Y	N	N	Y	N	Y	N	Y
KAI9014739.1	1367	Y	Y	N	Y	N	Y	N	N	N	N	N	Y	N	N	Y	N	Y	N	Y
KAI9106087.1	1446	Y	Y	N	Y	Y	Y	N	N	N	N	N	Y	N	N	Y	N	N	N	Y
KAI9143901.1	1277	Y	Y	N	Y	N	Y	N	N	N	N	N	Y	N	N	N	N	N	N	Y
KAI9176208.1	1586	Y	N	N	Y	N	Y	N	N	N	N	N	Y	N	N	N	N	N	N	Y
KAI9208034.1	1180	Y	Y	N	Y	Y	Y	N	N	N	N	N	Y	N	N	Y	N	N	N	Y
KAI9224967.1	979	Y	N	N	N	N	Y	N	N	N	N	N	Y	N	N	N	N	N	N	N
KAI9350816.1	1637	Y	Y	N	Y	Y	Y	N	N	N	N	N	Y	N	N	Y	N	N	N	Y
KAI9995137.1	920	Y	N	N	N	N	N	N	N	N	N	N	Y	N	N	N	N	N	N	Y
KAJ1338837.1	1389	Y	Y	N	Y	N	Y	N	N	N	N	N	Y	N	N	Y	N	N	N	N
KAJ1344360.1	1385	Y	Y	N	Y	N	Y	N	N	N	N	N	Y	N	N	Y	N	N	N	N
KAJ1444473.1	1464	Y	N	N	N	N	Y	N	N	N	N	N	Y	N	N	N	N	N	N	Y
KAJ1513449.1	1098	Y	N	N	Y	Y	Y	N	N	N	N	N	Y	N	N	N	N	N	N	N
KAJ2999333.1	1100	Y	Y	N	N	N	Y	N	N	N	N	N	Y	N	N	Y	N	N	N	N
KAJ3017440.1	1375	Y	Y	N	Y	N	Y	N	N	N	N	N	Y	N	N	Y	N	N	N	Y
KAJ3104288.1	1675	Y	Y	N	Y	Y	Y	N	N	N	N	N	Y	N	N	Y	N	N	N	Y
KAJ3113426.1	1701	Y	N	N	N	N	Y	N	N	N	N	N	Y	N	N	N	N	N	N	Y
KAJ3127400.1	1445	Y	Y	N	Y	Y	Y	N	N	N	N	N	Y	N	N	Y	N	Y	N	Y
KAJ3141007.1	1797	Y	Y	N	Y	N	Y	N	N	N	N	N	Y	N	N	Y	N	N	N	Y
KAJ3145718.1	1349	Y	Y	N	Y	N	Y	N	N	N	N	N	Y	N	N	Y	N	N	N	Y
KAJ3161058.1	1342	Y	Y	N	Y	N	Y	N	N	N	N	N	Y	N	N	Y	N	N	N	Y
KAJ3167286.1	1349	Y	Y	N	Y	N	Y	N	N	N	N	N	Y	N	N	Y	N	N	N	Y
KAJ3184626.1	1349	Y	Y	N	Y	N	Y	N	N	N	N	N	Y	N	N	Y	N	N	N	Y
KAJ3186571.1	1364	Y	Y	N	Y	N	Y	N	N	N	N	N	Y	N	N	Y	N	Y	N	Y
KAJ3209813.1	1303	Y	N	N	N	Y	Y	N	N	N	N	N	Y	N	N	N	N	N	N	Y
KAJ3217012.1	1656	Y	N	N	Y	N	Y	N	N	N	N	N	Y	N	N	Y	N	N	N	Y
KAJ3224305.1	1348	Y	Y	N	Y	N	Y	N	N	N	N	N	Y	N	N	Y	N	N	N	Y
KAJ3237782.1	1609	Y	Y	N	Y	N	Y	N	N	N	N	N	Y	N	N	N	N	N	N	Y
KAJ3256094.1	1602	Y	Y	N	Y	N	Y	N	N	N	N	N	Y	N	N	N	N	N	N	Y
KAJ3269871.1	1189	Y	N	N	Y	N	Y	N	N	N	N	N	Y	N	N	N	N	N	N	Y
KAJ3288353.1	1611	Y	Y	N	Y	Y	Y	N	N	N	N	N	Y	N	N	N	N	N	N	Y
KAJ3288788.1	1394	Y	N	N	Y	Y	Y	N	N	N	N	N	Y	N	N	Y	N	N	N	Y
KAJ3302382.1	1157	Y	N	N	Y	N	Y	N	N	N	N	N	Y	N	N	Y	N	N	N	Y
KAJ3309415.1	1121	Y	N	N	Y	N	Y	N	N	N	N	N	Y	N	N	Y	N	N	N	Y
KAJ3327239.1	1754	Y	Y	N	Y	Y	Y	N	N	N	N	N	Y	N	N	N	N	N	N	Y
KAJ3357687.1	1329	Y	N	N	N	Y	Y	N	N	N	N	N	Y	N	N	N	N	N	N	Y
KAJ3364974.1	1615	Y	N	N	Y	N	Y	N	N	N	N	N	Y	N	N	N	N	N	N	Y
KAJ3369036.1	1157	Y	N	N	Y	N	Y	N	N	N	N	N	Y	N	N	Y	N	N	N	Y
KAJ3371822.1	1616	Y	N	N	Y	N	Y	N	N	N	N	N	Y	N	N	N	N	N	N	Y
KAJ3390553.1	1336	Y	Y	N	Y	N	Y	N	N	N	N	N	Y	N	N	Y	N	N	N	Y
KAJ3394585.1	1522	Y	Y	N	Y	Y	Y	N	N	N	N	N	Y	N	N	N	N	N	N	Y
KAJ3405384.1	867	Y	Y	N	Y	N	Y	N	N	N	N	N	Y	N	N	N	N	N	N	N
KAJ3553680.1	1322	N	N	Y	N	N	Y	N	N	N	N	N	Y	N	Y	Y	N	N	N	N
KAJ8323398.1	1376	Y	Y	N	Y	Y	Y	N	N	N	N	N	Y	N	N	Y	N	N	N	N
KAJ8614430.1	1127	Y	N	N	N	N	Y	N	N	N	N	N	Y	N	N	N	N	N	N	Y
KAJ9473160.1	1449	Y	N	N	N	N	Y	N	N	N	N	N	Y	N	N	Y	N	N	N	N
KAK1947757.1	1203	Y	N	N	N	N	Y	N	N	N	N	N	Y	N	N	N	N	N	N	Y
KAK5673103.1	1376	Y	Y	N	Y	Y	Y	N	N	N	N	N	Y	N	N	Y	N	N	N	N
KAK6098450.1	1376	Y	Y	N	Y	Y	Y	N	N	N	N	N	Y	N	N	Y	N	N	N	N
KAL0496779.1	1890	Y	N	N	N	N	Y	N	N	N	N	N	Y	N	N	N	N	N	N	N
KAL0497162.1	1890	Y	N	N	N	N	Y	N	N	N	N	N	Y	N	N	N	N	N	N	N
KAL0497572.1	1890	Y	N	N	N	N	Y	N	N	N	N	N	Y	N	N	N	N	N	N	N
KAL0519383.1	1890	Y	N	N	N	N	Y	N	N	N	N	N	Y	N	N	N	N	N	N	N
KAL0519783.1	1890	Y	N	N	N	N	Y	N	N	N	N	N	Y	N	N	N	N	N	N	N
KAL2915052.1	1409	Y	Y	N	Y	Y	Y	N	N	N	N	N	Y	N	N	Y	N	N	N	Y
KAL3666769.1	1248	Y	N	N	N	N	Y	N	N	N	N	N	Y	N	N	N	N	N	N	Y
KAL3901763.1	1300	Y	N	N	Y	N	Y	N	N	N	N	N	Y	N	N	Y	N	N	N	Y
KAL4095416.1	1264	Y	N	N	N	N	Y	N	N	N	N	N	Y	N	N	N	N	N	N	N
KAL4169385.1	1264	Y	N	N	N	N	Y	N	N	N	N	N	Y	N	N	N	N	N	N	N
KAL4452822.1	1542	Y	N	N	N	N	Y	N	N	N	N	N	Y	N	N	N	N	N	N	Y
KAL4475200.1	1540	Y	N	N	N	N	Y	N	N	N	N	N	Y	N	N	N	N	N	N	Y
KAL5034688.1	1376	Y	Y	N	Y	Y	Y	N	N	N	N	N	Y	N	N	Y	N	N	N	N
KAL6594749.1	1463	Y	N	N	Y	N	Y	N	N	N	N	N	Y	N	N	Y	N	N	N	Y
KAL6604087.1	1457	Y	N	N	Y	N	Y	N	N	N	N	N	Y	N	N	N	N	N	N	Y
KAL7683520.1	1230	Y	N	N	N	N	Y	N	N	N	N	N	Y	N	N	N	N	N	N	N
KAL7699975.1	2046	Y	N	N	N	N	Y	N	N	N	N	N	Y	N	N	N	N	N	N	N
KAL7709670.1	1965	Y	N	N	N	N	Y	N	N	N	N	N	Y	N	N	N	N	N	N	N
KAL9655094.1	1139	Y	N	N	N	N	Y	N	N	Y	N	N	Y	N	N	Y	N	N	N	Y
KAM3133078.1	1393	Y	N	N	N	N	Y	N	N	N	N	N	Y	N	N	N	N	N	N	Y
KNE62108.1	1545	Y	N	N	Y	N	Y	N	N	N	N	N	Y	N	N	N	N	N	N	Y
KNE63091.1	1612	Y	N	N	Y	N	Y	N	N	N	N	N	Y	N	N	N	N	N	N	Y
KOO26879.1	948	Y	N	N	N	N	Y	N	N	N	N	N	Y	N	N	Y	N	N	N	Y
KPI90869.1	1946	Y	N	N	N	N	Y	N	N	N	N	N	Y	N	N	N	N	N	N	N
KRW99452.1	1524	Y	N	N	N	N	N	N	N	N	N	N	Y	N	N	N	N	N	N	Y
KUF94665.1	1231	Y	N	N	N	N	Y	N	N	N	N	N	Y	N	N	N	N	N	N	Y
KXS19272.1	964	Y	Y	N	N	N	Y	N	N	N	N	N	Y	N	N	N	N	N	N	N
ML22133a_RA	1453	Y	Y	N	Y	Y	Y	N	N	N	Y	N	Y	Y	N	N	N	N	Y	Y
NP_078970.3	1667	Y	Y	N	Y	Y	Y	N	N	N	Y	N	Y	N	N	Y	N	N	Y	Y
OLP90603.1	1463	Y	N	N	N	N	N	N	N	N	N	N	Y	N	N	N	N	N	N	Y
OMJ67531.1	1235	Y	N	N	N	N	Y	N	N	N	N	N	Y	N	N	N	N	N	N	Y
OON08576.1	876	Y	Y	N	Y	N	N	N	N	N	N	N	N	N	N	N	N	N	N	N
OQR81544.1	1107	Y	N	N	N	N	Y	N	N	N	N	N	Y	N	N	N	N	N	N	N
OQR97884.1	1110	Y	N	N	N	N	Y	N	N	N	N	N	Y	N	N	N	N	N	N	Y
ORX54195.1	1446	Y	N	N	Y	N	Y	N	N	N	N	N	Y	N	N	N	N	N	N	Y
ORX81752.1	1428	Y	N	N	Y	N	Y	N	N	N	N	N	Y	N	N	N	N	N	N	Y
ORY12910.1	1611	Y	Y	N	Y	Y	Y	N	N	N	N	N	Y	N	N	Y	N	N	N	Y
ORY44566.1	1611	Y	Y	N	Y	Y	Y	N	N	N	N	N	Y	N	N	Y	N	N	N	Y
ORY47204.1	1610	Y	Y	N	Y	Y	Y	N	N	N	N	N	Y	N	N	N	N	N	N	Y
ORY72654.1	1457	Y	N	N	Y	N	Y	N	N	N	N	N	Y	N	N	N	N	N	N	Y
ORZ34505.1	1223	Y	N	N	Y	N	Y	N	N	N	N	N	Y	N	N	N	N	N	N	Y
OUM64676.1	1112	Y	N	N	Y	N	N	N	N	N	N	N	N	N	N	N	N	N	N	Y
OWZ23080.1	1005	Y	N	N	N	N	Y	N	N	N	N	N	Y	N	N	N	N	N	N	Y
RDD46827.1	1685	Y	Y	N	Y	Y	Y	N	N	N	Y	N	Y	N	N	Y	N	N	N	Y
RHY09188.1	1002	Y	N	N	N	N	Y	N	N	N	N	N	Y	N	N	N	N	N	N	Y
RHY28445.1	1045	Y	N	N	N	N	Y	N	N	N	N	N	Y	N	N	N	N	N	N	Y
RHY54891.1	1033	Y	N	N	N	N	Y	N	N	N	N	N	Y	N	N	N	N	N	N	Y
RHY55367.1	1033	Y	N	N	N	N	Y	N	N	N	N	N	Y	N	N	N	N	N	N	Y
RHY63480.1	959	Y	N	N	N	N	Y	N	N	N	N	N	Y	N	N	N	N	N	N	Y
RHY97119.1	959	Y	N	N	N	N	Y	N	N	N	N	N	Y	N	N	N	N	N	N	Y
RHZ17848.1	1033	Y	N	N	N	N	Y	N	N	N	N	N	Y	N	N	N	N	N	N	Y
RHZ33054.1	1097	Y	N	N	N	N	Y	N	N	N	N	N	Y	N	N	N	N	N	N	Y
RKP02370.1	2248	Y	N	N	N	N	Y	N	N	N	N	N	Y	N	N	N	N	N	N	Y
RKP20359.1	1028	Y	N	N	N	N	Y	N	N	N	N	N	Y	N	N	N	N	N	N	N
RLN86626.1	977	Y	N	N	N	N	Y	N	N	N	N	N	Y	N	N	N	N	N	N	N
RLN89780.1	1010	Y	N	N	N	N	Y	N	N	N	N	N	Y	N	N	Y	N	N	N	N
RLO01869.1	1097	Y	N	N	N	N	Y	N	N	N	N	N	Y	N	N	N	N	N	N	Y
RQM27344.1	959	Y	N	N	N	N	Y	N	N	N	N	N	Y	N	N	N	N	N	N	Y
SYZ68613.1	1890	Y	N	N	N	N	Y	N	N	N	N	N	Y	N	N	N	N	N	N	N
TNV86836.1	1501	Y	N	N	N	N	Y	N	N	N	N	N	Y	N	N	Y	N	N	N	Y
TPP43617.1	1865	Y	N	N	N	N	Y	N	N	N	N	N	Y	N	N	N	N	N	N	N
TPP47113.1	1855	Y	N	N	N	N	Y	N	N	N	N	N	Y	N	N	N	N	N	N	N
TPX43168.1	1061	Y	Y	N	Y	N	Y	N	N	N	N	N	Y	N	N	N	N	N	N	N
TPX43378.1	2256	N	Y	N	Y	N	Y	N	N	N	N	N	Y	N	N	N	N	N	N	N
TPX58755.1	1379	Y	Y	N	Y	Y	Y	N	N	N	N	N	Y	N	N	Y	N	N	N	Y
TPX60309.1	1365	Y	N	N	Y	N	Y	N	N	N	N	N	Y	N	N	Y	N	N	N	Y
TPX76083.1	1602	Y	Y	N	Y	N	Y	N	N	N	N	N	Y	N	N	N	N	N	N	Y
XP_001018702.3	1542	Y	N	N	N	N	Y	N	N	N	N	N	Y	N	N	N	N	N	N	Y
XP_001446952.1	1326	Y	N	N	N	N	Y	N	N	N	N	N	Y	N	N	N	N	N	N	Y
XP_001467782.1	1888	Y	N	N	N	N	Y	N	N	N	N	N	Y	N	N	N	N	N	N	N
XP_001567463.2	1890	Y	N	N	N	N	Y	N	N	N	N	N	Y	N	N	N	N	N	N	N
XP_001685413.1	1894	Y	N	N	N	N	Y	N	N	N	N	N	Y	N	N	N	N	N	N	N
XP_001744431.1	1376	Y	N	N	N	N	Y	N	N	N	N	N	Y	N	N	N	N	N	N	N
XP_002906978.1	1161	Y	N	N	N	N	Y	N	N	N	N	N	Y	N	N	N	N	N	N	Y
XP_003863518.1	1888	Y	N	N	N	N	Y	N	N	N	N	N	Y	N	N	N	N	N	N	N
XP_003877940.1	1890	Y	N	N	N	N	Y	N	N	N	N	N	Y	N	N	N	N	N	N	N
XP_004034605.1	1190	Y	N	N	N	N	N	N	N	N	N	N	Y	N	N	N	N	N	N	Y
XP_004037422.1	1018	Y	N	N	N	N	N	N	N	N	N	N	N	N	N	N	N	N	N	Y
XP_005767091.1	1266	Y	N	N	N	N	Y	N	N	N	N	N	Y	N	N	Y	N	N	N	Y
XP_005819273.1	1224	Y	N	N	N	N	Y	N	N	N	N	N	Y	N	N	Y	N	N	N	Y
XP_006679542.1	1359	Y	Y	N	Y	Y	Y	N	N	N	N	N	Y	N	N	Y	N	N	N	N
XP_008609458.1	1111	Y	N	N	N	N	Y	N	N	N	N	N	Y	N	N	N	N	N	N	Y
XP_008869060.1	1183	Y	N	N	N	N	Y	N	N	N	N	N	Y	N	N	N	N	N	N	Y
XP_008895477.1	1281	Y	N	N	N	N	Y	N	N	N	N	N	Y	N	N	N	N	N	N	Y
XP_008895478.1	1133	Y	N	N	N	N	Y	N	N	N	N	N	Y	N	N	N	N	N	N	Y
XP_008895479.1	1276	Y	N	N	N	N	Y	N	N	N	N	N	Y	N	N	N	N	N	N	Y
XP_008895480.1	1231	Y	N	N	N	N	Y	N	N	N	N	N	Y	N	N	N	N	N	N	Y
XP_009308312.1	1484	Y	N	N	N	N	Y	N	N	N	N	N	Y	N	N	N	N	N	N	Y
XP_009826884.1	1179	Y	N	N	N	N	Y	N	N	N	N	N	Y	N	N	N	N	N	N	Y
XP_010701790.1	1890	Y	N	N	N	N	Y	N	N	N	N	N	Y	N	N	N	N	N	N	N
XP_012199883.1	1111	Y	N	N	N	N	Y	N	N	N	N	N	Y	N	N	N	N	N	N	N
XP_012211983.1	863	Y	N	N	N	N	Y	N	N	N	N	N	Y	N	N	N	N	N	N	N
XP_013759056.1	1960	Y	N	N	N	N	N	N	N	Y	N	N	Y	N	N	N	N	N	N	Y
XP_015663057.1	1955	Y	N	N	N	N	Y	N	N	N	N	N	Y	N	N	N	N	N	N	N
XP_016611036.1	1379	Y	Y	N	Y	Y	Y	N	N	N	N	N	Y	N	N	Y	N	N	N	Y
XP_024574390.1	1294	Y	N	N	N	N	Y	N	N	N	N	N	Y	N	N	N	N	N	N	N
XP_028882463.1	1463	Y	N	N	N	N	Y	N	N	N	N	N	Y	N	N	N	N	N	N	Y
XP_029227614.1	1455	Y	N	N	N	N	Y	N	N	N	N	N	Y	N	N	N	N	N	N	Y
XP_029236573.1	1450	Y	N	N	N	N	Y	N	N	N	N	N	Y	N	N	N	N	N	N	N
XP_030850815.1	2064	Y	Y	N	Y	Y	Y	Y	N	N	Y	N	Y	Y	N	Y	N	N	Y	Y
XP_031024810.1	1070	Y	Y	N	Y	N	Y	N	N	N	N	N	Y	N	N	N	N	N	N	N
XP_048577841.1	1838	Y	Y	N	Y	Y	Y	N	Y	N	Y	N	Y	Y	N	Y	Y	N	Y	Y
XP_052926343.1	1356	Y	N	N	Y	Y	Y	N	N	N	N	N	Y	N	N	Y	N	N	N	Y
XP_052970114.1	1180	Y	Y	N	Y	Y	Y	N	N	N	N	N	Y	N	N	Y	N	N	N	Y
XP_067060340.1	1890	Y	N	N	N	N	Y	N	N	N	N	N	Y	N	N	N	N	N	N	N
XP_067175889.1	1880	Y	N	N	N	N	Y	N	N	N	N	N	Y	N	N	N	N	N	N	N
XP_067186905.1	1458	Y	N	N	N	N	Y	N	N	N	N	N	Y	N	N	N	N	N	N	Y
XP_067690080.1	1890	Y	N	N	N	N	Y	N	N	N	N	N	Y	N	N	N	N	N	N	N
XP_067698439.1	1890	Y	N	N	N	N	Y	N	N	N	N	N	Y	N	N	N	N	N	N	N
XP_067706568.1	1890	Y	N	N	N	N	Y	N	N	N	N	N	Y	N	N	N	N	N	N	N
XP_067745987.1	1264	Y	N	N	N	N	Y	N	N	N	N	N	Y	N	N	N	N	N	N	N
XP_067754641.1	1881	Y	N	N	N	N	Y	N	N	N	N	N	Y	N	N	N	N	N	N	N
XQJ29630.1	1890	Y	N	N	N	N	Y	N	N	N	N	N	Y	N	N	N	N	N	N	N
Total	321	316	75	2	106	41	290	6	4	21	10	1	315	11	2	87	4	7	12	224
