# Supplementary material for: Ancient conservation of androglobin expression reveals its evolutionary link to ciliary processes
Source: Mol Biol Evol. 2026 Jun 12;43(7):msag147. doi: 10.1093/molbev/msag147 (PMC13331133; doi:10.1093/molbev/msag147)
Supplement: msag147_Supplementary_Data [file msag147_supplementary_data.zip › Supplementary_file_2.xlsx]

## Sheet: gastroderm_correlated_genes
Gene	Correlation
ADGB-like-1	1
RSPH9-like-1	0.247554
NV2.16147	0.240158
ODF3A-like-5	0.239615
RIBC2-like-1	0.237753
ENKUR-like-1	0.235234
CCD63-like-2	0.22907
CFA20-like-1	0.227348
CC173-like-1	0.222764
SPAG6-like-1	0.220471
SPAS1-like-2	0.21959
ZC21C-like-1	0.215006
THEG-like-1	0.214676
TEKT1-like-2	0.207376
ANR31-like-2	0.205327
EFHC2-like-1	0.205132
PPR42-like-1	0.204652
NV2.11800	0.204605
FXL15-like-1	0.20096
CB073-like-1	0.196931
CI135-like-1	0.196315
CA194-like-1	0.195214
ODAD3-like-1	0.192816
F228B-like-1	0.191306
SPT17-like-1	0.189082
RSPH1-like-9	0.188981
CFA45-like-1	0.188726
RSH4A-like-1	0.185348
CI116-like-1	0.185139
NV2.5906	0.183429
CC170-like-1	0.18195
TEKT2-like-1	0.181181
CC181-like-15	0.18033
CF157-like-1	0.179675
CG057-like-3	0.17934
F184A-like-1	0.179329
SAXO1-like-4	0.177355
EFHB-like-1	0.175777
MEIG1-like-1	0.175665
LCA5-like-1	0.172953
dyrk2	0.167916
CCD39-like-2	0.164463
EFHC1-like-1	0.164129
KIF9-like-1	0.163848
F183B-like-1	0.162879
CFA58-like-1	0.162508
RSPH3-like-1	0.161709
CFA77-like-1	0.161078
ao155	0.160338
DCDC2-like-1	0.158851
TITIN-like-4	0.158239
ROP1L-like-1	0.158001
PNX-like-1	0.156945
CC146-like-1	0.155159
CA158-like-1	0.154852
EFC10-like-1	0.153317
PACRG-like-1	0.15273
PIFO-like-1	0.151784
ANO7-like-5	0.149268
CK001-like-1	0.149167
CF161-like-1	0.145618
RU2A-like-6	0.145077
CD047-like-1	0.144527
SPT45-like-1	0.14405
NV2.4310	0.144004
CAPSL-like-2	0.143892
KAD9-like-1	0.142697
CFA53-like-1	0.14123
CCD42-like-2	0.140248
TTL10-like-1	0.140007
VWA3A-like-1	0.139468
NDK5-like-1	0.139254
DJB13-like-1	0.139172
ODAD2-like-3	0.139048
CF97D-like-1	0.138083
NV2.11613	0.137893
SPAG8-like-1	0.137409
EFCB6-like-1	0.13735
CFA57-like-1	0.137259
RGS22-like-2	0.135158
KI13A-like-1	0.13266
DRC7-like-1	0.132119
CFA91-like-1	0.131924
LAMC-like-1	0.130793
EFCB1-like-1	0.130723
DRC1-like-1	0.130648
ERIC3-like-1	0.130561
FoxJ1	0.130355
CRBL2-like-1	0.130247
IQUB-like-1	0.130072
LRC28-like-2	0.12986
NDK7-like-1	0.129726
CFA44-like-1	0.12889
NV2.18559	0.128657
TEX49-like-1	0.127376
NV2.23958	0.126121
NV2.15171	0.125443
NV2.3681	0.125091
CYP5F-like-1	0.125081
NV2.15000	0.124884
KCP-like-2	0.124698
FHAD1-like-1	0.124215
CP100-like-1	0.123887
CT085-like-2	0.123842
TIMP3-like-6	0.123779
CC020-like-1	0.123755
F166B-like-2	0.122306
TXB1B-like-1	0.120416
TTC16-like-1	0.120407
DRC9-like-1	0.119959
ZBBX-like-1	0.119932
FA47E-like-1	0.119766
NV2.7240	0.119181
CC169-like-1	0.119068
NV2.18830	0.118274
MK15-like-1	0.118219
WDR49-like-1	0.116902
NV2.9585	0.116861
AKA14-like-1	0.116515
CC113-like-1	0.116446
TBATA-like-1	0.11619
NV2.8543	0.116131
MNS1-like-1	0.11579
CY24B-like-1	0.115378
NV2.23896	0.114856
NV2.1174	0.114695
M3K1-like-1	0.114401
CC178-like-1	0.114378
CE049-like-1	0.114339
ZSWM2-like-1	0.114194
EFCB6-like-2	0.114073
TEX36-like-1	0.113345
SPAT4-like-1	0.112899
CFA52-like-1	0.111778
CD63-like-4	0.110659
NV2.17376	0.11057
NV2.5690	0.110087
TEKT1-like-1	0.110035
NV2.12037	0.109949
PMS1-like-6	0.109636
NV2.15523	0.109632
CFA53-like-2	0.109564
KAD7-like-1	0.109208
LRC34-like-1	0.108907
NV2.13390	0.108896
SPEF2-like-1	0.108612
ASMT-like-7	0.108567
SVMI1-like-2	0.107827
PPR32-like-1	0.107712
RGS22-like-1	0.107197
CCD92-like-1	0.106733
TMM26-like-6	0.106699
DUS7-like-4	0.105908
NV2.20793	0.105854
DRC4-like-1	0.104921
CREB-like	0.104807
DCLK3-like-1	0.104612
MORN3-like-1	0.104226
ao165	0.104093
NV2.24044	0.103811
STPG4-like-1	0.102627
ACAP2-like-1	0.102091
CF299-like-1	0.101969
UBP2-like-1	0.101803
DYH5-like-10	0.101749
SP17-like-2	0.101719
SPT48-like-1	0.101504
DNAL4-like-1	0.100918
KN14I-like-1	0.100649
NV2.4635	0.10024
VAFNB-like-1	0.100101
MYBPP-like-1	0.0998705
NV2.8964	0.0992666
NV2.12936	0.0990686
MAK-like-1	0.0988998
DRC10-like-2	0.0988767
NV2.1148	0.0985703
PRM1A-like-1	0.0980158
NV2.5021	0.0972798
U728-like-1	0.097144
S2536-like-2	0.0971021
STPG2-like-1	0.0969019
CFA69-like-1	0.0966919
CFA99-like-1	0.0958162
NV2.10082	0.0950551
ANMY1-like-1	0.0949395
BBOF1-like-1	0.094831
NV2.11105	0.0927455
LMTD1-like-2	0.0921818
F166C-like-2	0.0920948
NV2.19306	0.092002
SAXO1-like-1	0.0917376
DRC5-like-1	0.0915018
KCC2A-like-2	0.0914716
FBXL7-like-1	0.0913563
NV2.25070	0.0909764
ETV6-like-3	0.0908717
CBCO1-like-1	0.0906729
NV2.2766	0.0902246
DLRB2-like-1	0.0901208
BACD3-like-1	0.0900697
SECG-like-2	0.0899981
ANR53-like-1	0.0899375
RSP14-like-1	0.0897836
FA5V-like-6	0.0896017
RAP1-like-1	0.0895266
NV2.8213	0.0895216
ZFAN5-like-1	0.0894812
COCA1-like-19	0.089298
CC084-like-1	0.0886218
DAAF1-like-1	0.0875037
RAB28-like-1	0.087302
CCD42-like-1	0.0871968
ANR63-like-4	0.0870985
NPT2B-like-2	0.0870979
NV2.4419	0.0870651
NV2.7377	0.087043
TXIP1-like-1	0.0869286
DSCAM-like-1	0.0868323
NV2.271	0.086768
ODAD4-like-1	0.0867085
ANK2-like-4	0.0865767
NV2.615	0.0865427
ODF3A-like-2	0.0864949
NV2.15882	0.0864444
DYI3-like-1	0.086415
MOK-like-1	0.0864072
TBA1D-like-1	0.0863224
EFNB2-like-13	0.0863087
TTC24-like-1	0.0862616
CF206-like-1	0.0858805
MYCBP-like-1	0.0856333
KAD5-like-2	0.085336
CFA57-like-4	0.0851585
DYHB-like-1	0.0850543
SPEF1-like-1	0.0850445
LOXH1-like-3	0.0850128
PPE-like-1	0.0848241
NV2.22684	0.0847548
CB5D1-like-1	0.0845212
NV2.23446	0.0845101
TTC29-like-1	0.0843607
TLL1-like-20	0.0842426
NV2.3734	0.0841976
ao60	0.0841581
TTC28-like-4	0.0839438
NV2.19307	0.0832328
NV2.8529	0.0830254
MK06-like-1	0.082592
NV2.23824	0.0824878
SDCB1-like-1	0.0824277
SPG17-like-1	0.0818812
RADI-like-1	0.0815367
ECE-like-10	0.081513
ANR60-like-1	0.0814388
DNER-like-1	0.0813444
DRC2-like-1	0.0809896
STA10-like-1	0.0808846
TBA3-like-5	0.0807483
NV2.16006	0.0807214
NAC2-like-1	0.0805978
EFCB5-like-1	0.0805111
IFT81-like-1	0.080442
NV2.4505	0.0798932
NV2.8934	0.0796597
NV2.9329	0.079568
NV2.19421	0.0794944
NV2.22351	0.0793559
CC105-like-1	0.0793224
NV2.899	0.0792092
NV2.20046	0.0791653
ELMD2-like-1	0.0788803
DYI2-like-1	0.078876
NV2.5244	0.0786941
NV2.11475	0.0786057
ZMY12-like-1	0.0783393
TTL13-like-1	0.078311
TXND3-like-1	0.0782566
DAPK1-like-1	0.0782547
transmembraneprotein209	0.0782442
NPC2-like-3	0.0780783
NV2.3268	0.0778311
DYL5B-like-1	0.0777631
FOSX-like-1	0.0776043
ERIP6-like-1	0.0775318
LRIQ3-like-1	0.0775231
KIF17-like-1	0.0774902
K2012-like-1	0.0772188
DYHC-like-11	0.0771854
MORN5-like-1	0.0769967
NV2.101	0.0769389
NV2.19908	0.0767927
MOS-like-9	0.0767896
FAT4-like-5.1	0.0766673
SPG16-like-1	0.0764204
NV2.61	0.0764111
DRC8-like-1	0.0762692
NV2.18984	0.0762635
NV2.5451	0.0761687
NV2.2595	0.0761082
NV2.14728	0.0759339
TIMP3-like-1	0.075683
Cadherin1	0.0754713
NV2.7915	0.0750108
XRRA1-like-1	0.0748834
c-jun	0.0748182
CIPKA-like-1	0.074787
NV2.25603	0.0747616
PALD-like-1	0.0746657
DZIP3-like-18	0.0745972
CNN1-like-1	0.074585
Par6	0.0743481
TEX47-like-1	0.0740812
ARRD3-like-1	0.073823
HMCN2-like-8	0.073796
CHM2A-like-1	0.0737581
NV2.9606	0.0737286
CES2-like-2	0.0737231
NV2.20791	0.0736769
M3K19-like-1	0.0735166
DCD2C-like-1	0.072889
IF4G1-like-1	0.0728193
NV2.10040	0.0727783
NV2.7613	0.0727392
TTC6-like-1	0.072569
NV2.3084	0.07251
COCA1-like-43	0.0724678
NV2.13087	0.0722355
PRGa-R.211	0.0721606
NV2.6217	0.0721404
ZDH11-like-1	0.0720499
DYH7-like-4	0.0719522
CNPY4-like-1	0.0719491
TTLL3-like-1	0.0717877
NV2.3826	0.0717572
HSPB1-like-1	0.0717457
NV2.25845	0.0716394
FBW10-like-1	0.0715698
NLRC3-like-14	0.0715294
CFA97-like-1	0.0714895
NV2.6046	0.0713382
UFD4-like-1	0.0710934
NV2.1792	0.0708548
CRERF-like-1	0.0708271
CHM2B-like-1	0.0707056
NV2.1970	0.0706224
PIGU-like-1	0.0705798
HSF1-like-1	0.0705191
DRC3-like-1	0.0703638
STPG1-like-1	0.0701926
NIM1-like-1	0.0701151
NV2.23997	0.0700733
TTL11-like-1	0.0697753
PCDP1-like-1	0.0694829
NV2.25500	0.0694047
NV2.3528	0.0692039
CX058-like-1	0.0691976
HSP71-like-1	0.069041
NV2.9490	0.0690064
TET5C-like-1	0.068973
LKAM1-like-1	0.0689673
NV2.20344	0.0687298
CD9-like-1	0.0685401
DNAI7-like-1	0.0684853
AR13B-like-1	0.0681961
KAP0-like-1	0.0680693
TCNA-like-2	0.0678109
KCNK3-like-2	0.0677667
alr-like	0.0677602
LIMC1-like-1	0.0676076
TMM26-like-7	0.0673852
NV2.13366	0.0672966
NV2.6818	0.0671631
NV2.1492	0.0671389
NV2.5811	0.0670355
LRC71-like-1	0.0669827
TRI59-like-1	0.0669576
NV2.6740	0.0669182
ANKE1-like-1	0.0669094
Egr1-like	0.0668923
NV2.23892	0.0668655
ASATR-like-1	0.0666847
DYT2B-like-2	0.0665712
TRIB2-like-1	0.0665457
NV2.2147	0.066425
NV2.16399	0.0664219
5HT1B-like-18	0.0661086
NV2.2561	0.0660176
DNAL1-like-1	0.0659772
MAFG-like-7	0.0658755
NV2.12383	0.0657001
NV2.5826	0.0656517
NV2.15349	0.0655747
OPN4A-like-1	0.0654456
NV2.10064	0.0654024
STYL1-like-1	0.065306
NV2.12515	0.0650117
NAS6-like-6	0.06499
KLH28-like-1	0.0648979
DUS1-like-1	0.0647551
MOGT2-like-3	0.0647429
F161B-like-1	0.0646775
PRSR1-like-1	0.0646394
NV2.11688	0.0645967
FBN3-like-1	0.0645389
USOM7-like-13	0.0644854
MYO1D-like-1	0.0643688
SPSB3-like-1	0.0642739
NCKX2-like-2	0.0642645
ZPP-like-34	0.064093
NV2.2074	0.0640869
LENG9-like-1	0.0640692
IDLC-like-1	0.0640682
NV2.19904	0.0640576
CSL3-like-3	0.0640467
CB050-like-1	0.0637212
IST1-like-1	0.063718
BMBL-like-1	0.0637139
NV2.1134	0.0637139
NV2.1147	0.0637139
NV2.2111	0.0637139
NV2.4104	0.0637139
NV2.4158	0.0637139
NV2.4260	0.0637139
NV2.6099	0.0637139
NV2.6320	0.0637139
RN19B-like-1	0.0637139
NMD3B-like-4	0.0637139
MYO1F-like-2	0.0637139
NV2.9929	0.0637139
NV2.11213	0.0637139
SANT-like-17	0.0637139
KCNB1-like-2	0.0637139
NV2.16098	0.0637139
GEFE-like-2	0.0637139
TSSK5-like-1	0.0637139
IF44L-like-1	0.0637139
NV2.22352	0.0637139
NV2.23216	0.0637139
NV2.23219	0.0637139
NV2.23598	0.0637139
NV2.24836	0.0637139
NV2.25147	0.0637139
NV2.3526	0.0637139
NV2.5428	0.0637139
TSSK3-like-1	0.0637139
NV2.7969	0.0637139
NV2.8328	0.0637139
FBXL7-like-16	0.0637139
CBAR2-like-1	0.0637139
KCRS-like-1	0.0637139
NV2.23921	0.0637139
NV2.24479	0.0637139
SPAT1-like-4	0.0636065
STAM1-like-1	0.0635229
NV2.17787	0.0634792
MDH1B-like-1	0.0634763
RTXE-like-3	0.0634366
QRIC2-like-8	0.0634022
NV2.16917	0.0634005
CTL4-like-8	0.0633977
CATIP-like-1	0.0633836
NV2.10272	0.06336
NV2.5151	0.0633366
NV2.766	0.0632724
DLEC1-like-1	0.06314
CLHC1-like-2	0.0631186
FGFR1-like-21	0.0629981
AXDN1-like-1	0.0628252
CCD40-like-1	0.0627909
NV2.21589	0.0627771
NFH-like-8	0.0626152
SVBP-like-2	0.0625402
NV2.13117	0.062527
PLS1-like-1	0.0624853
POL3-like-64	0.0624007
NV2.12492	0.0623975
NV2.5823	0.0623308
NV2.23935	0.0623143
NV2.4474	0.0621851
Y9801-like-1	0.0620937
MYO10-like-2	0.062024
DDX5-like-1	0.0619715
NV2.896	0.061957
NV2.23626	0.061957
LRC63-like-1	0.0618079
RDH8-like-6	0.0617617
NV2.10148	0.061725
KLF18-like-1	0.0617234
Antp-like4	0.0616356
LSD2-like-4	0.0614038
CC162-like-1	0.0613876
NV2.21735	0.0612655
SDC-like-4	0.061145
LR2BP-like-1	0.0609613
NV2.2874	0.0609204
NV2.9479	0.0608927
TEX52-like-1	0.0607407
Beta-like	0.0607043
NV2.491	0.0606528
CQ098-like-1	0.0605909
MTR1L-like-11	0.0605613
SVEP1-like-61	0.0604509
INP5E-like-1	0.0604072
ELEL-like-14	0.0601869
HMOX2-like-1	0.0601387
SECG-like-8	0.0601095
NV2.21091	0.0600175
NV2.21371	0.0598677
NV2.23761	0.0598622
NV2.3452	0.0598288
HEAT4-like-1	0.0596016
IF140-like-1	0.0595149
CPMD8-like-1	0.059499
PPM1K-like-1	0.0593248
AK17A-like-1	0.0593194
NV2.5782	0.0592998
NV2.7904	0.059247
ATF4	0.0591976
KAD5-like-1	0.0591808
NV2.13860	0.0591652
HYDIN-like-1	0.0591109
RAP1B-like-1	0.0590591
CFA46-like-7	0.0589698
FBXL-like-1	0.0589029
MDM2-like-1	0.0588922
NV2.18606	0.0587632
YC006-like-1	0.0587398
DYH6-like-1	0.0586757
LBN-like-43	0.0586753
ACSL4-like-1	0.0586746
EYS-like-1	0.0585817
PLD3B-like-1	0.0585524
DYH12-like-1	0.0585266
DRC9-like-2	0.0585045
SPAS2-like-1	0.0584894
CHM1B-like-1	0.0583474
NV2.1267	0.0582613
NV2.16186	0.0582161
DYST-like-1	0.0581309
CREB1-like-1	0.0580897
WDR86-like-1	0.058083
RBP2A-like-3	0.0579644
NV2.3085	0.0579621
NV2.14515	0.0579512
ZC12D-like-1	0.057881
TTC28-like-15	0.0577779
NV2.868	0.0576997
SYT7-like-4	0.0576972
NV2.4489	0.057657
PP4P2-like-1	0.0576254
GDF5l	0.0576159
NV2.19628	0.057499
CO6A4-like-4	0.0573882
NV2.4730	0.0573777
NV2.6932	0.0573412
NV2.16920	0.0572948
DRD1-like-1	0.0572216
HGP3-like-2	0.0572158
S6A12-like-1	0.0572139
ANKS3-like-1	0.0571942
NV2.16070	0.0571221
OCTB2-like-21	0.0571142
NV2.5732	0.0570668
NV2.20179	0.0570261
NV2.23450	0.0569542
KI21B-like-1	0.0569004
NV2.19636	0.0568951
HMCN2-like-5	0.056889
BCDO1-like-8	0.0568569
SESD1-like-1	0.0568061
NV2.2220	0.0567529
COX1-like-1	0.0566784
DYHG-like-1	0.0565524
IOD1-like-1	0.0564744
NV2.11877	0.0564101
CO4A2-like-6	0.056293
P52K-like-6	0.0562171
UBX11-like-1	0.0562129
NV2.22869	0.0561814
CMTA1-like-1	0.0561637
ANKS6-like-1	0.056162
NV2.20540	0.0560919
K895L-like-1	0.0559362
NV2.24956	0.0558462
ZHANG-like-4	0.055698
TN13B-like-1	0.0556463
DYLT5-like-9	0.0554764
DMTA2-like-8	0.0553687
RTJK-like-18	0.0553441
NV2.18761	0.055251
TRPA1-like-28	0.0552433
DUS16-like-1	0.0552094
KIFC3-like-1	0.0551269
MLP-like-1	0.0550828
S35B4-like-1	0.055032
ARF-like-2	0.0550124
NV2.21275	0.0550094
PR15A-like-7	0.054946
BTG1-like-1	0.0548958
NV2.1247	0.0548817
ACADV-like-1	0.0548596
NV2.5656	0.0547958
PTPRF-like-15	0.0547957
NV2.9072	0.0547194
CHD1-like-1	0.0547051
FBN1-like-12	0.0546305
NV2.12951	0.0545069
FBXW7-like-7	0.0544528
ZN358-like-3	0.05438
CHMP5-like-1	0.0543663
MA2C1-like-1	0.0543025
LAMB2-like-3	0.0542718
NV2.21292	0.0542491
KCC2G-like-1	0.0541211
RD3-like-1	0.0540119
CHM4B-like-1	0.0539776
ASB8-like-1	0.0539067
ARL6-like-1	0.0538942
FoxN1	0.0538655
MTPN-like-1	0.0538331
NV2.24655	0.0536437
KCD16-like-1	0.0536293
WDR97-like-1	0.0536291
NV2.2142	0.0536165
CNBD2-like-17	0.0536114
NV2.121	0.0535891
MOCS3-like-4	0.0535338
LR74A-like-19	0.0535272
CB081-like-1	0.0535222
CELE-like-12	0.0534095
NV2.1064	0.0534028
CCD66-like-6	0.0533315
NV2.12060	0.0532819
NV2.25358	0.0532335
FBW1A-like-1	0.0531767
CELE-like-48	0.0531517
NV2.24189	0.0531185
AUR1-like-1	0.0531181
NV2.6119	0.0530807
B3GN7-like-1	0.0530619
ATP7B-like-1	0.0530518
NV2.3498	0.0530494
YAP1-like-1	0.0530357
CF251-like-1	0.0529452
KLDC2-like-2	0.0529405
CP3A2-like-7	0.0529342
NV2.8756	0.0529052
TNR16-like-2	0.0528462
CGAS-like-3	0.0528408
R1A-like-1	0.0528382
TMM26-like-3	0.0527859
HSP7C-like-1	0.0527185
NV2.663	0.0526734
TRXR3-like-1	0.0526529
TLR2-like-1	0.0526316
SON-like-2	0.0526161
TT30A-like-1	0.0524324
NV2.25639	0.0522002
NV2.5681	0.0521985
KAD8-like-1	0.0521574
LGRC-like-1	0.0521101
AB1IP-like-1	0.0520912
CCD60-like-1	0.0520488
ADRL-like-1	0.0519503
NV2.13464	0.0519431
NV2.11426	0.0518997
CCD63-like-5	0.0518789
NV2.17403	0.0517555
DC2I1-like-1	0.051751
NV2.18211	0.0517346
HSBP1-like-2	0.0516904
NV2.12243	0.0516806
alphaintegrin6	0.0516789
NV2.7121	0.0516607
L2EFL-like-1	0.0516447
DDX10-like-1	0.0515925
NV2.13154	0.0515884
NV2.17056	0.0514749
SNCAP-like-1	0.0514257
RL10A-like-1	-0.0513799
DDR2-like-1	0.0513257
PHLB1-like-1	0.0512095
PCD16-like-6	0.0511189
KKCC2-like-1	0.0511122
NV2.23231	0.0510543
RLA1-like-1	-0.0509523
CINP-like-1	0.0509023
NV2.7882	0.0507335
AGRL2-like-1	0.050643
CASR-like-41	0.0506406
NV2.22257	0.0506215
NV2.13489	0.0506112
ATS6-like-7	0.0505871
ADRB1-like-13	0.0505778
Nematolysin1b	0.0505465
NV2.9168	0.0505354
E41L5-like-1	0.050528
Obscurin-likei1	0.0505268
P52K-like-4	0.0505148
NV2.19868	0.0504874
PARD3-like-1	0.050442
NV2.7900	0.0504082
ANR28-like-4.1	0.0503424
FBW1A-like-8	0.0503348
NV2.11948	0.050329
MITF-like-1	0.0502857
POL-like-21	0.050187
Gpc6	0.0501256
MMPi	0.0500415
MUG1-like-1	0.0499574
NV2.5655	0.0499474
NV2.2180	0.0499455
MPP7-like-1	0.0499118
NV2.67	0.0498848
NV2.12781	0.0498639
CP3A8-like-1	0.0498335
NV2.14147	0.0498091
CO6A5-like-1	0.0497916
NV2.8891	0.0497656
CFA65-like-2	0.0497172
NV2.25049	0.0497136
E41L3-like-7	0.0495549
ATF2-like-1	0.049474
ADRB3-like-1	0.0494728
NAPA-like-1	0.0494709
NV2.8450	0.0493783
COCA1-like-36	0.0493358
HAM-like-1	0.0493326
ASGL1-like-13	0.0492045
CDKL2-like-1	0.0491399
NV2.15769	0.049139
MLP3C-like-1	0.0491142
FCER2-like-2	0.0490879
WDR38-like-1	0.0490878
NV2.12981	0.0490732
APH1-like-1	0.0490557
NV2.20943	0.049021
FOSX-like-4	0.0489147
PKN2-like-1	0.0489002
NV2.25104	0.04889
Y568-like-1	0.0488633
LMO4B-like-1	0.0488523
CF298-like-1	0.0488471
NV2.9358	0.0488398
KCY1-like-1	0.0488068
ABHD5-like-1	0.0487926
CAHD1-like-8	0.0487921
NV2.17434	0.0487524
LRWa2-R.213	0.0487287
DMBX1-like-1	0.0487015
PCSK5-like-2	0.0486415
NV2.3525	0.048637
NV2.15799	0.048624
F16CA-like-1	0.0485751
NV2.24675	0.0485258
NV2.22411	0.0485249
NV2.9905	0.0484982
NV2.6035	0.048445
CATL-like-3	-0.0483752
NV2.23085	0.0483632
VKT4-like-1	0.0483606
CLUA1-like-1	0.0483578
C2D2A-like-1	0.0483437
RS2-like-1	-0.0483363
NV2.764	0.0483126
HSP97-like-1	0.0482808
AQP5-like-1	0.0482794
OSER1-like-2	0.0482572
QRIC2-like-3	0.0481982
NV2.25896	0.048179
NV2.18224	0.0481175
NV2.14885	0.0481037
RPAP2-like-1	0.048066
NV2.14983	0.0480623
CCD96-like-1	0.0480494
PSG9-like-1	0.0480419
WDR35-like-1	0.0480394
CRAM-like-10	0.0479193
R1441-like-1	0.0478494
NV2.11559	0.0478452
S22AF-like-2	0.0478371
CAC1B-like-2	0.0478353
CIB1-like-1	0.0477982
NV2.9450	0.0477438
RTBS-like-12	0.0476908
NV2.7302	0.0476663
NV2.24815	0.0476556
LRC51-like-1	0.047641
NV2.12784	0.0476343
PACN2-like-1	0.047568
ZO3-like-1	0.0475614
HCN2-like-1	0.0475535
ZN474-like-2	0.0475157
SMAG1-like-1	0.0475011
ZN180-like-1	0.0474888
NV2.14751	0.0474118
POL3-like-1	0.047411
NV2.25295	0.0473523
CFA43-like-1	0.047336
NV2.2164	0.0473085
PGBD4-like-20	0.0472819
DIRA2-like-2	0.0471755
PCKGM-like-1	0.0471747
TEPP-like-1	0.0471584
DCC-like-2	0.0471576
DDAC-like-1	0.0471394
NV2.19240	0.0471202
NV2.13467	0.0470803
TTC8-like-2	0.0470523
AVT3B-like-1	0.0470387
OTOR-like-1	0.0469777
ACHA7-like-18	0.0469774
PTPRN-like-1	0.0469734
CX065-like-2	0.0469729
FA5V-like-8	0.0469681
NV2.16063	0.0469583
CIP1-like-1	0.0468904
PP2D1-like-2	0.0467901
NV2.17582	0.0467791
CENPT-like-1	0.0467729
IQCAL-like-1	0.046772
CD033-like-2	0.0467214
NV2.16641	0.0467104
ABHD2-like-1	0.0467024
NV2.1121	0.0466961
PAN1-like-1	0.0466858
THEGL-like-2	0.0466511
NV2.8371	0.0466338
FGFR1-like-22	0.0465809
NV2.18968	0.0465236
ZN358-like-2	0.0464444
CBL-like-1	0.0464218
NLRC3-like-44	0.0463962
ZSWM8-like-8	0.0463005
FBXL-like-2	0.0462897
NV2.3500	0.0462754
ATCAY-like-1	0.0462595
NV2.25457	0.0462358
NV2.18843	0.0462072
S2536-like-1	0.0461926
NV2.3678	0.0461911
ZN318-like-1	0.0461039
NV2.15761	0.0460517
SANT-like-7	0.0459975
SPDEF-like-1	0.0459497
MAP1A-like-2	0.0458991
DAG1-like-2	0.0458972
NV2.15312	0.0458885
NV2.17435	0.0458864
NV2.12414	0.0458841
JAG1B-like-2	0.0458108
NV2.17355	0.0457778
GRHL2-like-1	0.0457582
NV2.2469	0.0457327
NV2.20967	0.0456953
LNP-like-1	0.0456898
SAM15-like-1	0.0456858
SPD2B-like-1	0.0456656
UBTD1-like-2	0.045645
WWP2-like-1	0.0455659
P20D1-like-1	0.04556
RAB23-like-1	0.0454081
COP3-like-2	0.0453753
PTTG-like-31	0.0453557
CBPC6-like-1	0.0453029
LRC56-like-1	0.0452858
MBOA2-like-1	0.045203
NV2.15339	0.0451678
RYAR-like-28	0.0451123
OGA-like-1	0.0450803
NV2.20182	0.0449539
GLPK5-like-1	0.0449024
NV2.19605	0.0448681
DELE1-like-1	0.0448526
OGG1-like-1	0.044781
RITA1-like-4	0.0447625
MUC1-like-2	0.0447611
NV2.6736	0.0447551
NV2.6185	0.0447436
NV2.11558	0.0447186
IF2B-like-1	0.0446956
NV2.21086	0.0446622
NV2.1438	0.0446332
NV2.590	0.0446315
SRA1-like-1	0.0446148
NV2.23191	0.0446129
LARP6-like-1	0.0445217
SSU72-like-1	0.0445152
RL36-like-1	-0.0445023
NV2.19453	0.0444531
YR911-like-4	0.0444461
DYL1-like-1	0.0444405
NV2.17001	0.0444396
NV2.7877	0.0444232
NV2.2478	0.0444218
HMCN1-like-22	0.0444142
QRIC2-like-5	0.0444138
HYDIN-like-2	0.0444116
DOK7-like-1	0.0444039
AGRV1-like-1	0.0443911
B2CL1-like-9	0.0443765
CDK14-like-1	0.0443601
DYH12-like-4	0.0443408
RTXE-like-49	0.0443291
BAT1-like-1	0.0442381
GARE2-like-4	0.0441975
VASH1-like-1	0.0441774
P52K-like-9	0.044166
TAR1-like-4	0.0441605
MYSP-like-18	0.0441314
alphaintegrin1	0.0440589
NPFF2-like-10	0.0439652
KIF1B-like-1	0.0439612
EGR1-like-1	0.0438993
S2544-like-3	0.0438852
TSSK2-like-1	0.04379
NRBF2-like-1	0.0437717
GRP3-like-1	0.0437663
DBF4B-like-8	0.0436643
PRGa-R.200	0.0436059
NV2.25452	0.0435999
SFRP	0.0435985
NV2.3342	0.0435719
ANR60-like-2	0.0435651
NV2.1622	0.0435506
NV2.24317	0.0435333
NV2.2405	0.0435092
EPM2A-like-1	0.0434603
LEXM-like-1	0.0434511
NBR1-like-1	0.0434499
MOG2A-like-1	0.0434348
NV2.8368	0.0433947
KIF12-like-1	0.0433854
FRM4A-like-1	0.0433724
NV2.1048	0.043371
SPAG1-like-1	0.0433613
RL7A-like-1	-0.0433403
RASF2-like-1	0.0433361
KCNK9-like-1	0.0432868
UTRN-like-1	0.0432844
CAN5-like-1	0.0432648
AGRV1-like-11	0.043258
ARMC3-like-1	0.0432436
NV2.25021	0.0432003
FBN3-like-2	0.0431832
HRH2-like-13	0.0431058
SHOC1-like-1	0.0430552
CG057-like-2	0.0430524
NV2.12044	0.0430107
MET24-like-1	0.0429743
NV2.19920	0.0429598
ETS1B-like-1	0.0429539
NV2.10993	0.0429454
GRASP-like-1	0.0429016
NV2.3318	0.0428927
LRRCB-like-1	0.0428667
M3K4-like-2	0.0428391
NV2.19543	0.0427706
NV2.23814	0.042737
HMCN1-like-17	0.0427364
SY63-like-7	0.042666
NV2.12842	0.042664
B2CL1-like-2	0.0426566
NV2.960	0.0426455
NV2.9477	0.0426455
NV2.5135	0.0426379
CEP95-like-1	0.0426083
UBC-like-2	0.0425649
DMTF1-like-9	0.0425278
NV2.2235	0.0425104
FP-like-2	0.0425038
NV2.15412	0.0424874
NV2.24653	0.04246
NV2.1552	0.0424571
CD151-like-1	0.0424545
NV2.8094	0.0424506
NV2.9382	0.0423961
NV2.13775	0.0423895
LORF2-like-7	0.0423797
DLRB2-like-7	0.0423666
NV2.13992	0.0423402
NV2.19264	0.0423279
EPDR1-like-2	0.0422619
NV2.2688	0.0422597
TRAF6-like-2	0.0422502
PABP4-like-1	-0.0422373
NV2.4164	0.0421921
CSRP3-like-1	0.0421868
GSK3B	0.0420968
ZF-C3H1	0.0420687
NV2.12351	-0.0420585
NV2.17353	0.0419697
NV2.15580	0.041945
NV2.12065	0.0418869
NV2.5971	0.041871
MATN3-like-1	0.0418477
NV2.11604	0.041847
UBAP1-like-1	0.041838
SERP2-like-1	0.0418356
NCKX5-like-4	0.0417938
CG031-like-1	0.0417796
DYH5-like-11	0.0417766
NV2.4163	0.0417714
MCPI-like-2	0.0417539
DNHD1-like-1	0.0417361
NV2.13177	0.0417354
GPPL3-like-1	0.0415843
LFG2-like-1	0.0415626
MFS12-like-8	0.0415512
LIAT1-like-4	0.0415485
NV2.21724	0.0415201
IF122-like-1	0.0414901
ENDUB-like-3	0.041474
PGBD4-like-15	0.0414597
NV2.8139	0.0414315
NV2.12299	0.0414309
HTYE-like-1	0.0413905
PAWR-like-23	0.0413844
UBCD1-like-1	0.0413807
GBRAP-like-1	0.0413384
IELA-like-1	0.0413189
UCP2-like-1	0.0412758
RHES-like-1	0.0412707
PCKGC-like-1	0.0412611
EDIL3-like-52	0.0412544
NV2.15604	0.0412445
NV2.8598	0.0412273
RS7-like-2	-0.0412258
RT23-like-1	0.0411528
NV2.3843	0.0411378
NV2.20107	0.0411219
RTJK-like-148	0.041088
DYH8-like-1	0.0410634
NV2.19242	0.0410599
RS17-like-1	-0.0410492
E2AK4-like-1	0.0410415
CCD63-like-6	0.0410107
NV2.22010	0.0410036
VPS4B-like-2	0.0410018
NV2.23024	0.0409932
SPYA-like-1	0.0409316
NV2.6543	0.040922
FBL4-like-1	0.0408894
APM1-like-1	0.0408664
ITSN2-like-1	0.0408359
SSNA1-like-1	0.0408007
CFA61-like-1	0.0407372
ASGL1-like-20	0.040641
PROD-like-1	0.0406229
OGT1-like-1	0.0406127
PKHA6-like-12	0.0406122
NCAM2	0.0406122
C27C1-like-1	0.0405644
DIK2A-like-1	0.0405327
NV2.4816	0.0405318
RLA0-like-1	-0.0405098
NV2.3176	0.0405
M2GD-like-1	0.0404978
NV2.2996	0.0404714
MAD1-like-1	0.0404553
YL89-like-1	0.0404208
FLTOP-like-1	0.0404199
NV2.18305	0.0403897
NV2.9684	0.0403652
RL3-like-1	-0.0403645
TYR3-like-2	0.0403186
BBS5-like-1	0.0402806
UBC3-like-2	0.0402726
ECE2-like-1	0.0402718
POL-like-11	0.0402611
DCTN1-like-1	0.0402458
NDST-like-1	0.0401823
NV2.10035	0.0401684
NV2.7647	0.0401658
KC1A-like-1	0.0401371
NV2.9753	0.0401263
Klf3-8-12-like	0.0401086
ACTB-like-1	-0.0401043
NV2.14894	0.0400645
RL7-like-1	-0.0400155
S27A4-like-1	0.0399915
NV2.24281	0.0399665
ZC12C-like-1	0.0399542
FXL20-like-1	0.039909
ARI1-like-3	0.0398862
MFGM-like-72	0.039873
RS25-like-1	-0.0398285
P52K-like-5	0.0398024
DOK5-like-1	0.0397492
CD151-like-5	0.0397236
MUTS-like-1	0.0397042
NV2.22196	0.0396608
BCAR1-like-1	0.0396577
MEF2C-like-1	0.0396115
SYT15-like-6	0.0396055
NV2.3610	0.0395997
DPOA2-like-1	0.0395398
TYRDC-like-5	0.0395065
NV2.20347	0.0394515
LR74B-like-1	0.0394451
NV2.5657	0.0394426
MFS12-like-1	0.0394411
NV2.1062	-0.0394307
UNC89-like-5	0.0394052
ARL3-like-1	0.0393959
WASF3-like-1	0.0393843
COASY-like-1	0.0393835
ACD11-like-4	0.0393802
NV2.19756	0.0393672
STXB4-like-1	0.0393668
LIN41-like-21	0.0393617
UCP4-like-1	0.0393378
NV2.230	0.0393353
NV2.16205	0.039329
KC1A-like-6	0.0393001
DPOE1-like-4	0.0392733
SRPRA-like-1	0.0392391
NV2.6224	0.0392337
NPTX1-like-2	0.0392313
GLRA2-like-1	0.0392093
NV2.7692	0.0391283
NV2.15103	0.0390601
IFT74-like-1	0.0390151
NV2.11133	0.0389959
VATF-like-1	0.0389611
PPIL6-like-1	0.0389522
STR6L-like-9	0.0389379
PTHD3-like-10	0.0389337
NV2.25979	0.0389203
SACS-like-2	0.0389162
NV2.13472	0.0389122
FOXJ3-like-1	0.0388752
TSTD3-like-2	0.0388087
ROBO2-like-1	0.0387754
ACO32-like-2	0.0387651
NV2.5146	0.0387237
FXL18-like-2	0.0386882
ERG	0.0386274
GRIK2-like-1	0.0386155
ZNF83-like-1	0.0386075
CSMD3-like-4	0.0385852
NV2.5651	0.0385807
NV2.22912	0.038505
NV2.3139	0.0384638
GCSP-like-1	0.0384412
PLCX1-like-3	0.0384408
F102B-like-1	0.0384152
NAS15-like-3	0.0384045
NV2.20515	0.0383818
SIR7-like-1	0.0383795
NV2.18668	0.0383422
NV2.21548	0.0383378
YRD6-like-33	0.0383308
ATL1-like-5	0.0383275
TBB-like-1	-0.0383119
NV2.20702	0.038292
CCD83-like-1	0.0382896
YM54-like-5	0.0382601
GELA-like-5	0.0382452
MB21L-like-2	0.0382353
RS18-like-1	-0.0382304
NV2.8909	0.0382055
NV2.10801	0.0381852
RN217-like-6	0.0381839
NPTX1-like-9	0.0381612
NV2.11943	0.0381395
RHO-like-1	0.0381358
ADRB1-like-18	0.0381144
NV2.9933	0.0381029
4EBP1-like-1	0.0380806
RL35A-like-1	-0.0380754
OPTN-like-1	0.0380659
NV2.7901	0.0380636
MBNL3-like-1	0.0380632
DIAP2-like-1	0.0380609
NV2.6492	0.0380555
NV2.24063	0.0380529
NPR22-like-2	0.0380279
NF2L2-like-1	0.0380211
NV2.9719	0.038008
RXFP1-like-1	0.0380028
DC2I2-like-1	0.0379982
SOX9-like-1	0.0379953
UBAD2-like-1	0.0379769
MOT10-like-21	0.0379627
B3GN7-like-16	0.0379448
NV2.4446	0.0378741
FAXC-like-4	0.0378068
FIBA1-like-1	0.0377836
NV2.16874	0.0377794
NV2.23615	0.0377463
RTJK-like-32	0.0377291
RL10-like-1	-0.0377033
RSP1-like-1	0.0376879
NV2.16050	0.0376546
NV2.14226	0.0376508
KCRB-like-1	0.0376453
NV2.15789	0.0375829
SH3G3-like-1	0.0375744
NHRF1-like-1	0.0375743
REEP5-like-1	0.0375354
NV2.13000	0.0375293
ATF6A-like-1	0.0374928
NV2.529	0.0374886
NV2.5684	0.037441
KCC4-like-1	0.0374343
NV2.20218	0.0374299
TF26-like-4	0.0374094
QRFPR-like-26	0.0374024
ANKAR-like-1	0.0373833
BRPF1-like-2	0.0373832
NV2.17520	0.0373683
AT5G2-like-1	-0.0373396
NV2.17963	0.0373384
NV2.4401	0.0373328
PGBD4-like-32	0.0373241
ABCA5-like-1	0.0372753
KIF28-like-2	0.0372648
NDEL1-like-1	0.0372621
NV2.20638	0.0372582
YPT6-like-1	0.0372503
NV2.24884	0.0372247
NV2.10166	0.0372011
BRAT1-like-1	0.0372009
Klf5	-0.0371913
BTG1-like-2	0.0371484
Actin2	-0.0371286
ECT-like-2	0.0371014
NV2.20237	0.0370558
NV2.1877	0.0370516
NV2.23372	0.0370308
CEBPG-like-2	0.0370294
DYH2-like-2	0.0369571
SIK2-like-1	0.0369471
SE1BA-like-1	0.036926
CCD63-like-1	0.0369134
NV2.21795	0.0368981
MIPT3-like-1	0.0368776
Pou3	0.0368393
NV2.12009	0.0368308
NV2.15012	0.0368222
NV2.10583	0.036816
CSMD-like	0.0367957
HUS2-like-1	0.0367847
NV2.4833	0.0367823
NWD1-like-11	0.0367702
DCYD1-like-3	-0.0367693
P5I11-like-1	0.0367465
MYH10-like-1	0.0367325
NV2.956	0.0366969
WFKN-like-28	0.036685
LARP4-like-1	0.0366648
NV2.19230	0.0366376
FIMB-like-2	0.0366201
ITB6-like-1	0.036578
NV2.5262	0.0365695
NPTX2-like-10	0.0365666
NV2.20600	0.0365598
NV2.19730	0.0365566
NV2.13136	0.0365356
NV2.10063	0.0365344
NV2.14710	0.0365331
SFRP3-like-1	0.0365255
NV2.13329	0.0365227
YRD6-like-115	0.036521
CYR1B-like-1	0.0365166
NV2.19520	0.0365159
betaintegrin1	0.0365009
RTXE-like-46	0.0364954
NV2.18066	0.0364804
S6A13-like-1	0.0364611
NV2.23479	0.0364546
NV2.4868	0.0364282
SC5D-like-7	0.0364275
EMAL6-like-1	0.0364152
NV2.5652	0.0364067
TCP4-like-1	-0.0363656
PIPNA-like-2	0.0363554
NV2.4924	0.0363472
PLB1-like-1	0.0363442
RSPH1-like-1	0.0363327
ZC3H1-like-4	0.0363139
NFAT5-like-1	0.036301
TBC15-like-4	0.0363008
DNJB4-like-5	0.0362996
FICD-like-1	0.0362965
SELK-like-2	0.0362776
PRDX5-like-1	-0.0362769
ELEL-like-2	-0.0362693
NV2.22390	0.0362521
SRC1-like-1	0.0362245
NV2.3111	0.0362106
RS12-like-1	-0.0361473
CNDP2-like-1	-0.0361009
RL6-like-1	-0.0360952
NV2.13156	0.0360638
Y221-like-1	0.0360612
ZN862-like-1	0.0360427
ANKAR-like-6	0.0359958
ALG13-like-2	0.0359663
R1A-like-6	0.0359595
DRC10-like-1	0.0359532
DRKD-like-1	0.0359072
ECT2-like-1	0.0358933
ARF6-like-1	0.0358912
UBE2W-like-1	0.0358864
myc5	0.0358745
PAOX-like-4	0.0358547
MRCKA-like-1	0.0358539
MYD88-like-2	0.0358403
NV2.5952	0.0358275
LRWa3-R.204	0.0358188
NOTC1-like-9	0.0358142
LIN41-like-36	0.0358126
RSPH1-like-8	0.0358067
MEIOB-like-1	0.0358004
NV2.6550	0.0357933
NV2.5123	0.0357143
DPOL-like-1	0.0357097
NV2.23862	0.0356503
NSA2-like-1	0.0356157
IQCK-like-1	0.0355779
SoxJ	0.0355676
YRD6-like-117	0.0355676
AFAD-like-1	0.03551
KDM8-like-22	0.0354776
NV2.18529	0.0354348
MRLC4	0.0354155
NV2.8326	0.035411
CC175-like-1	0.0353892
KGP1-like-9	0.0353759
RN217-like-1	0.035351
NV2.19205	0.0353492
NV2.4071	0.0353329
HMCN1-like-2.1	0.0353282
NV2.3099	0.0352709
NV2.7747	0.0352501
ZFAN4-like-1	0.0352393
NV2.7305	0.0352319
MFSD6-like-4	0.0352247
APRV1-like-3	0.0352228
AUR1-like-2	0.0352106
DMBT1-like-7	0.035207
TTLL2-like-1	0.0351834
GCP6-like-2	0.0351771
NLRC3-like-32	0.0351687
KAPR-like-7	0.0351196
NV2.21668	0.0350773
NV2.23940	0.0350579
PPRC1-like-1	0.0350553
RLA2-like-1	-0.035046
DYH8-like-11	0.0350446
IF2-like-4	0.0350302
ACAD8-like-1	0.0350301
CT096-like-2	0.0350224
PDC6I-like-1	0.0350223
RL4A-like-1	-0.0350122
MOX12-like-1	0.0349966
TIL-like-1	0.034994
TYRO-like-10	0.0349776
NV2.19183	0.0349674
NV2.14275	0.0349524
GRB1L-like-1	0.0349508
RTJK-like-107	0.0349504
NV2.11492	0.0349466
TTC41-like-1	0.0349334
NV2.16366	0.0349246
IFT80-like-1	0.0348892
HINT1-like-1	-0.0348861
NV2.16320	0.0348807
TPP1-like-1	-0.0348378
NV2.12026	0.0348242
NV2.18678	0.0348234
MOCS1-like-1	0.0348226
ANR42-like-2	0.0348007
GPX3-like-6	0.0347964
NV2.9798	0.0347921
DAAF6-like-1	0.0347867
DYHC-like-5	0.0347608
NV2.10520	0.034757
NV2.14109	0.0347559
NV2.20320	0.0347359
DYH10-like-1	0.0346976
PTPRS-like-10	0.0346829
ODF3A-like-1	0.0346582
NV2.8340	0.0346377
MLF1-like-1	0.0346134
NV2.14760	0.0345953
NV2.17811	0.0345906
PSB3-like-1	-0.0345452
NINL-like-1	0.0345262
LRC43-like-1	0.0345254
S15A4-like-3	0.0344991
NV2.1238	0.0344776
PAO1-like-9	0.034429
NV2.24845	0.0344168
GTPB2-like-1	0.0343987
NV2.12330	0.0343873
NV2.17524	0.0343825
ACTRII	0.0343799
P52K-like-1	0.0343545
NV2.9476	0.034354
NV2.7325	0.0343535
NV2.8638	-0.0343017
NV2.16629	0.034295
NV2.22319	0.0342777
MFGM-like-110	0.0342686
KAPR-like-14	0.0342599
NV2.7486	0.0342463
NV2.3395	0.0342294
ASPP-like-1	-0.0342275
LITAF-like-1	0.0342132
RS8-like-1	-0.0342061
ACBG2-like-1	0.0341875
POL2-like-7	0.0341807
FIP2-like-1	0.0341307
FA5-like-16	0.0341197
NV2.12350	-0.0340938
YRD6-like-81	0.0340476
FNTA-like-1	-0.0340275
AMPE-like-9	0.0340263
NV2.14483	0.0339949
GLOD5-like-1	0.0339832
VIAAT-like-28	0.0339784
NV2.22097	0.0339572
PAI2B-like-1	0.0339489
SUMO1-like-1	-0.0339453
MUC6-like-1	0.0339241
SERA-like-5	0.0338456
TSN33-like-3	0.033842
GPR19-like-9	0.0338199
KLH12-like-4	0.0338053
CSRP1-like-3	-0.0337606
NV2.25495	0.0337384
CASP3-like-1	0.0337274
NV2.16030	0.0337082
NV2.20806	0.0336858
TENN-like-1	0.0336844
CNOT6-like-1	0.0336768
ASNS-like-1	0.0336402
NV2.25890	0.0336389
TOB1-like-1	0.0336337
COCA1-like-33	0.0336113
NB5R4-like-1	0.0336082
NV2.7689	0.0335733
NGB1-like-1	0.0335466
CBPA2-like-1	0.0335451
DYH1-like-16	0.0335424
PPR3B-like-4	0.0335412
ARPC5-like-1	-0.0335408
NV2.8804	0.0335344
LICD-like-2	0.0334836
TES-like-1	0.0334685
VWA3A-like-4	0.0334396
NV2.24488	0.0334072
NV2.1250	0.0333941
TXN4B-like-1	0.0333449
NV2.16911	0.0333438
PIDD1-like-1	0.0333422
METE-like-4	0.0333124
NV2.15544	0.0333074
DYH1-like-6	0.0332809
NV2.2525	0.0332678
ATP10-like-1	0.0332622
PTTG-like-2.1	0.0332545
NV2.15625	0.033254
NV2.17307	0.0332501
NV2.22800	0.0332138
DYHC2-like-1	0.033199
KAD2-like-2	0.0331809
MMP17-like-1	0.03317
NV2.5758	0.0331622
NV2.19621	0.0331335
EDNRA-like-1	0.0331321
NV2.16392	0.0331276
S35C2-like-1	0.0331228
NV2.4858	0.0330752
NV2.409	0.0330623
SEPP1-like-1	0.0330575
MOGT1-like-1	0.0330541
HMCS1-like-1	0.0330438
PDXK-like-1	0.0330097
PMGT1-like-1	0.0330045
CEP63-like-1	0.0330041
NV2.14903	0.0329993
PCS2-like-1	0.0329842
THEGL-like-1	0.0329764
ECI1-like-2	-0.0329597
NV2.6507	0.0329582
NV2.11086	0.0329348
NV2.5327	0.0329284
P2R3A-like-1	0.0328944
C3AR-like-1	0.0328503
TIGD4-like-7	0.0328435
FCN1-like-3	0.0328269
RL8-like-1	-0.032824
NV2.1969	0.0328212
EXT1B-like-1	0.0328135
NFKB1-like-4	0.0328122
TLR2-like-3	0.0328121
HE-like-3	0.0328024
NV2.14597	0.0327935
PDK2-like-1	0.0327288
KIF14-like-1	0.0327136
ERCC5-like-1	0.0327134
YI31B-like-17	0.0327073
NV2.19025	0.0327015
DMRT-F	0.0326918
NV2.6164	0.032679
CSPP1-like-1	0.0326225
NV2.10720	0.0326211
NV2.14585	0.032607
COR1C-like-1	-0.0325945
ZHANG-like-1	0.0325783
NV2.24475	0.0325662
NV2.16638	0.0325566
NV2.11053	0.0325156
NV2.20773	0.0325076
OTU5A-like-1	0.0325013
NV2.9262	0.0324774
NV2.17120	0.0324705
NV2.4824	0.0324578
CTRB1-like-2	0.0324251
NV2.3508	0.0324228
CNTN3-like-1	0.0324142
RS10B-like-2	0.0324035
TUT7-like-1	0.0323914
NV2.5609	0.0323819
CASR-like-1	0.0323514
UBP36-like-2	0.0323321
NV2.9431	0.03233
MYO15-like-1	0.0323023
NV2.5625	0.0322746
NV2.62	0.0322691
NV2.15281	0.0322678
NV2.8998	0.0322616
DVL3-like-1	0.0322446
MYOF-like-5	0.0322152
FA2H-like-4	0.0321968
AGRB3-like-2	0.0321907
DDR48-like-2	0.0321742
NV2.25691	0.032144
SCRIB-like-1	0.0321297
SLNL1-like-5	0.0321198
NV2.16026	0.0320629
FXL14-like-1	0.0320621
RTXE-like-20	0.0320534
NV2.10734	0.0320119
EQST-like-3	0.0320105
ING1-like-4	0.0319989
NV2.936	-0.0319915
ZNFX1-like-17	0.0319796
MyoC	0.0319792
KARG-like-5	0.0319609
NV2.22757	0.0319607
CHAC1-like-1	0.0319587
RSPH1-like-5	0.0319478
NV2.5860	-0.031926
R213A-like-1	0.0319169
AGRIN-like-2.1	0.0319118
CB068-like-1	0.0319102
MRP4-like-58	0.0318873
CEP83-like-1	0.0318835
NV2.452	0.0318791
YRD6-like-46	0.0318781
ASM-like-1	0.0318668
PPIA-like-1	-0.0318602
NV2.23546	0.0318173
PCNA	-0.0318102
NV2.3670	0.0318046
MP2K6-like-1	0.0318031
SARAF-like-1	0.031797
T229B-like-7	0.031791
NV2.20398	0.03177
SPRR3-like-3	0.0317469
BMBL-like-3	0.0317446
NV2.17927	0.0317359
NV2.8678	0.0317214
NV2.23227	0.0317023
FKB1B-like-1	-0.0316854
AKAP1-like-1	0.0316345
NV2.23297	0.0316303
RTBS-like-109	0.0316298
MAP9-like-2	0.0315994
NEP11	-0.0315993
NV2.19763	0.0315987
FRAS1-like-11	0.0315595
RACA-like-1	0.0315437
EMAL1-like-2	0.0315398
NV2.70	0.031527
MOXD2-like-1	0.0315085
NV2.14558	0.0314932
USE1-like-1	0.0314928
H2A-like-2	-0.0314853
P3C2B-like-1	0.0314827
KCRB-like-3	0.031472
NV2.17233	0.0314458
NV2.16934	0.0314446
NV2.10434	0.0314407
NV2.21810	0.0314361
NV2.4000	0.031406
AMPE-like-2	0.031403
GAP1-like-1	0.0313897
SIN3A-like-1	0.0313652
EIF3I-like-1	-0.0313649
NV2.15894	0.0313202
NV2.19689	0.0313199
NV2.5866	0.0313172
NV2.21843	0.0313089
U119B-like-1	0.0313028
NV2.18138	0.0312892
DDR2-like-2	0.0312867
NV2.18996	0.0312696
CG031-like-4	0.0312688
NV2.2082	0.0312633
P52K-like-18	0.0312378
Actin6	-0.0311964
TBC24-like-1	0.0311798
LR74A-like-2	0.0311763
NV2.15170	0.0311643
RTJK-like-36	0.0311586
NV2.25265	0.0311537
NV2.19554	0.0311455
LORF2-like-3	0.0311434
NGBR-like-1	0.0311393
NV2.14786	0.031136
ST1B1-like-1	0.0311295
VPS29-like-1	-0.0311175
NID2-like-3	0.0311175
NV2.7582	0.0311106
BLC-like-1	0.0311105
MRP4-like-21	0.0310849
POL3-like-11	0.031049
XLRS1-like-18	0.0310461
CSP-like-2	0.0310266
PTHB1-like-1	0.0310126
NV2.23541	0.0310092
HNRPL-like-4	0.0310007
KLH12-like-9	0.0309863
ECT-like-1	0.030969
NV2.25815	-0.0309582
ZN431-like-2	0.0309234
QRIC2-like-4	0.0309189
NV2.5618	0.0309146
TMPS6-like-5	0.0309069
NV2.15223	0.0308712
NV2.14241	0.0308692
SODM-like-1	-0.0308566
NV2.13660	0.0308361
METK2-like-1	-0.0308264
GBP5-like-1	0.0308102
NV2.8066	0.0307976
NV2.19033	0.0307789
YRD6-like-69	0.0307581
PTN13-like-1	0.0307319
NV2.1172	0.0307117
NV2.19170	0.0307078
RL9-like-1	-0.0306812
NV2.4416	0.0306596
ABITM-like-1	0.0306553
NV2.11137	0.0306389
P20D2-like-4	0.0306085
CC189-like-1	0.0305912
RS20-like-1	-0.0305768
UBE3C-like-1	0.0305619
MRP4-like-44	0.0305387
NV2.2720	0.0305196
NV2.19094	0.0305137
MARH2-like-1	0.0305125
NV2.2360	0.0304919
SYCP1-like-1	0.0304882
DYL5B-like-5	0.0304868
NV2.2522	0.0304828
HECD1-like-1	0.0304765
P66A-like-1	0.0304521
NAS13-like-3	0.0304114
AGRD1-like-3	0.0303932
NV2.7591	0.0303902
PTN23-like-1	0.03039
NV2.19135	0.0303767
AGRL3-like-11	0.0303628
DLRB2-like-2	0.0303455
CNTN5-like-1	0.0303395
NV2.10039	0.0303203
PLPP2-like-1	0.0303086
NV2.12339	0.0302998
DYRK4-like-1	0.0302969
NV2.14824	0.0302969
TRI45-like-8	0.0302956
NV2.21705	0.0302822
PDE2A-like-1	0.0302467
NR2C2	0.0302463
ACK1-like-1	0.0302443
Ncol6	-0.0302311
RS23-like-1	-0.0302185
LORF2-like-5	0.0301946
DRD1L-like-17	0.0301858
REN3B-like-1	0.0301857
AQP11-like-26	0.0301851
TITIN-like-24	0.0301801
NV2.23001	0.0301742
DDX21-like-1	0.0301734
ASGL1-like-9	0.0301627
ADCY5-like-1	0.0301609
HERP2-like-1	0.0301536
NOM1-like-1	0.0301495
ZPP-like-6	-0.0301397
ATPB-like-1	-0.0301288
CERS1-like-1	0.0301257
BRD3-like-1	0.0301181
XERD-like-7	0.0301146
ALE1-like-1	0.0301057
MTNB-like-1	-0.0301028
CSK2B-like-2	0.030102
EPI1-like-4	0.0300969
MTEF3-like-1	0.0300944
NV2.6505	0.0300599
MC3R-like-2	0.0300594
NKX22-like-1	0.0300585
NV2.22133	0.0300459
FACC1-like-1	0.030039
NV2.9480	0.0300139
RALA-like-1	0.0299922
NV2.9746	-0.0299847
NV2.13493	0.0299832
CPT1A-like-1	0.0299815
DYH5-like-1	0.0299781
LRP5/6	0.0299729
GDPP1-like-1	0.0299728
GUCNB-like-1	0.029965
NV2.16660	0.0299485
NV2.23787	0.0299141
TYRDC-like-2	-0.0299127
ASI4B-like-1	0.0299037
NV2.16171	0.029894
FGFR3	0.0298811
NV2.23868	0.029874
NV2.22092	0.0298681
TICN2-like-1	0.0298566
WASP-like-6	0.0298303
USH2A-like-9	0.0298271
ANO4-like-5	0.0298267
HRH2-like-24	0.0298166
NV2.18177	0.0298133
Obscurin-likei2	0.0298093
S38A2-like-1	0.0298007
CP17A-like-47	0.0297897
MOT3-like-3	0.0297707
DRD2L-like-8	0.0297668
CAHD1-like-3	0.0297566
NV2.1516	0.0297491
NV2.2782	0.0297412
CRAM-like-2	0.0297311
CBX1-like-1	-0.0297038
KCNAB-like-2	0.0296992
H2B3-like-1	-0.0296991
NV2.25128	0.0296863
LAMB1-like-1	0.0296743
TOP2B-like-1	0.0296496
NV2.19075	0.0296208
Noc	-0.0296105
RDR1-like-8	0.0295933
SEM3B-like-1	0.029586
NV2.19724	0.0295769
NV2.7619	0.0295719
RHG20-like-1	0.0295659
NV2.2922	-0.0295636
STK16-like-1	0.0295549
RAC1-like-6	0.0295467
TMM26-like-13	0.0295059
GEFE-like-1	0.0295024
PGPS1-like-1	0.0294932
OCTB3-like-2	0.0294926
MYPT2-like-1	0.0294925
TITIN-like-39	0.029461
CCD62-like-1	0.0294441
YTDC1-like-1	0.0294431
TS101-like-1	0.0294397
CTR4-like-4	0.029434
MGST3-like-1	0.0294263
NV2.14154	0.0294059
USOM5-like-40	0.0293813
EDEM1-like-1	0.029353
SESN1-like-1	0.0293475
TASOR-like-6	0.0293391
NV2.16916	0.0293388
LRC73-like-1	0.0293267
KIME-like-1	-0.0293113
GMDS-like-1	0.0292943
NV2.4667	0.0292856
DAPP1-like-1	0.0292675
PAR12-like-2	0.0292637
YXIE-like-7	-0.0292525
NV2.479	0.0292446
NV2.19120	0.0292416
TATD2-like-1	0.0292369
SMD3-like-1	-0.0292341
ANR50-like-8	0.0292298
S238B-like-1	0.0292195
ADA1A-like-11	0.029212
ASGL1-like-21	0.0291819
FXR1-like-1	0.0291811
USPL1-like-1	0.0291806
5HT1B-like-1	0.0291755
NV2.21434	0.0291538
NV2.15970	0.0291449
NV2.4653	0.0291249
CF136-like-1	0.0291226
LOXH1-like-20	0.0291051
NV2.6184	0.0290961
NV2.5525	0.029091
MK07-like-1	0.0290626
NV2.6721	0.0290135
POL3-like-115	0.0290095
FANCM-like-2	0.0289866
NV2.22883	0.0289866
NV2.20601	0.0289815
NHAA-like-1	0.0289778
COSA-like-1	-0.0289773
TM1L2-like-1	0.0289749
SODC-like-1	0.0289543
YKT6-like-1	0.0289524
RU1C-like-1	-0.028944
NV2.25179	0.0289439
LIMD2-like-1	0.0289415
YR840-like-1	0.0289321
NV2.3474	0.0289253
NV2.10125	0.0289159
NV2.22425	0.0289105
NFKB1-like-1	0.0288611
ZSWIM4-6	0.0288414
PSPC1-like-1	0.0288287
FUBP3-like-1	0.0288249
NV2.94	0.0287944
Hey-like	0.0287771
MARC1-like-2	0.0287712
NV2.11721	-0.0287701
ANR26-like-1	0.0287465
NV2.21789	0.0287455
PAQR6-like-1	0.028736
CSD-like-1	0.0287353
FRIS-like-23	0.0287153
MFI-like-1	0.0286877
CP3A4-like-2	0.0286855
TSSK1-like-1	0.0286723
DYH3-like-13	0.0286377
NV2.9975	0.0286356
AQP5-like-2	0.0286297
SSBP3-like-1	0.0286055
ACD10-like-1	0.0285876
NV2.12573	0.0285855
M3K4-like-1	0.0285839
NV2.22229	0.028568
ATPA-like-1	-0.0285669
NV2.1972	-0.0285634
NV2.7860	0.0285586
SAX3-like-1	0.0285536
HMCN2-like-17	0.0285423
UNC89-like-3	0.0285201
LAMA2-like-17	0.0284978
KS6A2-like-1	0.0284846
TF29-like-28	0.0284789
NV2.2767	0.0284667
CNG1-like-1	0.0284565
FRMD5-like-1	0.0284534
SMD2-like-1	-0.0284496
NV2.23411	0.0284432
NFX1-like-1	0.0284353
CFA46-like-6	0.028435
NV2.1289	0.0284312
CUBN-like-5	0.0284169
NV2.5290	0.0284157
ADRB2-like-53	0.0284001
RBTN1-like-4	0.028394
NV2.2883	0.0283778
ODO1-like-1	0.0283753
NV2.16099	0.0283709
NV2.13050	0.0283396
NV2.13617	0.0283327
ARI2-like-2	0.0283099
NV2.16027	0.0283076
NV2.2948	0.0283058
KDM5A-like-1	0.0282977
NV2.16521	0.0282972
NV2.25018	0.0282926
NV2.13080	0.0282781
DYH7-like-1	0.0282755
ITCH-like-1	0.0282415
AFF3-like-1	0.0282297
TBA-like-1	0.028225
ARMD2-like-1	0.028209
CUBN-like-14	0.0282025
MFHA1-like-1	0.0281985
YRD6-like-35	0.028195
TBA3-like-2	0.0281942
SING-like-2	0.0281778
ABCB1-like-1	0.0281595
NV2.14719	0.0281298
NV2.7117	0.0281202
R3HD2-like-1	0.0281134
TM87A-like-1	0.0281092
SNX8-like-1	-0.0281011
NV2.6669	0.0280871
DIRC2-like-11	0.0280733
NV2.14446	0.0280593
NV2.6235	0.0280346
SRC42-like-2	0.0280298
5HT4R-like-8	0.0280274
DUSTY-like-6	0.0279984
HTK16-like-1	0.0279876
ACSF2-like-21	0.0279821
NV2.6282	0.0279544
KC1G3-like-1	0.0279511
NV2.11239	0.0279458
REEP5-like-4	0.0279453
LC7L2-like-1	0.027945
RASEF-like-1	0.0279376
NV2.19387	0.0279369
GNMT-like-1	0.0279282
M4A8-like-2	0.0279216
F1891-like-1	0.027909
NV2.19147	0.0278859
NAT10-like-1	0.027879
SPRC-like-1	-0.0278622
DGKI-like-1	0.0278562
NV2.958	0.0278532
FRY-like-1	0.0278525
ETV7-like-1	0.0278378
NV2.3538	0.0278304
SSRG-like-1	0.0278209
BAAT-like-1	0.0278146
RIDA-like-2	-0.0278071
AGUA-like-1	0.0277949
CAC1A-like-1	0.0277906
RB18B-like-4	0.0277879
MOT8-like-5	0.0277555
NPC1-like-2	-0.0277476
NV2.14568	0.0277417
NV2.4336	0.0277321
NV2.24723	0.0277269
NV2.2124	-0.0277222
POL3-like-24	0.027713
PYC-like-1	0.0277087
STOM-like-1	0.0277071
RENT1-like-1	0.0276921
NV2.7118	0.0276881
NV2.15493	0.0276621
NV2.24872	0.0276501
LRIG3-like-2	0.027649
RTBS-like-96	0.027634
FBXL7-like-18	0.0276297
LAMA2-like-18	0.0276152
EFC12-like-1	0.027608
LIN41-like-46	0.0275572
VAX-EMX-like	-0.0275556
WEX-like-3	0.0275306
NV2.6264	0.0275205
NV2.12303	0.0275174
NV2.24007	0.0275154
CA2D3-like-2	0.0275057
GLWL-a	0.0274874
FBX36-like-10	0.0274871
NV2.2651	0.0274854
CAT2-like-1	0.0274626
VWA2-like-1	0.0274487
NV2.5859	0.0274483
GUAD-like-1	-0.0274346
PIWi3	0.0274308
NV2.13180	0.0274217
NV2.4309	0.0273918
NV2.7792	0.0273918
KCNK3-like-1	0.0273918
NV2.16134	0.0273866
NV2.16621	0.0273762
TRI45-like-26	0.0273725
ATPO-like-1	0.0273502
fez	0.027348
NV2.9154	-0.0273463
DYNA-like-1	0.0273378
MTR1A-like-7	0.0273268
SARNP-like-1	-0.0273248
NV2.23795	0.0273192
NV2.5872	0.0273162
LOXH1-like-11	0.0273077
RS29-like-1	0.0272904
NV2.22328	0.0272669
FBN2-like-3	0.027248
NV2.21140	0.0272462
MP2K7-like-1	0.0272442
HEM2-like-1	-0.027242
THYG-like-1	0.0272401
NV2.8969	0.0272302
LDAH-like-2	0.0271959
TRIM2-like-1	-0.027177
SYQ-like-1	-0.0271763
NV2.4192	0.0271643
IFT88-like-1	0.0271575
NV2.10328	0.0271242
[truncated: 22,549 more rows]

## Sheet: GO_CC
GO.ID	Term	Annotated	Significant	Expected	classicFisher	classicFisher_adj
GO:0005929	cilium	417	28	2.7	1.1e-23	7.084e-21
GO:0031514	motile cilium	122	17	0.79	3.4e-19	1.0948e-16
GO:0005930	axoneme	99	13	0.64	2.2e-14	4.186e-12
GO:0097014	ciliary plasm	100	13	0.65	2.6e-14	4.186e-12
GO:0032838	plasma membrane bounded cell projection ...	127	13	0.82	6.1e-13	7.8568e-11
GO:0120025	plasma membrane bounded cell projection	1176	29	7.62	1.3e-12	1.3685e-10
GO:0042995	cell projection	1183	29	7.67	1.5e-12	1.3685e-10
GO:0097729	9+2 motile cilium	80	11	0.52	1.7e-12	1.3685e-10
GO:0005856	cytoskeleton	989	26	6.41	1.2e-11	8.58667e-10
GO:0036126	sperm flagellum	77	9	0.5	1e-09	6.44e-08
GO:0015630	microtubule cytoskeleton	680	18	4.41	7.4e-08	4.33236e-06
GO:0099568	cytoplasmic region	339	13	2.2	1.3e-07	6.97667e-06
GO:0043228	non-membrane-bounded organelle	2273	27	14.73	0.00015	0.0069
GO:0043232	intracellular non-membrane-bounded organ...	2273	27	14.73	0.00015	0.0069
GO:0005815	microtubule organizing center	444	10	2.88	0.00043	0.0184613
GO:0005875	microtubule associated complex	116	5	0.75	0.00085	0.0342125
GO:0097546	ciliary base	37	3	0.24	0.00169	0.0640212
GO:0036064	ciliary basal body	106	4	0.69	0.00472	0.168871
GO:0097228	sperm principal piece	22	2	0.14	0.00873	0.295901
GO:0005814	centriole	72	3	0.47	0.0111	0.35742
GO:0043226	organelle	5851	43	37.91	0.01939	0.594627
GO:0001669	acrosomal vesicle	42	2	0.27	0.03	0.878182
GO:0000109	nucleotide-excision repair complex	10	1	0.06	0.06298	1
GO:0001520	outer dense fiber	10	1	0.06	0.06298	1
GO:0035253	ciliary rootlet	10	1	0.06	0.06298	1
GO:0070419	nonhomologous end joining complex	10	1	0.06	0.06298	1
GO:0005813	centrosome	340	5	2.2	0.06728	1
GO:0097225	sperm midpiece	15	1	0.1	0.09299	1
GO:0002102	podosome	16	1	0.1	0.09888	1
GO:0072687	meiotic spindle	17	1	0.11	0.10474	1
GO:0005858	axonemal dynein complex	22	1	0.14	0.13345	1
GO:0043227	membrane-bounded organelle	5542	39	35.91	0.16761	1
GO:1990391	DNA repair complex	34	1	0.22	0.19872	1
GO:0097542	ciliary tip	35	1	0.23	0.20394	1
GO:0005871	kinesin complex	36	1	0.23	0.20912	1
GO:0030286	dynein complex	39	1	0.25	0.22448	1
GO:0032421	stereocilium bundle	42	1	0.27	0.23954	1
GO:0000781	chromosome, telomeric region	54	1	0.35	0.29699	1
GO:0044297	cell body	451	4	2.92	0.33457	1
GO:0099513	polymeric cytoskeletal fiber	187	2	1.21	0.34283	1
GO:0000794	condensed nuclear chromosome	70	1	0.45	0.36702	1
GO:0072686	mitotic spindle	76	1	0.49	0.39149	1
GO:0005819	spindle	213	2	1.38	0.40374	1
GO:0043195	terminal bouton	85	1	0.55	0.42646	1
GO:0000922	spindle pole	91	1	0.59	0.44867	1
GO:0043229	intracellular organelle	5750	38	37.26	0.47895	1
GO:0005635	nuclear envelope	270	2	1.75	0.5272	1
GO:0097730	non-motile cilium	115	1	0.75	0.52942	1
GO:0005874	microtubule	119	1	0.77	0.5417	1
GO:0043679	axon terminus	119	1	0.77	0.5417	1
GO:0044306	neuron projection terminus	129	1	0.84	0.57105	1
GO:0005622	intracellular anatomical structure	6440	42	41.73	0.58413	1
GO:0031965	nuclear membrane	137	1	0.89	0.5932	1
GO:0098862	cluster of actin-based cell projections	139	1	0.9	0.59856	1
GO:0000228	nuclear chromosome	335	2	2.17	0.6463	1
GO:0099512	supramolecular fiber	336	2	2.18	0.64794	1
GO:0099081	supramolecular polymer	337	2	2.18	0.64957	1
GO:0000793	condensed chromosome	167	1	1.08	0.66674	1
GO:0015629	actin cytoskeleton	199	1	1.29	0.73085	1
GO:0000151	ubiquitin ligase complex	205	1	1.33	0.74145	1
GO:0043025	neuronal cell body	408	2	2.64	0.75121	1
GO:0030141	secretory granule	410	2	2.66	0.75368	1
GO:0098687	chromosomal region	218	1	1.41	0.76303	1
GO:0150034	distal axon	232	1	1.5	0.7843	1
GO:0098793	presynapse	276	1	1.79	0.83971	1
GO:0099503	secretory vesicle	514	2	3.33	0.85642	1
GO:0099080	supramolecular complex	532	2	3.45	0.86973	1
GO:0043005	neuron projection	757	3	4.9	0.88241	1
GO:0036477	somatodendritic compartment	555	2	3.6	0.88513	1
GO:0110165	cellular anatomical entity	6931	45	44.91	0.91293	1
GO:0030425	dendrite	382	1	2.48	0.92224	1
GO:0097447	dendritic tree	383	1	2.48	0.92278	1
GO:0140535	intracellular protein-containing complex	655	2	4.24	0.93471	1
GO:0016604	nuclear body	411	1	2.66	0.93634	1
GO:0005694	chromosome	666	2	4.32	0.93874	1
GO:0005634	nucleus	3348	17	21.69	0.94074	1
GO:0030424	axon	423	1	2.74	0.94141	1
GO:0031982	vesicle	1124	4	7.28	0.9478	1
GO:0031967	organelle envelope	701	2	4.54	0.9501	1
GO:0031975	envelope	701	2	4.54	0.9501	1
GO:0045202	synapse	516	1	3.34	0.96937	1
GO:0005737	cytoplasm	5402	30	35	0.9717	1
GO:1990234	transferase complex	550	1	3.56	0.97589	1
GO:1902494	catalytic complex	1095	3	7.1	0.98072	1
GO:0005730	nucleolus	603	1	3.91	0.98344	1
GO:0005654	nucleoplasm	1970	7	12.76	0.98573	1
GO:1990904	ribonucleoprotein complex	624	1	4.04	0.98574	1
GO:0031981	nuclear lumen	2308	8	14.95	0.99356	1
GO:0030054	cell junction	744	1	4.82	0.994	1
GO:0031410	cytoplasmic vesicle	1077	2	6.98	0.99538	1
GO:0097708	intracellular vesicle	1078	2	6.98	0.99541	1
GO:0140513	nuclear protein-containing complex	796	1	5.16	0.9959	1
GO:0005829	cytosol	2671	9	17.31	0.99768	1
GO:0070013	intracellular organelle lumen	2883	8	18.68	0.99983	1
GO:0031974	membrane-enclosed lumen	2884	8	18.69	0.99983	1
GO:0043233	organelle lumen	2884	8	18.69	0.99983	1
GO:0012505	endomembrane system	2112	4	13.68	0.99989	1
GO:0005886	plasma membrane	1629	2	10.56	0.99991	1
GO:0032991	protein-containing complex	2926	7	18.96	0.99997	1
GO:0071944	cell periphery	1773	2	11.49	0.99997	1
GO:0031090	organelle membrane	1647	1	10.67	1	1
GO:0016020	membrane	2889	4	18.72	1	1
GO:0043231	intracellular membrane-bounded organelle	5318	19	34.46	1	1
GO:0005575	cellular_component	6945	45	45	1	1
GO:0000118	histone deacetylase complex	37	0	0.24	1	1
GO:0000123	histone acetyltransferase complex	65	0	0.42	1	1
GO:0000124	SAGA complex	14	0	0.09	1	1
GO:0000137	Golgi cis cisterna	12	0	0.08	1	1
GO:0000138	Golgi trans cisterna	18	0	0.12	1	1
GO:0000139	Golgi membrane	302	0	1.96	1	1
GO:0000152	nuclear ubiquitin ligase complex	33	0	0.21	1	1
GO:0000153	cytoplasmic ubiquitin ligase complex	13	0	0.08	1	1
GO:0000159	protein phosphatase type 2A complex	10	0	0.06	1	1
GO:0000176	nuclear exosome (RNase complex)	13	0	0.08	1	1
GO:0000177	cytoplasmic exosome (RNase complex)	12	0	0.08	1	1
GO:0000178	exosome (RNase complex)	18	0	0.12	1	1
GO:0000235	astral microtubule	10	0	0.06	1	1
GO:0000242	pericentriolar material	15	0	0.1	1	1
GO:0000307	cyclin-dependent protein kinase holoenzy...	20	0	0.13	1	1
GO:0000313	organellar ribosome	58	0	0.38	1	1
GO:0000314	organellar small ribosomal subunit	23	0	0.15	1	1
GO:0000315	organellar large ribosomal subunit	35	0	0.23	1	1
GO:0000322	storage vacuole	18	0	0.12	1	1
GO:0000323	lytic vacuole	348	0	2.25	1	1
GO:0000324	fungal-type vacuole	17	0	0.11	1	1
GO:0000329	fungal-type vacuole membrane	15	0	0.1	1	1
GO:0000407	phagophore assembly site	19	0	0.12	1	1
GO:0000421	autophagosome membrane	15	0	0.1	1	1
GO:0000428	DNA-directed RNA polymerase complex	115	0	0.75	1	1
GO:0000502	proteasome complex	49	0	0.32	1	1
GO:0000775	chromosome, centromeric region	114	0	0.74	1	1
GO:0000776	kinetochore	81	0	0.52	1	1
GO:0000779	condensed chromosome, centromeric region	90	0	0.58	1	1
GO:0000785	chromatin	371	0	2.4	1	1
GO:0000786	nucleosome	20	0	0.13	1	1
GO:0000791	euchromatin	35	0	0.23	1	1
GO:0000792	heterochromatin	53	0	0.34	1	1
GO:0000795	synaptonemal complex	23	0	0.15	1	1
GO:0000800	lateral element	12	0	0.08	1	1
GO:0000803	sex chromosome	29	0	0.19	1	1
GO:0000805	X chromosome	13	0	0.08	1	1
GO:0000930	gamma-tubulin complex	11	0	0.07	1	1
GO:0000932	P-body	49	0	0.32	1	1
GO:0000940	outer kinetochore	15	0	0.1	1	1
GO:0000974	Prp19 complex	16	0	0.1	1	1
GO:0001650	fibrillar center	87	0	0.56	1	1
GO:0001673	male germ cell nucleus	11	0	0.07	1	1
GO:0001674	female germ cell nucleus	14	0	0.09	1	1
GO:0001725	stress fiber	31	0	0.2	1	1
GO:0001726	ruffle	82	0	0.53	1	1
GO:0001741	XY body	11	0	0.07	1	1
GO:0001750	photoreceptor outer segment	41	0	0.27	1	1
GO:0001772	immunological synapse	13	0	0.08	1	1
GO:0001891	phagocytic cup	15	0	0.1	1	1
GO:0001917	photoreceptor inner segment	24	0	0.16	1	1
GO:0002080	acrosomal membrane	15	0	0.1	1	1
GO:0005576	extracellular region	672	0	4.35	1	1
GO:0005604	basement membrane	48	0	0.31	1	1
GO:0005615	extracellular space	316	0	2.05	1	1
GO:0005637	nuclear inner membrane	17	0	0.11	1	1
GO:0005641	nuclear envelope lumen	12	0	0.08	1	1
GO:0005643	nuclear pore	54	0	0.35	1	1
GO:0005652	nuclear lamina	17	0	0.11	1	1
GO:0005657	replication fork	49	0	0.32	1	1
GO:0005665	RNA polymerase II, core complex	11	0	0.07	1	1
GO:0005666	RNA polymerase III complex	19	0	0.12	1	1
GO:0005667	transcription regulator complex	233	0	1.51	1	1
GO:0005669	transcription factor TFIID complex	32	0	0.21	1	1
GO:0005675	transcription factor TFIIH holo complex	12	0	0.08	1	1
GO:0005680	anaphase-promoting complex	18	0	0.12	1	1
GO:0005681	spliceosomal complex	142	0	0.92	1	1
GO:0005682	U5 snRNP	19	0	0.12	1	1
GO:0005684	U2-type spliceosomal complex	60	0	0.39	1	1
GO:0005685	U1 snRNP	15	0	0.1	1	1
GO:0005686	U2 snRNP	24	0	0.16	1	1
GO:0005689	U12-type spliceosomal complex	18	0	0.12	1	1
GO:0005697	telomerase holoenzyme complex	17	0	0.11	1	1
GO:0005700	polytene chromosome	114	0	0.74	1	1
GO:0005703	polytene chromosome puff	33	0	0.21	1	1
GO:0005705	polytene chromosome interband	26	0	0.17	1	1
GO:0005721	pericentric heterochromatin	14	0	0.09	1	1
GO:0005732	sno(s)RNA-containing ribonucleoprotein c...	22	0	0.14	1	1
GO:0005736	RNA polymerase I complex	13	0	0.08	1	1
GO:0005739	mitochondrion	962	0	6.23	1	1
GO:0005740	mitochondrial envelope	436	0	2.83	1	1
GO:0005741	mitochondrial outer membrane	99	0	0.64	1	1
GO:0005743	mitochondrial inner membrane	298	0	1.93	1	1
GO:0005744	TIM23 mitochondrial import inner membran...	12	0	0.08	1	1
GO:0005746	mitochondrial respirasome	49	0	0.32	1	1
GO:0005747	mitochondrial respiratory chain complex ...	26	0	0.17	1	1
GO:0005750	mitochondrial respiratory chain complex ...	10	0	0.06	1	1
GO:0005753	mitochondrial proton-transporting ATP sy...	12	0	0.08	1	1
GO:0005758	mitochondrial intermembrane space	58	0	0.38	1	1
GO:0005759	mitochondrial matrix	309	0	2	1	1
GO:0005761	mitochondrial ribosome	58	0	0.38	1	1
GO:0005762	mitochondrial large ribosomal subunit	35	0	0.23	1	1
GO:0005763	mitochondrial small ribosomal subunit	23	0	0.15	1	1
GO:0005764	lysosome	331	0	2.14	1	1
GO:0005765	lysosomal membrane	129	0	0.84	1	1
GO:0005766	primary lysosome	96	0	0.62	1	1
GO:0005767	secondary lysosome	23	0	0.15	1	1
GO:0005768	endosome	477	0	3.09	1	1
GO:0005769	early endosome	186	0	1.21	1	1
GO:0005770	late endosome	145	0	0.94	1	1
GO:0005771	multivesicular body	31	0	0.2	1	1
GO:0005773	vacuole	417	0	2.7	1	1
GO:0005774	vacuolar membrane	184	0	1.19	1	1
GO:0005775	vacuolar lumen	97	0	0.63	1	1
GO:0005776	autophagosome	73	0	0.47	1	1
GO:0005777	peroxisome	113	0	0.73	1	1
GO:0005778	peroxisomal membrane	35	0	0.23	1	1
GO:0005782	peroxisomal matrix	40	0	0.26	1	1
GO:0005783	endoplasmic reticulum	915	0	5.93	1	1
GO:0005788	endoplasmic reticulum lumen	118	0	0.76	1	1
GO:0005789	endoplasmic reticulum membrane	515	0	3.34	1	1
GO:0005790	smooth endoplasmic reticulum	29	0	0.19	1	1
GO:0005791	rough endoplasmic reticulum	58	0	0.38	1	1
GO:0005793	endoplasmic reticulum-Golgi intermediate...	61	0	0.4	1	1
GO:0005794	Golgi apparatus	751	0	4.87	1	1
GO:0005795	Golgi stack	85	0	0.55	1	1
GO:0005796	Golgi lumen	25	0	0.16	1	1
GO:0005797	Golgi medial cisterna	22	0	0.14	1	1
GO:0005798	Golgi-associated vesicle	102	0	0.66	1	1
GO:0005801	cis-Golgi network	36	0	0.23	1	1
GO:0005802	trans-Golgi network	143	0	0.93	1	1
GO:0005811	lipid droplet	49	0	0.32	1	1
GO:0005818	aster	18	0	0.12	1	1
GO:0005828	kinetochore microtubule	12	0	0.08	1	1
GO:0005832	chaperonin-containing T-complex	10	0	0.06	1	1
GO:0005838	proteasome regulatory particle	22	0	0.14	1	1
GO:0005839	proteasome core complex	16	0	0.1	1	1
GO:0005840	ribosome	163	0	1.06	1	1
GO:0005844	polysome	50	0	0.32	1	1
GO:0005847	mRNA cleavage and polyadenylation specif...	15	0	0.1	1	1
GO:0005849	mRNA cleavage factor complex	17	0	0.11	1	1
GO:0005852	eukaryotic translation initiation factor...	15	0	0.1	1	1
GO:0005865	striated muscle thin filament	15	0	0.1	1	1
GO:0005868	cytoplasmic dynein complex	16	0	0.1	1	1
GO:0005869	dynactin complex	11	0	0.07	1	1
GO:0005876	spindle microtubule	45	0	0.29	1	1
GO:0005881	cytoplasmic microtubule	37	0	0.24	1	1
GO:0005882	intermediate filament	14	0	0.09	1	1
GO:0005884	actin filament	48	0	0.31	1	1
GO:0005891	voltage-gated calcium channel complex	12	0	0.08	1	1
GO:0005901	caveola	63	0	0.41	1	1
GO:0005902	microvillus	46	0	0.3	1	1
GO:0005903	brush border	108	0	0.7	1	1
GO:0005905	clathrin-coated pit	27	0	0.17	1	1
GO:0005911	cell-cell junction	268	0	1.74	1	1
GO:0005912	adherens junction	144	0	0.93	1	1
GO:0005918	septate junction	22	0	0.14	1	1
GO:0005919	pleated septate junction	11	0	0.07	1	1
GO:0005923	bicellular tight junction	32	0	0.21	1	1
GO:0005925	focal adhesion	70	0	0.45	1	1
GO:0005927	muscle tendon junction	16	0	0.1	1	1
GO:0005938	cell cortex	220	0	1.43	1	1
GO:0008021	synaptic vesicle	133	0	0.86	1	1
GO:0008023	transcription elongation factor complex	32	0	0.21	1	1
GO:0008074	guanylate cyclase complex, soluble	10	0	0.06	1	1
GO:0008076	voltage-gated potassium channel complex	19	0	0.12	1	1
GO:0008180	COP9 signalosome	11	0	0.07	1	1
GO:0008287	protein serine/threonine phosphatase com...	28	0	0.18	1	1
GO:0008540	proteasome regulatory particle, base sub...	12	0	0.08	1	1
GO:0009295	nucleoid	24	0	0.16	1	1
GO:0009897	external side of plasma membrane	88	0	0.57	1	1
GO:0009898	cytoplasmic side of plasma membrane	99	0	0.64	1	1
GO:0009925	basal plasma membrane	156	0	1.01	1	1
GO:0009986	cell surface	247	0	1.6	1	1
GO:0010008	endosome membrane	188	0	1.22	1	1
GO:0010369	chromocenter	17	0	0.11	1	1
GO:0010494	cytoplasmic stress granule	30	0	0.19	1	1
GO:0012506	vesicle membrane	475	0	3.08	1	1
GO:0012507	ER to Golgi transport vesicle membrane	25	0	0.16	1	1
GO:0014069	postsynaptic density	101	0	0.65	1	1
GO:0014704	intercalated disc	35	0	0.23	1	1
GO:0015030	Cajal body	36	0	0.23	1	1
GO:0015934	large ribosomal subunit	88	0	0.57	1	1
GO:0015935	small ribosomal subunit	57	0	0.37	1	1
GO:0016010	dystrophin-associated glycoprotein compl...	11	0	0.07	1	1
GO:0016028	rhabdomere	22	0	0.14	1	1
GO:0016234	inclusion body	42	0	0.27	1	1
GO:0016235	aggresome	20	0	0.13	1	1
GO:0016323	basolateral plasma membrane	156	0	1.01	1	1
GO:0016324	apical plasma membrane	212	0	1.37	1	1
GO:0016327	apicolateral plasma membrane	16	0	0.1	1	1
GO:0016328	lateral plasma membrane	31	0	0.2	1	1
GO:0016363	nuclear matrix	69	0	0.45	1	1
GO:0016442	RISC complex	11	0	0.07	1	1
GO:0016459	myosin complex	21	0	0.14	1	1
GO:0016461	unconventional myosin complex	18	0	0.12	1	1
GO:0016469	proton-transporting two-sector ATPase co...	28	0	0.18	1	1
GO:0016471	vacuolar proton-transporting V-type ATPa...	14	0	0.09	1	1
GO:0016528	sarcoplasm	27	0	0.17	1	1
GO:0016529	sarcoplasmic reticulum	22	0	0.14	1	1
GO:0016591	RNA polymerase II, holoenzyme	89	0	0.58	1	1
GO:0016592	mediator complex	28	0	0.18	1	1
GO:0016605	PML body	35	0	0.23	1	1
GO:0016607	nuclear speck	219	0	1.42	1	1
GO:0017053	transcription repressor complex	47	0	0.3	1	1
GO:0017101	aminoacyl-tRNA synthetase multienzyme co...	11	0	0.07	1	1
GO:0018995	host cellular component	10	0	0.06	1	1
GO:0019005	SCF ubiquitin ligase complex	41	0	0.27	1	1
GO:0019866	organelle inner membrane	314	0	2.03	1	1
GO:0019867	outer membrane	110	0	0.71	1	1
GO:0019897	extrinsic component of plasma membrane	83	0	0.54	1	1
GO:0019898	extrinsic component of membrane	169	0	1.1	1	1
GO:0022624	proteasome accessory complex	22	0	0.14	1	1
GO:0022625	cytosolic large ribosomal subunit	53	0	0.34	1	1
GO:0022626	cytosolic ribosome	92	0	0.6	1	1
GO:0022627	cytosolic small ribosomal subunit	34	0	0.22	1	1
GO:0030008	TRAPP complex	10	0	0.06	1	1
GO:0030014	CCR4-NOT complex	13	0	0.08	1	1
GO:0030016	myofibril	133	0	0.86	1	1
GO:0030017	sarcomere	116	0	0.75	1	1
GO:0030018	Z disc	71	0	0.46	1	1
GO:0030027	lamellipodium	116	0	0.75	1	1
GO:0030055	cell-substrate junction	88	0	0.57	1	1
GO:0030056	hemidesmosome	17	0	0.11	1	1
GO:0030062	mitochondrial tricarboxylic acid cycle e...	11	0	0.07	1	1
GO:0030117	membrane coat	54	0	0.35	1	1
GO:0030118	clathrin coat	19	0	0.12	1	1
GO:0030119	AP-type membrane coat adaptor complex	19	0	0.12	1	1
GO:0030120	vesicle coat	28	0	0.18	1	1
GO:0030125	clathrin vesicle coat	10	0	0.06	1	1
GO:0030127	COPII vesicle coat	11	0	0.07	1	1
GO:0030133	transport vesicle	228	0	1.48	1	1
GO:0030134	COPII-coated ER to Golgi transport vesic...	44	0	0.29	1	1
GO:0030135	coated vesicle	142	0	0.92	1	1
GO:0030136	clathrin-coated vesicle	83	0	0.54	1	1
GO:0030137	COPI-coated vesicle	18	0	0.12	1	1
GO:0030139	endocytic vesicle	140	0	0.91	1	1
GO:0030140	trans-Golgi network transport vesicle	21	0	0.14	1	1
GO:0030175	filopodium	53	0	0.34	1	1
GO:0030312	external encapsulating structure	113	0	0.73	1	1
GO:0030315	T-tubule	21	0	0.14	1	1
GO:0030426	growth cone	134	0	0.87	1	1
GO:0030427	site of polarized growth	146	0	0.95	1	1
GO:0030496	midbody	110	0	0.71	1	1
GO:0030532	small nuclear ribonucleoprotein complex	71	0	0.46	1	1
GO:0030658	transport vesicle membrane	91	0	0.59	1	1
GO:0030659	cytoplasmic vesicle membrane	463	0	3	1	1
GO:0030660	Golgi-associated vesicle membrane	48	0	0.31	1	1
GO:0030662	coated vesicle membrane	76	0	0.49	1	1
GO:0030665	clathrin-coated vesicle membrane	42	0	0.27	1	1
GO:0030666	endocytic vesicle membrane	53	0	0.34	1	1
GO:0030667	secretory granule membrane	142	0	0.92	1	1
GO:0030669	clathrin-coated endocytic vesicle membra...	11	0	0.07	1	1
GO:0030670	phagocytic vesicle membrane	21	0	0.14	1	1
GO:0030672	synaptic vesicle membrane	56	0	0.36	1	1
GO:0030677	ribonuclease P complex	10	0	0.06	1	1
GO:0030681	multimeric ribonuclease P complex	10	0	0.06	1	1
GO:0030684	preribosome	70	0	0.45	1	1
GO:0030686	90S preribosome	26	0	0.17	1	1
GO:0030687	preribosome, large subunit precursor	24	0	0.16	1	1
GO:0030863	cortical cytoskeleton	57	0	0.37	1	1
GO:0030864	cortical actin cytoskeleton	48	0	0.31	1	1
GO:0030867	rough endoplasmic reticulum membrane	20	0	0.13	1	1
GO:0030880	RNA polymerase complex	118	0	0.76	1	1
GO:0030894	replisome	14	0	0.09	1	1
GO:0030964	NADH dehydrogenase complex	26	0	0.17	1	1
GO:0030990	intraciliary transport particle	22	0	0.14	1	1
GO:0030992	intraciliary transport particle B	17	0	0.11	1	1
GO:0031010	ISWI-type complex	10	0	0.06	1	1
GO:0031011	Ino80 complex	14	0	0.09	1	1
GO:0031012	extracellular matrix	110	0	0.71	1	1
GO:0031080	nuclear pore outer ring	10	0	0.06	1	1
GO:0031091	platelet alpha granule	38	0	0.25	1	1
GO:0031092	platelet alpha granule membrane	13	0	0.08	1	1
GO:0031093	platelet alpha granule lumen	22	0	0.14	1	1
GO:0031201	SNARE complex	31	0	0.2	1	1
GO:0031234	extrinsic component of cytoplasmic side ...	46	0	0.3	1	1
GO:0031248	protein acetyltransferase complex	73	0	0.47	1	1
GO:0031252	cell leading edge	220	0	1.43	1	1
GO:0031253	cell projection membrane	186	0	1.21	1	1
GO:0031256	leading edge membrane	81	0	0.52	1	1
GO:0031312	extrinsic component of organelle membran...	28	0	0.18	1	1
GO:0031313	extrinsic component of endosome membrane	11	0	0.07	1	1
GO:0031332	RNAi effector complex	11	0	0.07	1	1
GO:0031430	M band	31	0	0.2	1	1
GO:0031461	cullin-RING ubiquitin ligase complex	114	0	0.74	1	1
GO:0031462	Cul2-RING ubiquitin ligase complex	13	0	0.08	1	1
GO:0031463	Cul3-RING ubiquitin ligase complex	24	0	0.16	1	1
GO:0031464	Cul4A-RING E3 ubiquitin ligase complex	10	0	0.06	1	1
GO:0031476	myosin VI complex	11	0	0.07	1	1
GO:0031519	PcG protein complex	27	0	0.17	1	1
GO:0031523	Myb complex	12	0	0.08	1	1
GO:0031526	brush border membrane	52	0	0.34	1	1
GO:0031527	filopodium membrane	10	0	0.06	1	1
GO:0031528	microvillus membrane	13	0	0.08	1	1
GO:0031594	neuromuscular junction	91	0	0.59	1	1
GO:0031597	cytosolic proteasome complex	13	0	0.08	1	1
GO:0031616	spindle pole centrosome	10	0	0.06	1	1
GO:0031672	A band	43	0	0.28	1	1
GO:0031674	I band	77	0	0.5	1	1
GO:0031901	early endosome membrane	50	0	0.32	1	1
GO:0031902	late endosome membrane	51	0	0.33	1	1
GO:0031903	microbody membrane	35	0	0.23	1	1
GO:0031907	microbody lumen	40	0	0.26	1	1
GO:0031941	filamentous actin	17	0	0.11	1	1
GO:0031966	mitochondrial membrane	400	0	2.59	1	1
GO:0031968	organelle outer membrane	109	0	0.71	1	1
GO:0031970	organelle envelope lumen	70	0	0.45	1	1
GO:0031983	vesicle lumen	181	0	1.17	1	1
GO:0031984	organelle subcompartment	827	0	5.36	1	1
GO:0031985	Golgi cisterna	58	0	0.38	1	1
GO:0032039	integrator complex	15	0	0.1	1	1
GO:0032040	small-subunit processome	31	0	0.2	1	1
GO:0032045	guanyl-nucleotide exchange factor comple...	15	0	0.1	1	1
GO:0032153	cell division site	66	0	0.43	1	1
GO:0032154	cleavage furrow	47	0	0.3	1	1
GO:0032279	asymmetric synapse	111	0	0.72	1	1
GO:0032391	photoreceptor connecting cilium	32	0	0.21	1	1
GO:0032420	stereocilium	35	0	0.23	1	1
GO:0032432	actin filament bundle	37	0	0.24	1	1
GO:0032433	filopodium tip	13	0	0.08	1	1
GO:0032580	Golgi cisterna membrane	15	0	0.1	1	1
GO:0032587	ruffle membrane	39	0	0.25	1	1
GO:0032588	trans-Golgi network membrane	58	0	0.38	1	1
GO:0032589	neuron projection membrane	34	0	0.22	1	1
GO:0032590	dendrite membrane	13	0	0.08	1	1
GO:0032593	insulin-responsive compartment	11	0	0.07	1	1
GO:0032806	carboxy-terminal domain protein kinase c...	15	0	0.1	1	1
GO:0032809	neuronal cell body membrane	33	0	0.21	1	1
GO:0032839	dendrite cytoplasm	17	0	0.11	1	1
GO:0032993	protein-DNA complex	417	0	2.7	1	1
GO:0033017	sarcoplasmic reticulum membrane	10	0	0.06	1	1
GO:0033116	endoplasmic reticulum-Golgi intermediate...	27	0	0.17	1	1
GO:0033176	proton-transporting V-type ATPase comple...	16	0	0.1	1	1
GO:0033177	proton-transporting two-sector ATPase co...	10	0	0.06	1	1
GO:0033178	proton-transporting two-sector ATPase co...	13	0	0.08	1	1
GO:0033181	plasma membrane proton-transporting V-ty...	10	0	0.06	1	1
GO:0033202	DNA helicase complex	16	0	0.1	1	1
GO:0033270	paranode region of axon	12	0	0.08	1	1
GO:0033276	transcription factor TFTC complex	14	0	0.09	1	1
GO:0033391	chromatoid body	13	0	0.08	1	1
GO:0033643	host cell part	10	0	0.06	1	1
GO:0034399	nuclear periphery	103	0	0.67	1	1
GO:0034451	centriolar satellite	21	0	0.14	1	1
GO:0034518	RNA cap binding complex	17	0	0.11	1	1
GO:0034663	endoplasmic reticulum chaperone complex	12	0	0.08	1	1
GO:0034702	monoatomic ion channel complex	73	0	0.47	1	1
GO:0034703	cation channel complex	70	0	0.45	1	1
GO:0034704	calcium channel complex	25	0	0.16	1	1
GO:0034705	potassium channel complex	19	0	0.12	1	1
GO:0034708	methyltransferase complex	65	0	0.42	1	1
GO:0034719	SMN-Sm protein complex	14	0	0.09	1	1
GO:0034774	secretory granule lumen	167	0	1.08	1	1
GO:0035097	histone methyltransferase complex	45	0	0.29	1	1
GO:0035267	NuA4 histone acetyltransferase complex	16	0	0.1	1	1
GO:0035371	microtubule plus-end	12	0	0.08	1	1
GO:0035577	azurophil granule membrane	32	0	0.21	1	1
GO:0035578	azurophil granule lumen	61	0	0.4	1	1
GO:0035579	specific granule membrane	48	0	0.31	1	1
GO:0035580	specific granule lumen	28	0	0.18	1	1
GO:0035770	ribonucleoprotein granule	152	0	0.98	1	1
GO:0035861	site of double-strand break	24	0	0.16	1	1
GO:0035869	ciliary transition zone	58	0	0.38	1	1
GO:0036038	MKS complex	13	0	0.08	1	1
GO:0036062	presynaptic periactive zone	12	0	0.08	1	1
GO:0036156	inner dynein arm	13	0	0.08	1	1
GO:0036379	myofilament	16	0	0.1	1	1
GO:0036452	ESCRT complex	21	0	0.14	1	1
GO:0036464	cytoplasmic ribonucleoprotein granule	143	0	0.93	1	1
GO:0036513	Derlin-1 retrotranslocation complex	11	0	0.07	1	1
GO:0042175	nuclear outer membrane-endoplasmic retic...	527	0	3.41	1	1
GO:0042383	sarcolemma	62	0	0.4	1	1
GO:0042470	melanosome	26	0	0.17	1	1
GO:0042575	DNA polymerase complex	18	0	0.12	1	1
GO:0042579	microbody	113	0	0.73	1	1
GO:0042581	specific granule	80	0	0.52	1	1
GO:0042582	azurophil granule	96	0	0.62	1	1
GO:0042585	germinal vesicle	10	0	0.06	1	1
GO:0042641	actomyosin	42	0	0.27	1	1
GO:0042645	mitochondrial nucleoid	24	0	0.16	1	1
GO:0042734	presynaptic membrane	62	0	0.4	1	1
GO:0042788	polysomal ribosome	20	0	0.13	1	1
GO:0043034	costamere	16	0	0.1	1	1
GO:0043073	germ cell nucleus	29	0	0.19	1	1
GO:0043186	P granule	51	0	0.33	1	1
GO:0043189	H4/H2A histone acetyltransferase complex	16	0	0.1	1	1
GO:0043197	dendritic spine	103	0	0.67	1	1
GO:0043198	dendritic shaft	38	0	0.25	1	1
GO:0043202	lysosomal lumen	55	0	0.36	1	1
GO:0043204	perikaryon	59	0	0.38	1	1
GO:0043209	myelin sheath	114	0	0.74	1	1
GO:0043230	extracellular organelle	65	0	0.42	1	1
GO:0043235	receptor complex	87	0	0.56	1	1
GO:0043292	contractile fiber	157	0	1.02	1	1
GO:0043296	apical junction complex	70	0	0.45	1	1
GO:0043596	nuclear replication fork	23	0	0.15	1	1
GO:0043601	nuclear replisome	13	0	0.08	1	1
GO:0043657	host cell	10	0	0.06	1	1
GO:0044217	other organism part	12	0	0.08	1	1
GO:0044232	organelle membrane contact site	15	0	0.1	1	1
GO:0044233	mitochondria-associated endoplasmic reti...	10	0	0.06	1	1
GO:0044291	cell-cell contact zone	43	0	0.28	1	1
GO:0044292	dendrite terminus	20	0	0.13	1	1
GO:0044295	axonal growth cone	35	0	0.23	1	1
GO:0044298	cell body membrane	34	0	0.22	1	1
GO:0044304	main axon	33	0	0.21	1	1
GO:0044309	neuron spine	105	0	0.68	1	1
GO:0044322	endoplasmic reticulum quality control co...	12	0	0.08	1	1
GO:0044391	ribosomal subunit	143	0	0.93	1	1
GO:0044665	MLL1/2 complex	25	0	0.16	1	1
GO:0044754	autolysosome	21	0	0.14	1	1
GO:0044853	plasma membrane raft	72	0	0.47	1	1
GO:0045111	intermediate filament cytoskeleton	36	0	0.23	1	1
GO:0045120	pronucleus	22	0	0.14	1	1
GO:0045121	membrane raft	171	0	1.11	1	1
GO:0045169	fusome	30	0	0.19	1	1
GO:0045171	intercellular bridge	50	0	0.32	1	1
GO:0045172	germline ring canal	14	0	0.09	1	1
GO:0045177	apical part of cell	297	0	1.92	1	1
GO:0045178	basal part of cell	176	0	1.14	1	1
GO:0045179	apical cortex	35	0	0.23	1	1
GO:0045211	postsynaptic membrane	80	0	0.52	1	1
GO:0045239	tricarboxylic acid cycle enzyme complex	13	0	0.08	1	1
GO:0045259	proton-transporting ATP synthase complex	12	0	0.08	1	1
GO:0045271	respiratory chain complex I	26	0	0.17	1	1
GO:0045275	respiratory chain complex III	10	0	0.06	1	1
GO:0045334	clathrin-coated endocytic vesicle	16	0	0.1	1	1
GO:0045335	phagocytic vesicle	71	0	0.46	1	1
GO:0045495	pole plasm	56	0	0.36	1	1
GO:0046536	dosage compensation complex	10	0	0.06	1	1
GO:0046540	U4/U6 x U5 tri-snRNP complex	21	0	0.14	1	1
GO:0048471	perinuclear region of cytoplasm	416	0	2.7	1	1
GO:0048475	coated membrane	54	0	0.35	1	1
GO:0048770	pigment granule	32	0	0.21	1	1
GO:0048786	presynaptic active zone	56	0	0.36	1	1
GO:0048787	presynaptic active zone membrane	11	0	0.07	1	1
GO:0051233	spindle midzone	35	0	0.23	1	1
GO:0051286	cell tip	25	0	0.16	1	1
GO:0055029	nuclear DNA-directed RNA polymerase comp...	114	0	0.74	1	1
GO:0055037	recycling endosome	98	0	0.63	1	1
GO:0055038	recycling endosome membrane	24	0	0.16	1	1
GO:0055120	striated muscle dense body	30	0	0.19	1	1
GO:0060076	excitatory synapse	17	0	0.11	1	1
GO:0060077	inhibitory synapse	10	0	0.06	1	1
GO:0060170	ciliary membrane	36	0	0.23	1	1
GO:0060187	cell pole	28	0	0.18	1	1
GO:0060205	cytoplasmic vesicle lumen	180	0	1.17	1	1
GO:0060293	germ plasm	53	0	0.34	1	1
GO:0061174	type I terminal bouton	24	0	0.16	1	1
GO:0061695	transferase complex, transferring phosph...	193	0	1.25	1	1
GO:0062023	collagen-containing extracellular matrix	63	0	0.41	1	1
GO:0065010	extracellular membrane-bounded organelle	65	0	0.42	1	1
GO:0070062	extracellular exosome	54	0	0.35	1	1
GO:0070069	cytochrome complex	22	0	0.14	1	1
GO:0070160	tight junction	53	0	0.34	1	1
GO:0070161	anchoring junction	275	0	1.78	1	1
GO:0070382	exocytic vesicle	149	0	0.97	1	1
GO:0070461	SAGA-type complex	23	0	0.15	1	1
GO:0070469	respirasome	50	0	0.32	1	1
GO:0070603	SWI/SNF superfamily-type complex	44	0	0.29	1	1
GO:0070820	tertiary granule	73	0	0.47	1	1
GO:0070821	tertiary granule membrane	31	0	0.2	1	1
GO:0070822	Sin3-type complex	14	0	0.09	1	1
GO:0070938	contractile ring	17	0	0.11	1	1
GO:0070971	endoplasmic reticulum exit site	14	0	0.09	1	1
GO:0071004	U2-type prespliceosome	17	0	0.11	1	1
GO:0071005	U2-type precatalytic spliceosome	12	0	0.08	1	1
GO:0071007	U2-type catalytic step 2 spliceosome	28	0	0.18	1	1
GO:0071010	prespliceosome	22	0	0.14	1	1
GO:0071011	precatalytic spliceosome	38	0	0.25	1	1
GO:0071012	catalytic step 1 spliceosome	10	0	0.06	1	1
GO:0071013	catalytic step 2 spliceosome	83	0	0.54	1	1
GO:0071339	MLL1 complex	22	0	0.14	1	1
GO:0071682	endocytic vesicle lumen	11	0	0.07	1	1
GO:0071782	endoplasmic reticulum tubular network	17	0	0.11	1	1
GO:0080008	Cul4-RING E3 ubiquitin ligase complex	26	0	0.17	1	1
GO:0090575	RNA polymerase II transcription regulato...	95	0	0.62	1	1
GO:0090665	glycoprotein complex	11	0	0.07	1	1
GO:0090734	site of DNA damage	25	0	0.16	1	1
GO:0090741	pigment granule membrane	11	0	0.07	1	1
GO:0097038	perinuclear endoplasmic reticulum	15	0	0.1	1	1
GO:0097060	synaptic membrane	124	0	0.8	1	1
GO:0097346	INO80-type complex	20	0	0.13	1	1
GO:0097386	glial cell projection	19	0	0.12	1	1
GO:0097431	mitotic spindle pole	24	0	0.16	1	1
GO:0097440	apical dendrite	15	0	0.1	1	1
GO:0097449	astrocyte projection	12	0	0.08	1	1
GO:0097482	muscle cell postsynaptic specialization	11	0	0.07	1	1
GO:0097517	contractile actin filament bundle	31	0	0.2	1	1
GO:0097525	spliceosomal snRNP complex	60	0	0.39	1	1
GO:0097526	spliceosomal tri-snRNP complex	25	0	0.16	1	1
GO:0097731	9+0 non-motile cilium	66	0	0.43	1	1
GO:0097733	photoreceptor cell cilium	66	0	0.43	1	1
GO:0098533	ATPase dependent transmembrane transport...	11	0	0.07	1	1
GO:0098552	side of membrane	216	0	1.4	1	1
GO:0098554	cytoplasmic side of endoplasmic reticulu...	21	0	0.14	1	1
GO:0098556	cytoplasmic side of rough endoplasmic re...	13	0	0.08	1	1
GO:0098562	cytoplasmic side of membrane	124	0	0.8	1	1
GO:0098588	bounding membrane of organelle	914	0	5.92	1	1
GO:0098590	plasma membrane region	538	0	3.49	1	1
GO:0098636	protein complex involved in cell adhesio...	10	0	0.06	1	1
GO:0098791	Golgi apparatus subcompartment	396	0	2.57	1	1
GO:0098794	postsynapse	216	0	1.4	1	1
GO:0098796	membrane protein complex	490	0	3.17	1	1
GO:0098797	plasma membrane protein complex	171	0	1.11	1	1
GO:0098798	mitochondrial protein-containing complex	177	0	1.15	1	1
GO:0098800	inner mitochondrial membrane protein com...	82	0	0.53	1	1
GO:0098802	plasma membrane signaling receptor compl...	41	0	0.27	1	1
GO:0098803	respiratory chain complex	45	0	0.29	1	1
GO:0098827	endoplasmic reticulum subcompartment	522	0	3.38	1	1
GO:0098852	lytic vacuole membrane	144	0	0.93	1	1
GO:0098857	membrane microdomain	171	0	1.11	1	1
GO:0098858	actin-based cell projection	110	0	0.71	1	1
GO:0098975	postsynapse of neuromuscular junction	14	0	0.09	1	1
GO:0098984	neuron to neuron synapse	114	0	0.74	1	1
GO:0099023	vesicle tethering complex	44	0	0.29	1	1
GO:0099086	synaptonemal structure	23	0	0.15	1	1
GO:0099501	exocytic vesicle membrane	57	0	0.37	1	1
GO:0099572	postsynaptic specialization	112	0	0.73	1	1
GO:0099738	cell cortex region	48	0	0.31	1	1
GO:0101002	ficolin-1-rich granule	115	0	0.75	1	1
GO:0101003	ficolin-1-rich granule membrane	24	0	0.16	1	1
GO:0101031	protein folding chaperone complex	15	0	0.1	1	1
GO:0120111	neuron projection cytoplasm	29	0	0.19	1	1
GO:0120114	Sm-like protein family complex	82	0	0.53	1	1
GO:0140534	endoplasmic reticulum protein-containing...	87	0	0.56	1	1
GO:1902493	acetyltransferase complex	73	0	0.47	1	1
GO:1902495	transmembrane transporter complex	121	0	0.78	1	1
GO:1902554	serine/threonine protein kinase complex	54	0	0.35	1	1
GO:1902555	endoribonuclease complex	20	0	0.13	1	1
GO:1902562	H4 histone acetyltransferase complex	37	0	0.24	1	1
GO:1902911	protein kinase complex	60	0	0.39	1	1
GO:1903293	phosphatase complex	30	0	0.19	1	1
GO:1903561	extracellular vesicle	57	0	0.37	1	1
GO:1904115	axon cytoplasm	11	0	0.07	1	1
GO:1904724	tertiary granule lumen	30	0	0.19	1	1
GO:1904813	ficolin-1-rich granule lumen	91	0	0.59	1	1
GO:1904949	ATPase complex	91	0	0.59	1	1
GO:1905348	endonuclease complex	23	0	0.15	1	1
GO:1905354	exoribonuclease complex	18	0	0.12	1	1
GO:1905360	GTPase complex	11	0	0.07	1	1
GO:1905368	peptidase complex	76	0	0.49	1	1
GO:1905369	endopeptidase complex	56	0	0.36	1	1
GO:1990023	mitotic spindle midzone	14	0	0.09	1	1
GO:1990075	periciliary membrane compartment	12	0	0.08	1	1
GO:1990124	messenger ribonucleoprotein complex	11	0	0.07	1	1
GO:1990204	oxidoreductase complex	73	0	0.47	1	1
GO:1990351	transporter complex	129	0	0.84	1	1
GO:1990635	proximal dendrite	11	0	0.07	1	1
GO:1990752	microtubule end	16	0	0.1	1	1
