# Supplementary material for: Ancient conservation of androglobin expression reveals its evolutionary link to ciliary processes
Source: Mol Biol Evol. 2026 Jun 12;43(7):msag147. doi: 10.1093/molbev/msag147 (PMC13331133; doi:10.1093/molbev/msag147)
Supplement: msag147_Supplementary_Data [file msag147_supplementary_data.zip › Supplementary_file_3.csv]

source	term_name	term_id	adjusted_p_value	negative_log10_of_adjusted_p_value	term_size	query_size	intersection_size	effective_domain_size	intersections
GO:MF	nucleoside diphosphate kinase activity	GO:0004550	0.000049932218922447006	4.301619134037777	6	45	3	17275	AQU2.1.31913,AQU2.1.43598,AQU2.1.15474
GO:MF	dynein intermediate chain binding	GO:0045505	0.002502650209623331	2.601599846614763	59	45	4	17275	AQU2.1.26364,AQU2.1.18355,AQU2.1.38447,AQU2.1.21531
GO:MF	phosphotransferase activity, phosphate group as acceptor	GO:0016776	0.0027743734252459813	2.556835084139114	20	45	3	17275	AQU2.1.31913,AQU2.1.43598,AQU2.1.15474
GO:MF	minus-end-directed microtubule motor activity	GO:0008569	0.004664383730950208	2.3312057281077636	69	45	4	17275	AQU2.1.26364,AQU2.1.18355,AQU2.1.21531,AQU2.1.29852
GO:MF	calcium ion binding	GO:0005509	0.0051371301181178846	2.2892794339126254	355	45	7	17275	AQU2.1.22704,AQU2.1.41085,AQU2.1.13442,AQU2.1.41688,AQU2.1.18809,AQU2.1.29889,AQU2.1.33768
GO:MF	nucleobase-containing compound kinase activity	GO:0019205	0.007028214289960106	2.153155005354259	27	45	3	17275	AQU2.1.31913,AQU2.1.43598,AQU2.1.15474
GO:MF	cytoskeletal motor activity	GO:0003774	0.009820969368090751	2.0078456435332823	268	45	6	17275	AQU2.1.26364,AQU2.1.18355,AQU2.1.30870,AQU2.1.38447,AQU2.1.21531,AQU2.1.29852
GO:BP	microtubule-based process	GO:0007017	1.793499269838595e-9	8.746298795796006	380	30	13	11067	AQU2.1.33761,AQU2.1.26364,AQU2.1.29982,AQU2.1.18355,AQU2.1.30870,AQU2.1.20539,AQU2.1.38447,AQU2.1.21531,AQU2.1.39160,AQU2.1.40924,AQU2.1.29852,AQU2.1.28207,AQU2.1.22256
GO:BP	plasma membrane bounded cell projection assembly	GO:0120031	0.000005297130405098992	5.275959335443147	64	30	6	11067	AQU2.1.29982,AQU2.1.20539,AQU2.1.39160,AQU2.1.40924,AQU2.1.28207,AQU2.1.22256
GO:BP	cilium assembly	GO:0060271	0.000005297130405098992	5.275959335443147	64	30	6	11067	AQU2.1.29982,AQU2.1.20539,AQU2.1.39160,AQU2.1.40924,AQU2.1.28207,AQU2.1.22256
GO:BP	cell projection assembly	GO:0030031	0.000005297130405098992	5.275959335443147	64	30	6	11067	AQU2.1.29982,AQU2.1.20539,AQU2.1.39160,AQU2.1.40924,AQU2.1.28207,AQU2.1.22256
GO:BP	cilium organization	GO:0044782	0.000013937495619723378	4.855815256097828	75	30	6	11067	AQU2.1.29982,AQU2.1.20539,AQU2.1.39160,AQU2.1.40924,AQU2.1.28207,AQU2.1.22256
GO:BP	microtubule-based movement	GO:0007018	0.000014453072821192907	4.840039809141686	288	30	9	11067	AQU2.1.26364,AQU2.1.29982,AQU2.1.18355,AQU2.1.20539,AQU2.1.38447,AQU2.1.21531,AQU2.1.39160,AQU2.1.29852,AQU2.1.22256
GO:BP	movement of cell or subcellular component	GO:0006928	0.0000387027338509889	4.412258356571161	323	30	9	11067	AQU2.1.26364,AQU2.1.29982,AQU2.1.18355,AQU2.1.20539,AQU2.1.38447,AQU2.1.21531,AQU2.1.39160,AQU2.1.29852,AQU2.1.22256
GO:BP	pyrimidine nucleotide biosynthetic process	GO:0006221	0.00004417175013179143	4.3548553931907374	18	30	4	11067	AQU2.1.31913,AQU2.1.43598,AQU2.1.35198,AQU2.1.15474
GO:BP	UTP metabolic process	GO:0046051	0.00006050934030316631	4.2181775818925	5	30	3	11067	AQU2.1.31913,AQU2.1.43598,AQU2.1.15474
GO:BP	UTP biosynthetic process	GO:0006228	0.00006050934030316631	4.2181775818925	5	30	3	11067	AQU2.1.31913,AQU2.1.43598,AQU2.1.15474
GO:BP	GTP biosynthetic process	GO:0006183	0.00006050934030316631	4.2181775818925	5	30	3	11067	AQU2.1.31913,AQU2.1.43598,AQU2.1.15474
GO:BP	plasma membrane bounded cell projection organization	GO:0120036	0.00006979590854703155	4.1561700350778015	98	30	6	11067	AQU2.1.29982,AQU2.1.20539,AQU2.1.39160,AQU2.1.40924,AQU2.1.28207,AQU2.1.22256
GO:BP	pyrimidine nucleotide metabolic process	GO:0006220	0.00010480173622169496	3.9796315224548158	22	30	4	11067	AQU2.1.31913,AQU2.1.43598,AQU2.1.35198,AQU2.1.15474
GO:BP	organelle assembly	GO:0070925	0.00010532403265136803	3.9774725209606894	105	30	6	11067	AQU2.1.29982,AQU2.1.20539,AQU2.1.39160,AQU2.1.40924,AQU2.1.28207,AQU2.1.22256
GO:BP	GTP metabolic process	GO:0046039	0.00012079720707486432	3.917943106824133	6	30	3	11067	AQU2.1.31913,AQU2.1.43598,AQU2.1.15474
GO:BP	pyrimidine-containing compound biosynthetic process	GO:0072528	0.00012662675060036275	3.897474537518556	23	30	4	11067	AQU2.1.31913,AQU2.1.43598,AQU2.1.35198,AQU2.1.15474
GO:BP	cell projection organization	GO:0030030	0.0001716263154184575	3.765416121121317	114	30	6	11067	AQU2.1.29982,AQU2.1.20539,AQU2.1.39160,AQU2.1.40924,AQU2.1.28207,AQU2.1.22256
GO:BP	pyrimidine ribonucleoside triphosphate biosynthetic process	GO:0009209	0.00033699542358734693	3.4723759968267545	8	30	3	11067	AQU2.1.31913,AQU2.1.43598,AQU2.1.15474
GO:BP	pyrimidine ribonucleoside triphosphate metabolic process	GO:0009208	0.00033699542358734693	3.4723759968267545	8	30	3	11067	AQU2.1.31913,AQU2.1.43598,AQU2.1.15474
GO:BP	CTP metabolic process	GO:0046036	0.00033699542358734693	3.4723759968267545	8	30	3	11067	AQU2.1.31913,AQU2.1.43598,AQU2.1.15474
GO:BP	pyrimidine nucleoside triphosphate biosynthetic process	GO:0009148	0.00033699542358734693	3.4723759968267545	8	30	3	11067	AQU2.1.31913,AQU2.1.43598,AQU2.1.15474
GO:BP	CTP biosynthetic process	GO:0006241	0.00033699542358734693	3.4723759968267545	8	30	3	11067	AQU2.1.31913,AQU2.1.43598,AQU2.1.15474
GO:BP	pyrimidine-containing compound metabolic process	GO:0072527	0.0004432275592479783	3.353373243637902	31	30	4	11067	AQU2.1.31913,AQU2.1.43598,AQU2.1.35198,AQU2.1.15474
GO:BP	pyrimidine nucleoside triphosphate metabolic process	GO:0009147	0.000987492575324067	3.0054661610259674	11	30	3	11067	AQU2.1.31913,AQU2.1.43598,AQU2.1.15474
GO:BP	axoneme assembly	GO:0035082	0.001705396660176866	2.768174591867658	13	30	3	11067	AQU2.1.29982,AQU2.1.40924,AQU2.1.28207
GO:BP	pyrimidine ribonucleotide metabolic process	GO:0009218	0.001705396660176866	2.768174591867658	13	30	3	11067	AQU2.1.31913,AQU2.1.43598,AQU2.1.15474
GO:BP	pyrimidine ribonucleotide biosynthetic process	GO:0009220	0.001705396660176866	2.768174591867658	13	30	3	11067	AQU2.1.31913,AQU2.1.43598,AQU2.1.15474
GO:BP	microtubule bundle formation	GO:0001578	0.0021665342514455813	2.664234440672427	14	30	3	11067	AQU2.1.29982,AQU2.1.40924,AQU2.1.28207
GO:BP	purine ribonucleoside triphosphate biosynthetic process	GO:0009206	0.007815388255473227	2.107049442082259	21	30	3	11067	AQU2.1.31913,AQU2.1.43598,AQU2.1.15474
GO:BP	purine nucleoside triphosphate biosynthetic process	GO:0009145	0.007815388255473227	2.107049442082259	21	30	3	11067	AQU2.1.31913,AQU2.1.43598,AQU2.1.15474
GO:BP	cilium movement	GO:0003341	0.007815388255473227	2.107049442082259	21	30	3	11067	AQU2.1.29982,AQU2.1.20539,AQU2.1.39160
GO:BP	purine ribonucleoside triphosphate metabolic process	GO:0009205	0.009032849284828696	2.044175236010609	22	30	3	11067	AQU2.1.31913,AQU2.1.43598,AQU2.1.15474
GO:BP	purine nucleoside triphosphate metabolic process	GO:0009144	0.009032849284828696	2.044175236010609	22	30	3	11067	AQU2.1.31913,AQU2.1.43598,AQU2.1.15474
GO:BP	nucleoside triphosphate biosynthetic process	GO:0009142	0.011828370698653353	1.9270750732347903	24	30	3	11067	AQU2.1.31913,AQU2.1.43598,AQU2.1.15474
GO:BP	ribonucleoside triphosphate biosynthetic process	GO:0009201	0.011828370698653353	1.9270750732347903	24	30	3	11067	AQU2.1.31913,AQU2.1.43598,AQU2.1.15474
GO:BP	ribonucleoside triphosphate metabolic process	GO:0009199	0.01341675545369838	1.872352496009041	25	30	3	11067	AQU2.1.31913,AQU2.1.43598,AQU2.1.15474
GO:BP	nucleotide phosphorylation	GO:0046939	0.01341675545369838	1.872352496009041	25	30	3	11067	AQU2.1.31913,AQU2.1.43598,AQU2.1.15474
GO:BP	nucleoside diphosphate phosphorylation	GO:0006165	0.01341675545369838	1.872352496009041	25	30	3	11067	AQU2.1.31913,AQU2.1.43598,AQU2.1.15474
GO:BP	nucleoside triphosphate metabolic process	GO:0009141	0.023467810227949287	1.6295274323564932	30	30	3	11067	AQU2.1.31913,AQU2.1.43598,AQU2.1.15474
GO:BP	nucleoside diphosphate metabolic process	GO:0009132	0.023467810227949287	1.6295274323564932	30	30	3	11067	AQU2.1.31913,AQU2.1.43598,AQU2.1.15474
GO:BP	nucleotide biosynthetic process	GO:0009165	0.03975734154801503	1.400582663249253	95	30	4	11067	AQU2.1.31913,AQU2.1.43598,AQU2.1.35198,AQU2.1.15474
GO:BP	nucleoside phosphate biosynthetic process	GO:1901293	0.04851138854056887	1.314156294393179	100	30	4	11067	AQU2.1.31913,AQU2.1.43598,AQU2.1.35198,AQU2.1.15474
GO:CC	cytoskeleton	GO:0005856	2.3106407757711932e-12	11.636267566951311	369	29	14	11678	AQU2.1.33761,AQU2.1.26364,AQU2.1.18355,AQU2.1.30870,AQU2.1.20539,AQU2.1.38447,AQU2.1.21531,AQU2.1.40650,AQU2.1.39160,AQU2.1.31010,AQU2.1.29852,AQU2.1.32377,AQU2.1.28990,AQU2.1.28207
GO:CC	cell projection	GO:0042995	4.645017592551492e-11	10.333012636819195	141	29	10	11678	AQU2.1.29982,AQU2.1.18355,AQU2.1.20539,AQU2.1.21531,AQU2.1.40650,AQU2.1.38636,AQU2.1.39160,AQU2.1.28990,AQU2.1.28207,AQU2.1.22256
GO:CC	microtubule cytoskeleton	GO:0015630	1.8540775672004855e-10	9.731872100664837	228	29	11	11678	AQU2.1.33761,AQU2.1.26364,AQU2.1.18355,AQU2.1.30870,AQU2.1.20539,AQU2.1.38447,AQU2.1.21531,AQU2.1.39160,AQU2.1.31010,AQU2.1.29852,AQU2.1.28207
GO:CC	cilium	GO:0005929	2.9383680368522503e-10	9.531893808830402	114	29	9	11678	AQU2.1.29982,AQU2.1.18355,AQU2.1.20539,AQU2.1.21531,AQU2.1.38636,AQU2.1.39160,AQU2.1.28990,AQU2.1.28207,AQU2.1.22256
GO:CC	motile cilium	GO:0031514	5.795029842275876e-10	9.236944323237509	22	29	6	11678	AQU2.1.18355,AQU2.1.20539,AQU2.1.21531,AQU2.1.38636,AQU2.1.39160,AQU2.1.28990
GO:CC	plasma membrane bounded cell projection	GO:0120025	9.735558990533017e-10	9.011639107365903	130	29	9	11678	AQU2.1.29982,AQU2.1.18355,AQU2.1.20539,AQU2.1.21531,AQU2.1.38636,AQU2.1.39160,AQU2.1.28990,AQU2.1.28207,AQU2.1.22256
GO:CC	dynein complex	GO:0030286	9.460292739254178e-8	7.024095424583866	89	29	7	11678	AQU2.1.26364,AQU2.1.18355,AQU2.1.30870,AQU2.1.38447,AQU2.1.21531,AQU2.1.29852,AQU2.1.28207
GO:CC	intracellular non-membrane-bounded organelle	GO:0043232	1.4543183189654512e-7	6.837340525361616	839	29	14	11678	AQU2.1.33761,AQU2.1.26364,AQU2.1.18355,AQU2.1.30870,AQU2.1.20539,AQU2.1.38447,AQU2.1.21531,AQU2.1.40650,AQU2.1.39160,AQU2.1.31010,AQU2.1.29852,AQU2.1.32377,AQU2.1.28990,AQU2.1.28207
GO:CC	non-membrane-bounded organelle	GO:0043228	1.4543183189654512e-7	6.837340525361616	839	29	14	11678	AQU2.1.33761,AQU2.1.26364,AQU2.1.18355,AQU2.1.30870,AQU2.1.20539,AQU2.1.38447,AQU2.1.21531,AQU2.1.40650,AQU2.1.39160,AQU2.1.31010,AQU2.1.29852,AQU2.1.32377,AQU2.1.28990,AQU2.1.28207
GO:CC	microtubule associated complex	GO:0005875	4.2195796802295553e-7	6.374730807722765	110	29	7	11678	AQU2.1.26364,AQU2.1.18355,AQU2.1.30870,AQU2.1.38447,AQU2.1.21531,AQU2.1.29852,AQU2.1.28207
GO:CC	microtubule	GO:0005874	0.000005597770492194361	5.251984911517735	94	29	6	11678	AQU2.1.33761,AQU2.1.26364,AQU2.1.18355,AQU2.1.30870,AQU2.1.38447,AQU2.1.29852
GO:CC	supramolecular fiber	GO:0099512	0.0000063519053763589	5.197095980170267	96	29	6	11678	AQU2.1.33761,AQU2.1.26364,AQU2.1.18355,AQU2.1.30870,AQU2.1.38447,AQU2.1.29852
GO:CC	polymeric cytoskeletal fiber	GO:0099513	0.0000063519053763589	5.197095980170267	96	29	6	11678	AQU2.1.33761,AQU2.1.26364,AQU2.1.18355,AQU2.1.30870,AQU2.1.38447,AQU2.1.29852
GO:CC	supramolecular polymer	GO:0099081	0.0000063519053763589	5.197095980170267	96	29	6	11678	AQU2.1.33761,AQU2.1.26364,AQU2.1.18355,AQU2.1.30870,AQU2.1.38447,AQU2.1.29852
GO:CC	supramolecular complex	GO:0099080	0.00001284694034103426	4.891200292661642	108	29	6	11678	AQU2.1.33761,AQU2.1.26364,AQU2.1.18355,AQU2.1.30870,AQU2.1.38447,AQU2.1.29852
GO:CC	organelle	GO:0043226	0.00014393358898229718	3.841837845344639	3123	29	20	11678	AQU2.1.33761,AQU2.1.26364,AQU2.1.43300,AQU2.1.29982,AQU2.1.18355,AQU2.1.30870,AQU2.1.20539,AQU2.1.38447,AQU2.1.21531,AQU2.1.40650,AQU2.1.38636,AQU2.1.39160,AQU2.1.31010,AQU2.1.29852,AQU2.1.38491,AQU2.1.32377,AQU2.1.28990,AQU2.1.28207,AQU2.1.22256,AQU2.1.37461
GO:CC	intracellular organelle	GO:0043229	0.0030917577198053057	2.509794546149007	3067	29	18	11678	AQU2.1.33761,AQU2.1.26364,AQU2.1.43300,AQU2.1.18355,AQU2.1.30870,AQU2.1.20539,AQU2.1.38447,AQU2.1.21531,AQU2.1.40650,AQU2.1.38636,AQU2.1.39160,AQU2.1.31010,AQU2.1.29852,AQU2.1.38491,AQU2.1.32377,AQU2.1.28990,AQU2.1.28207,AQU2.1.37461
GO:CC	catalytic complex	GO:1902494	0.004289984574778705	2.3675442693771718	435	29	7	11678	AQU2.1.26364,AQU2.1.18355,AQU2.1.30870,AQU2.1.38447,AQU2.1.21531,AQU2.1.29852,AQU2.1.28207
GO:CC	intracellular anatomical structure	GO:0005622	0.009488615509107179	2.022797151178527	4414	29	21	11678	AQU2.1.39908,AQU2.1.33761,AQU2.1.26364,AQU2.1.43300,AQU2.1.18355,AQU2.1.30870,AQU2.1.20539,AQU2.1.38447,AQU2.1.21531,AQU2.1.40650,AQU2.1.38636,AQU2.1.39160,AQU2.1.31010,AQU2.1.28446,AQU2.1.29852,AQU2.1.38491,AQU2.1.32377,AQU2.1.35167,AQU2.1.28990,AQU2.1.28207,AQU2.1.37461
GO:CC	9+2 motile cilium	GO:0097729	0.019089361685204344	1.719208593409803	11	29	2	11678	AQU2.1.18355,AQU2.1.21531
KEGG	Pyrimidine metabolism	KEGG:00240	0.011119200636706749	1.9539264332167032	36	3	2	1865	AQU2.1.31913,AQU2.1.35198
KEGG	Nucleotide metabolism	KEGG:01232	0.026029149015513228	1.5845400302737118	55	3	2	1865	AQU2.1.31913,AQU2.1.35198
