# Supplementary material for: Ancient conservation of androglobin expression reveals its evolutionary link to ciliary processes
Source: Mol Biol Evol. 2026 Jun 12;43(7):msag147. doi: 10.1093/molbev/msag147 (PMC13331133; doi:10.1093/molbev/msag147)
Supplement: msag147_Supplementary_Data [file msag147_supplementary_data.zip › Supplementary_file_4.csv]

source	term_name	term_id	adjusted_p_value	negative_log10_of_adjusted_p_value	term_size	query_size	intersection_size	effective_domain_size	intersections
GO:MF	structural constituent of ribosome	GO:0003735	4.30607708813785e-42	41.3659181996279	111	510	64	6838	ML43662A,ML43437A,ML11636A,ML08065A,ML14587A,ML193210A,ML01504A,ML358815A,ML053619A,ML02402A,ML053618A,ML00748A,ML033619A,ML009129A,ML173716A,ML08063A,ML102253A,ML019148A,ML00958A,ML013518A,ML03028A,ML13972A,ML100010A,ML05081A,ML13373A,ML03874A,ML00977A,ML04795A,ML001917A,ML148534A,ML03873A,ML001922A,ML148533A,ML012410A,ML013517A,ML043315A,ML154196A,ML001918A,ML04144A,ML03315A,ML034635A,ML01249A,…
GO:MF	structural molecule activity	GO:0005198	1.512763142829383e-38	37.820229065244995	171	510	75	6838	ML10377A,ML10374A,ML020045A,ML20831A,ML10942A,ML174731A,ML17501A,ML43662A,ML43437A,ML11636A,ML08065A,ML14587A,ML193210A,ML01504A,ML358815A,ML053619A,ML034337A,ML02402A,ML053618A,ML00748A,ML033619A,ML009129A,ML10376A,ML234515A,ML173716A,ML08063A,ML102253A,ML019148A,ML00958A,ML013518A,ML03028A,ML13972A,ML100010A,ML05081A,ML13373A,ML03874A,ML00977A,ML04795A,ML001917A,ML148534A,ML03873A,ML001922A,ML1…
GO:MF	structural constituent of cytoskeleton	GO:0005200	0.005683818587836394	2.245359792032202	25	510	9	6838	ML10377A,ML10374A,ML020045A,ML20831A,ML10942A,ML174731A,ML10376A,ML234515A,ML10373A
GO:MF	proton-transporting ATP synthase activity, rotational mechanism	GO:0046933	0.01777425177681074	1.7502086722320498	5	510	4	6838	ML11055A,ML047312A,ML09352A,ML14779A
GO:BP	translation	GO:0006412	2.153800422783119e-28	27.666794542124233	174	368	68	4428	ML43662A,ML43437A,ML11636A,ML08065A,ML14587A,ML193210A,ML01504A,ML358815A,ML053619A,ML02402A,ML053618A,ML00748A,ML033619A,ML009129A,ML08063A,ML102253A,ML019148A,ML00958A,ML013518A,ML03028A,ML13972A,ML100010A,ML05081A,ML13373A,ML03874A,ML00977A,ML04795A,ML001917A,ML148534A,ML03873A,ML001922A,ML148533A,ML012410A,ML013517A,ML043315A,ML154196A,ML001918A,ML04144A,ML03315A,ML034635A,ML01249A,ML13376A,M…
GO:BP	peptide biosynthetic process	GO:0043043	1.69800382513329e-27	26.770061335745535	179	368	68	4428	ML43662A,ML43437A,ML11636A,ML08065A,ML14587A,ML193210A,ML01504A,ML358815A,ML053619A,ML02402A,ML053618A,ML00748A,ML033619A,ML009129A,ML08063A,ML102253A,ML019148A,ML00958A,ML013518A,ML03028A,ML13972A,ML100010A,ML05081A,ML13373A,ML03874A,ML00977A,ML04795A,ML001917A,ML148534A,ML03873A,ML001922A,ML148533A,ML012410A,ML013517A,ML043315A,ML154196A,ML001918A,ML04144A,ML03315A,ML034635A,ML01249A,ML13376A,M…
GO:BP	amide biosynthetic process	GO:0043604	1.229104118698493e-26	25.91041132601434	184	368	68	4428	ML43662A,ML43437A,ML11636A,ML08065A,ML14587A,ML193210A,ML01504A,ML358815A,ML053619A,ML02402A,ML053618A,ML00748A,ML033619A,ML009129A,ML08063A,ML102253A,ML019148A,ML00958A,ML013518A,ML03028A,ML13972A,ML100010A,ML05081A,ML13373A,ML03874A,ML00977A,ML04795A,ML001917A,ML148534A,ML03873A,ML001922A,ML148533A,ML012410A,ML013517A,ML043315A,ML154196A,ML001918A,ML04144A,ML03315A,ML034635A,ML01249A,ML13376A,M…
GO:BP	peptide metabolic process	GO:0006518	1.432070349438452e-26	25.844035647096263	206	368	72	4428	ML002638A,ML43662A,ML43437A,ML11636A,ML08065A,ML14587A,ML193210A,ML01504A,ML358815A,ML053619A,ML02402A,ML053618A,ML00748A,ML033619A,ML009129A,ML08063A,ML102253A,ML019148A,ML00958A,ML013518A,ML03028A,ML13972A,ML100010A,ML05081A,ML13373A,ML03874A,ML00977A,ML04795A,ML001917A,ML148534A,ML03873A,ML001922A,ML019211A,ML148533A,ML012410A,ML068116A,ML013517A,ML043315A,ML154196A,ML13607A,ML001918A,ML04144A…
GO:BP	cellular amide metabolic process	GO:0043603	3.222602239043707e-25	24.491793295495686	215	368	72	4428	ML002638A,ML43662A,ML43437A,ML11636A,ML08065A,ML14587A,ML193210A,ML01504A,ML358815A,ML053619A,ML02402A,ML053618A,ML00748A,ML033619A,ML009129A,ML08063A,ML102253A,ML019148A,ML00958A,ML013518A,ML03028A,ML13972A,ML100010A,ML05081A,ML13373A,ML03874A,ML00977A,ML04795A,ML001917A,ML148534A,ML03873A,ML001922A,ML019211A,ML148533A,ML012410A,ML068116A,ML013517A,ML043315A,ML154196A,ML13607A,ML001918A,ML04144A…
GO:BP	organonitrogen compound biosynthetic process	GO:1901566	1.1601352233443982e-20	19.935491387213066	336	368	85	4428	ML18355A,ML02447A,ML141114A,ML43662A,ML43437A,ML11636A,ML08065A,ML14587A,ML193210A,ML01504A,ML358815A,ML053619A,ML11055A,ML079733A,ML02402A,ML053618A,ML00748A,ML033619A,ML043316A,ML009129A,ML08063A,ML102253A,ML047312A,ML019148A,ML00958A,ML013518A,ML03028A,ML13972A,ML100010A,ML115611A,ML05081A,ML13373A,ML03874A,ML00977A,ML04795A,ML001917A,ML148534A,ML03873A,ML001922A,ML148533A,ML012410A,ML013517A,…
GO:BP	cellular macromolecule biosynthetic process	GO:0034645	3.0620593859091066e-20	19.513986390802184	235	368	69	4428	ML43662A,ML43437A,ML11636A,ML08065A,ML14587A,ML193210A,ML01504A,ML358815A,ML053619A,ML02402A,ML053618A,ML00748A,ML033619A,ML009129A,ML08063A,ML102253A,ML019148A,ML00958A,ML013518A,ML03028A,ML13972A,ML100010A,ML05081A,ML13373A,ML03874A,ML00977A,ML04795A,ML001917A,ML148534A,ML03873A,ML001922A,ML148533A,ML012410A,ML013517A,ML043315A,ML154196A,ML001918A,ML04144A,ML03315A,ML034635A,ML01249A,ML13376A,M…
GO:BP	cellular nitrogen compound biosynthetic process	GO:0044271	7.812265131764044e-15	14.10722302609742	595	368	108	4428	ML23712A,ML045242A,ML111733A,ML10117A,ML37364A,ML10557A,ML154187A,ML43662A,ML001520B,ML43437A,ML11636A,ML065739A,ML08065A,ML14587A,ML193210A,ML01504A,ML046417A,ML358815A,ML053619A,ML11055A,ML079733A,ML02402A,ML053618A,ML00748A,ML033619A,ML043316A,ML009129A,ML282527A,ML08063A,ML017922A,ML102253A,ML047312A,ML019148A,ML00958A,ML013518A,ML03028A,ML13972A,ML100010A,ML05081A,ML13373A,ML11132A,ML03874A,…
GO:BP	gene expression	GO:0010467	3.169041182326826e-12	11.499072117028986	726	368	117	4428	ML23712A,ML045242A,ML111733A,ML10117A,ML02456A,ML10557A,ML154187A,ML43662A,ML013519A,ML001520B,ML43437A,ML02403A,ML26178A,ML11636A,ML065739A,ML08065A,ML14587A,ML193210A,ML01504A,ML046417A,ML358815A,ML053619A,ML02402A,ML053618A,ML00748A,ML033619A,ML009129A,ML282527A,ML173716A,ML08063A,ML017922A,ML102253A,ML000313A,ML019148A,ML00958A,ML013518A,ML03028A,ML13972A,ML100010A,ML05081A,ML13373A,ML11132A,…
GO:BP	macromolecule biosynthetic process	GO:0009059	2.6761176191476373e-11	10.572494802629095	548	368	95	4428	ML23712A,ML045242A,ML111733A,ML10117A,ML10557A,ML154187A,ML43662A,ML001520B,ML43437A,ML11636A,ML065739A,ML08065A,ML14587A,ML193210A,ML01504A,ML046417A,ML358815A,ML053619A,ML02402A,ML053618A,ML00748A,ML033619A,ML009129A,ML282527A,ML08063A,ML017922A,ML102253A,ML019148A,ML00958A,ML013518A,ML03028A,ML13972A,ML100010A,ML05081A,ML13373A,ML11132A,ML03874A,ML15658A,ML00977A,ML04795A,ML001917A,ML105414A,M…
GO:BP	cellular biosynthetic process	GO:0044249	2.9801317038709494e-11	10.525764542299425	729	368	115	4428	ML23712A,ML045242A,ML018020A,ML141114A,ML111733A,ML10117A,ML37364A,ML10557A,ML154187A,ML43662A,ML001520B,ML43437A,ML11636A,ML065739A,ML08065A,ML14587A,ML193210A,ML01504A,ML046417A,ML358815A,ML053619A,ML11055A,ML079733A,ML02402A,ML053618A,ML00748A,ML033619A,ML043316A,ML009129A,ML282527A,ML08063A,ML017922A,ML102253A,ML047312A,ML019148A,ML00958A,ML013518A,ML03028A,ML13972A,ML100010A,ML115611A,ML0508…
GO:BP	organic substance biosynthetic process	GO:1901576	3.0475232517429303e-10	9.516052972152526	781	368	118	4428	ML18355A,ML02447A,ML23712A,ML045242A,ML018020A,ML141114A,ML111733A,ML10117A,ML37364A,ML10557A,ML07883A,ML154187A,ML43662A,ML001520B,ML43437A,ML11636A,ML065739A,ML08065A,ML14587A,ML193210A,ML01504A,ML046417A,ML358815A,ML053619A,ML11055A,ML079733A,ML02402A,ML053618A,ML00748A,ML033619A,ML043316A,ML009129A,ML282527A,ML08063A,ML017922A,ML102253A,ML047312A,ML019148A,ML00958A,ML013518A,ML03028A,ML13972A…
GO:BP	biosynthetic process	GO:0009058	3.0394155961722094e-9	8.51720991236364	816	368	119	4428	ML18355A,ML02447A,ML23712A,ML045242A,ML018020A,ML141114A,ML111733A,ML10117A,ML37364A,ML10557A,ML07883A,ML154187A,ML20163A,ML43662A,ML001520B,ML43437A,ML11636A,ML065739A,ML08065A,ML14587A,ML193210A,ML01504A,ML046417A,ML358815A,ML053619A,ML11055A,ML079733A,ML02402A,ML053618A,ML00748A,ML033619A,ML043316A,ML009129A,ML282527A,ML08063A,ML017922A,ML102253A,ML047312A,ML019148A,ML00958A,ML013518A,ML03028A…
GO:BP	microtubule-based process	GO:0007017	1.3541120303960976e-7	6.8683454034720635	150	368	37	4428	ML10377A,ML10374A,ML046312A,ML04658A,ML020045A,ML20831A,ML011728A,ML10942A,ML351733A,ML002216A,ML19987A,ML16567A,ML174731A,ML19702A,ML07114A,ML005710A,ML046512A,ML062240A,ML23952A,ML329912A,ML020047A,ML00219A,ML05967A,ML005026A,ML10376A,ML22841A,ML234515A,ML03474A,ML03104A,ML03237A,ML03101A,ML019112A,ML16883A,ML033613A,ML011723A,ML18541A,ML10373A
GO:BP	organonitrogen compound metabolic process	GO:1901564	2.587381799022955e-7	6.587139481227637	1320	368	162	4428	ML01677A,ML273223A,ML002638A,ML01679A,ML18355A,ML046312A,ML02447A,ML19191A,ML141114A,ML007330A,ML311631A,ML009138A,ML005020A,ML17214A,ML13609A,ML03783A,ML056952A,ML47551A,ML03521A,ML17215A,ML044125A,ML030211A,ML096827A,ML11643A,ML006928A,ML20163A,ML015727A,ML210014A,ML43662A,ML019228A,ML434310A,ML43437A,ML064958A,ML17035A,ML11636A,ML07455A,ML020030A,ML08065A,ML159711A,ML14587A,ML193210A,ML070220A…
GO:BP	cellular nitrogen compound metabolic process	GO:0034641	0.0000019993495846835958	5.699111263197926	1148	368	143	4428	ML002638A,ML23712A,ML045242A,ML111733A,ML10117A,ML37364A,ML10557A,ML154187A,ML20163A,ML43662A,ML013519A,ML001520B,ML073012A,ML43437A,ML02403A,ML26178A,ML11636A,ML065739A,ML14545A,ML08065A,ML14587A,ML193210A,ML070220A,ML01504A,ML046417A,ML03266A,ML358815A,ML053619A,ML11055A,ML079733A,ML056517A,ML02402A,ML053618A,ML00748A,ML033619A,ML043316A,ML009129A,ML282527A,ML173716A,ML08063A,ML017922A,ML102253…
GO:BP	ribonucleoprotein complex biogenesis	GO:0022613	0.0000058408636714984716	5.2335229302792055	71	368	22	4428	ML003510A,ML013519A,ML02403A,ML26178A,ML01737A,ML173716A,ML000313A,ML148538A,ML04466A,ML10511A,ML068123A,ML08613A,ML04201A,ML19672A,ML00155A,ML073238A,ML161319A,ML11826A,ML033248A,ML051336A,ML05139A,ML00833A
GO:BP	microtubule-based movement	GO:0007018	0.000007969284316561105	5.098580678770061	78	368	23	4428	ML046312A,ML04658A,ML011728A,ML351733A,ML002216A,ML19702A,ML07114A,ML005710A,ML046512A,ML062240A,ML23952A,ML329912A,ML05967A,ML005026A,ML22841A,ML03474A,ML03104A,ML03237A,ML03101A,ML019112A,ML16883A,ML011723A,ML18541A
GO:BP	movement of cell or subcellular component	GO:0006928	0.000008925962273270503	5.049344953093189	97	368	26	4428	ML149625A,ML046312A,ML04658A,ML011728A,ML351733A,ML002216A,ML19702A,ML07114A,ML005710A,ML046512A,ML062240A,ML23952A,ML154185A,ML329912A,ML05967A,ML005026A,ML22841A,ML017922A,ML03474A,ML03104A,ML03237A,ML03101A,ML019112A,ML16883A,ML011723A,ML18541A
GO:BP	ribosome biogenesis	GO:0042254	0.000010357554812711328	4.984742759714913	56	368	19	4428	ML003510A,ML013519A,ML02403A,ML26178A,ML01737A,ML173716A,ML148538A,ML04466A,ML10511A,ML068123A,ML08613A,ML19672A,ML00155A,ML073238A,ML161319A,ML11826A,ML033248A,ML05139A,ML00833A
GO:BP	protein metabolic process	GO:0019538	0.000024244638833333408	4.615384281082738	1125	368	137	4428	ML01677A,ML273223A,ML01679A,ML046312A,ML19191A,ML007330A,ML311631A,ML009138A,ML005020A,ML17214A,ML13609A,ML03783A,ML056952A,ML47551A,ML03521A,ML17215A,ML044125A,ML030211A,ML11643A,ML006928A,ML015727A,ML210014A,ML43662A,ML019228A,ML434310A,ML43437A,ML064958A,ML17035A,ML11636A,ML07455A,ML020030A,ML08065A,ML159711A,ML14587A,ML193210A,ML01504A,ML071151A,ML358815A,ML053619A,ML04281A,ML22133A,ML02402A,…
GO:BP	cellular protein metabolic process	GO:0044267	0.000027275969690326034	4.56421980082498	795	368	105	4428	ML046312A,ML007330A,ML311631A,ML015727A,ML210014A,ML43662A,ML019228A,ML434310A,ML43437A,ML17035A,ML11636A,ML07455A,ML020030A,ML08065A,ML159711A,ML14587A,ML193210A,ML01504A,ML358815A,ML053619A,ML04281A,ML02402A,ML053618A,ML00748A,ML033619A,ML009129A,ML210018A,ML007333A,ML044614A,ML08063A,ML102253A,ML11689A,ML070266A,ML154195A,ML019148A,ML005027A,ML00958A,ML013518A,ML03028A,ML082117A,ML13972A,ML100…
GO:BP	nitrogen compound metabolic process	GO:0006807	0.0015493648957470637	2.8098462881498882	2113	368	216	4428	ML01677A,ML273223A,ML002638A,ML01679A,ML18355A,ML046312A,ML02447A,ML23712A,ML19191A,ML045242A,ML141114A,ML111733A,ML007330A,ML311631A,ML009138A,ML005020A,ML10117A,ML17214A,ML13609A,ML03783A,ML056952A,ML47551A,ML03521A,ML17215A,ML37364A,ML044125A,ML10557A,ML030211A,ML096827A,ML154187A,ML11643A,ML006928A,ML20163A,ML015727A,ML210014A,ML43662A,ML019228A,ML013519A,ML434310A,ML001520B,ML073012A,ML43437…
GO:BP	cilium movement	GO:0003341	0.0032451864335696725	2.488760348248895	12	368	7	4428	ML002216A,ML005710A,ML062240A,ML05967A,ML22841A,ML03101A,ML16883A
GO:BP	purine ribonucleoside triphosphate biosynthetic process	GO:0009206	0.0059999235441435764	2.2218542837110418	17	368	8	4428	ML11055A,ML079733A,ML043316A,ML047312A,ML20833A,ML17598A,ML09352A,ML14779A
GO:BP	purine ribonucleoside triphosphate metabolic process	GO:0009205	0.0059999235441435764	2.2218542837110418	17	368	8	4428	ML11055A,ML079733A,ML043316A,ML047312A,ML20833A,ML17598A,ML09352A,ML14779A
GO:BP	purine nucleoside triphosphate biosynthetic process	GO:0009145	0.0059999235441435764	2.2218542837110418	17	368	8	4428	ML11055A,ML079733A,ML043316A,ML047312A,ML20833A,ML17598A,ML09352A,ML14779A
GO:BP	purine nucleoside triphosphate metabolic process	GO:0009144	0.0059999235441435764	2.2218542837110418	17	368	8	4428	ML11055A,ML079733A,ML043316A,ML047312A,ML20833A,ML17598A,ML09352A,ML14779A
GO:BP	ribonucleoside triphosphate metabolic process	GO:0009199	0.010023797010787124	1.9989677367054122	18	368	8	4428	ML11055A,ML079733A,ML043316A,ML047312A,ML20833A,ML17598A,ML09352A,ML14779A
GO:BP	nucleoside triphosphate biosynthetic process	GO:0009142	0.010023797010787124	1.9989677367054122	18	368	8	4428	ML11055A,ML079733A,ML043316A,ML047312A,ML20833A,ML17598A,ML09352A,ML14779A
GO:BP	ribonucleoside triphosphate biosynthetic process	GO:0009201	0.010023797010787124	1.9989677367054122	18	368	8	4428	ML11055A,ML079733A,ML043316A,ML047312A,ML20833A,ML17598A,ML09352A,ML14779A
GO:BP	cellular metabolic process	GO:0044237	0.0187764407874553	1.726386727983786	1997	368	201	4428	ML234524A,ML002638A,ML18355A,ML046312A,ML02447A,ML23712A,ML045242A,ML018020A,ML141114A,ML111733A,ML007330A,ML311631A,ML10117A,ML37364A,ML10557A,ML11633A,ML154187A,ML20163A,ML045241A,ML23186A,ML015727A,ML210014A,ML43662A,ML019228A,ML013519A,ML434310A,ML001520B,ML073012A,ML43437A,ML02403A,ML26178A,ML17035A,ML11636A,ML065739A,ML07455A,ML14545A,ML020030A,ML08065A,ML159711A,ML14587A,ML193210A,ML070220…
GO:BP	ATP biosynthetic process	GO:0006754	0.02329000526392311	1.6328304133076335	11	368	6	4428	ML11055A,ML079733A,ML047312A,ML17598A,ML09352A,ML14779A
GO:BP	proton motive force-driven ATP synthesis	GO:0015986	0.02329000526392311	1.6328304133076335	11	368	6	4428	ML11055A,ML079733A,ML047312A,ML17598A,ML09352A,ML14779A
GO:BP	nucleoside triphosphate metabolic process	GO:0009141	0.02486347189779239	1.6044382272320736	20	368	8	4428	ML11055A,ML079733A,ML043316A,ML047312A,ML20833A,ML17598A,ML09352A,ML14779A
GO:BP	rRNA processing	GO:0006364	0.030324592218662676	1.518205030473767	37	368	11	4428	ML013519A,ML02403A,ML26178A,ML173716A,ML068123A,ML00155A,ML073238A,ML161319A,ML11826A,ML05139A,ML00833A
GO:BP	cilium organization	GO:0044782	0.030324592218662676	1.518205030473767	37	368	11	4428	ML005710A,ML062240A,ML020047A,ML00219A,ML05967A,ML22841A,ML03104A,ML023113A,ML03237A,ML03101A,ML04046A
GO:BP	rRNA metabolic process	GO:0016072	0.039553263540933914	1.4028176770374763	38	368	11	4428	ML013519A,ML02403A,ML26178A,ML173716A,ML068123A,ML00155A,ML073238A,ML161319A,ML11826A,ML05139A,ML00833A
GO:BP	cellular component biogenesis	GO:0044085	0.04575803651250726	1.3395326194877284	245	368	37	4428	ML003510A,ML005710A,ML062240A,ML013519A,ML02403A,ML26178A,ML01737A,ML00072A,ML020047A,ML00219A,ML05967A,ML22841A,ML173716A,ML000313A,ML148538A,ML023113A,ML03237A,ML03101A,ML04466A,ML10511A,ML068123A,ML14123A,ML08613A,ML04201A,ML03002A,ML19672A,ML00155A,ML074211A,ML073238A,ML161319A,ML11826A,ML033248A,ML051336A,ML04046A,ML05139A,ML045237A,ML00833A
GO:BP	organic substance metabolic process	GO:0071704	0.04592732925127041	1.3379288087767194	2423	368	234	4428	ML234524A,ML01677A,ML273223A,ML002638A,ML01679A,ML18355A,ML046312A,ML02447A,ML23712A,ML19191A,ML045242A,ML018020A,ML141114A,ML111733A,ML007330A,ML311631A,ML099212A,ML009138A,ML005020A,ML10117A,ML17214A,ML13609A,ML03783A,ML056952A,ML47551A,ML03521A,ML17215A,ML37364A,ML044125A,ML02456A,ML10557A,ML07883A,ML030211A,ML096827A,ML154187A,ML11643A,ML006928A,ML20163A,ML045241A,ML23186A,ML015727A,ML210014A…
GO:CC	ribosome	GO:0005840	6.8213122787594e-42	41.16613206807072	110	235	64	2853	ML43662A,ML43437A,ML11636A,ML08065A,ML14587A,ML193210A,ML01504A,ML358815A,ML053619A,ML02402A,ML053618A,ML00748A,ML033619A,ML009129A,ML173716A,ML08063A,ML102253A,ML019148A,ML00958A,ML013518A,ML03028A,ML13972A,ML100010A,ML05081A,ML13373A,ML03874A,ML00977A,ML04795A,ML001917A,ML148534A,ML03873A,ML001922A,ML148533A,ML012410A,ML013517A,ML043315A,ML154196A,ML001918A,ML04144A,ML03315A,ML034635A,ML01249A,…
GO:CC	non-membrane-bounded organelle	GO:0043228	1.5853453010188804e-31	30.799876130295186	351	235	98	2853	ML10377A,ML10374A,ML04658A,ML020045A,ML20831A,ML011728A,ML10942A,ML002216A,ML19987A,ML16567A,ML174731A,ML003510A,ML07114A,ML046512A,ML062240A,ML43662A,ML43437A,ML23952A,ML11636A,ML329912A,ML08065A,ML050828A,ML14587A,ML193210A,ML00072A,ML01504A,ML020047A,ML358815A,ML053619A,ML02402A,ML053618A,ML00748A,ML033619A,ML009129A,ML10376A,ML234515A,ML173716A,ML08063A,ML102253A,ML03474A,ML019148A,ML00958A,M…
GO:CC	intracellular non-membrane-bounded organelle	GO:0043232	1.5853453010188804e-31	30.799876130295186	351	235	98	2853	ML10377A,ML10374A,ML04658A,ML020045A,ML20831A,ML011728A,ML10942A,ML002216A,ML19987A,ML16567A,ML174731A,ML003510A,ML07114A,ML046512A,ML062240A,ML43662A,ML43437A,ML23952A,ML11636A,ML329912A,ML08065A,ML050828A,ML14587A,ML193210A,ML00072A,ML01504A,ML020047A,ML358815A,ML053619A,ML02402A,ML053618A,ML00748A,ML033619A,ML009129A,ML10376A,ML234515A,ML173716A,ML08063A,ML102253A,ML03474A,ML019148A,ML00958A,M…
GO:CC	organelle	GO:0043226	7.104180472015297e-19	18.14848601443035	872	235	138	2853	ML10377A,ML10374A,ML04658A,ML020045A,ML20831A,ML111733A,ML01162A,ML011728A,ML10942A,ML10117A,ML002216A,ML19987A,ML16567A,ML174731A,ML003510A,ML07114A,ML046512A,ML062240A,ML43662A,ML001520B,ML43437A,ML23952A,ML11636A,ML154185A,ML329912A,ML08065A,ML159711A,ML050828A,ML14587A,ML193210A,ML00072A,ML01504A,ML046417A,ML020047A,ML358815A,ML053619A,ML03001A,ML05967A,ML02402A,ML053618A,ML00748A,ML033619A,M…
GO:CC	intracellular anatomical structure	GO:0005622	8.849363325834094e-19	18.053087973824596	1039	235	153	2853	ML10377A,ML10374A,ML002638A,ML04658A,ML020045A,ML20831A,ML111733A,ML01162A,ML011728A,ML10942A,ML10117A,ML002216A,ML19987A,ML16567A,ML174731A,ML003510A,ML07114A,ML046512A,ML062240A,ML20163A,ML43662A,ML001520B,ML43437A,ML23952A,ML11636A,ML329912A,ML08065A,ML159711A,ML050828A,ML14587A,ML193210A,ML00072A,ML01504A,ML046417A,ML020047A,ML358815A,ML053619A,ML11055A,ML079733A,ML03001A,ML02402A,ML053618A,M…
GO:CC	intracellular organelle	GO:0043229	7.454709763637796e-17	16.127569260393987	858	235	133	2853	ML10377A,ML10374A,ML04658A,ML020045A,ML20831A,ML111733A,ML01162A,ML011728A,ML10942A,ML10117A,ML002216A,ML19987A,ML16567A,ML174731A,ML003510A,ML07114A,ML046512A,ML062240A,ML43662A,ML001520B,ML43437A,ML23952A,ML11636A,ML329912A,ML08065A,ML159711A,ML050828A,ML14587A,ML193210A,ML00072A,ML01504A,ML046417A,ML020047A,ML358815A,ML053619A,ML03001A,ML02402A,ML053618A,ML00748A,ML033619A,ML009129A,ML10376A,M…
GO:CC	ribosomal subunit	GO:0044391	8.142746959008685e-10	9.08922906097208	23	235	15	2853	ML11636A,ML053619A,ML053618A,ML009129A,ML173716A,ML03028A,ML05081A,ML13373A,ML148534A,ML03315A,ML01249A,ML01776A,ML320917A,ML00365A,ML03311A
GO:CC	ribonucleoprotein complex	GO:1990904	0.000004523402671000624	5.344534749859742	75	235	22	2853	ML11636A,ML053619A,ML053618A,ML009129A,ML173716A,ML03028A,ML148538A,ML05081A,ML13373A,ML04466A,ML148534A,ML03315A,ML01249A,ML04201A,ML00155A,ML040515A,ML01776A,ML320917A,ML00365A,ML051336A,ML093025A,ML03311A
GO:CC	large ribosomal subunit	GO:0015934	0.000021276976731127375	4.6720900813707065	11	235	8	2853	ML053619A,ML053618A,ML009129A,ML173716A,ML03028A,ML05081A,ML148534A,ML03315A
GO:CC	small ribosomal subunit	GO:0015935	0.00110589530131603	2.9562859871479947	12	235	7	2853	ML11636A,ML13373A,ML01249A,ML01776A,ML320917A,ML00365A,ML03311A
GO:CC	dynein complex	GO:0030286	0.001437437564486749	2.8424110099341604	42	235	13	2853	ML04658A,ML011728A,ML002216A,ML19987A,ML16567A,ML07114A,ML046512A,ML23952A,ML329912A,ML020047A,ML03474A,ML019112A,ML011723A
GO:CC	microtubule cytoskeleton	GO:0015630	0.0025978900622372963	2.5853792313899837	106	235	22	2853	ML10377A,ML10374A,ML04658A,ML020045A,ML20831A,ML011728A,ML10942A,ML002216A,ML19987A,ML16567A,ML174731A,ML07114A,ML046512A,ML23952A,ML329912A,ML020047A,ML10376A,ML234515A,ML03474A,ML019112A,ML011723A,ML10373A
GO:CC	proton-transporting ATP synthase complex, catalytic core F(1)	GO:0045261	0.0038102392647106215	2.419047751862202	4	235	4	2853	ML11055A,ML047312A,ML09352A,ML14779A
GO:CC	proton-transporting ATP synthase complex	GO:0045259	0.0039393338799817035	2.4045772088103976	10	235	6	2853	ML11055A,ML079733A,ML047312A,ML17598A,ML09352A,ML14779A
GO:CC	cytoskeleton	GO:0005856	0.0077483238753603845	2.1107922343207504	154	235	27	2853	ML10377A,ML10374A,ML04658A,ML020045A,ML20831A,ML011728A,ML10942A,ML002216A,ML19987A,ML16567A,ML174731A,ML07114A,ML046512A,ML062240A,ML23952A,ML329912A,ML050828A,ML00072A,ML020047A,ML10376A,ML234515A,ML03474A,ML03101A,ML019112A,ML033613A,ML011723A,ML10373A
GO:CC	cilium	GO:0005929	0.009483167802128356	2.0230465646475873	31	235	10	2853	ML002216A,ML062240A,ML154185A,ML020047A,ML05967A,ML22841A,ML023113A,ML03101A,ML04046A,ML011723A
GO:CC	cell projection	GO:0042995	0.012809875377034924	1.89245509533957	32	235	10	2853	ML002216A,ML062240A,ML154185A,ML020047A,ML05967A,ML22841A,ML023113A,ML03101A,ML04046A,ML011723A
GO:CC	plasma membrane bounded cell projection	GO:0120025	0.012809875377034924	1.89245509533957	32	235	10	2853	ML002216A,ML062240A,ML154185A,ML020047A,ML05967A,ML22841A,ML023113A,ML03101A,ML04046A,ML011723A
GO:CC	microtubule associated complex	GO:0005875	0.02539972251042583	1.5951710279804217	54	235	13	2853	ML04658A,ML011728A,ML002216A,ML19987A,ML16567A,ML07114A,ML046512A,ML23952A,ML329912A,ML020047A,ML03474A,ML019112A,ML011723A
