# Supplementary material for: Ancient conservation of androglobin expression reveals its evolutionary link to ciliary processes
Source: Mol Biol Evol. 2026 Jun 12;43(7):msag147. doi: 10.1093/molbev/msag147 (PMC13331133; doi:10.1093/molbev/msag147)
Supplement: msag147_Supplementary_Data [file msag147_supplementary_data.zip › Supplementary_file_5.xlsx]

## Sheet: Hhon_all
gene	cor.coef	pval	p_adj	gene_name
Hhon-g05093.t1	1	0	0	androglobin
Hhon-g11866.t1	0.10984	8.09e-51	5.54e-47	tubulin_alpha_1a
Hhon-g03751.t1	0.10735	1.31e-48	6e-45	cilia_and_flagella_associated_protein_157
Hhon-g04997.t1	0.106668	5.19e-48	1.78e-44	DPY30_domain_containing_2
Hhon-g04532.t1	0.104862	1.89e-46	5.18e-43	tektin_1
Hhon-g07200.t1	0.102134	3.84e-44	8.76e-41
Hhon-g06825.t1	0.101954	5.42e-44	1.06e-40	cilia_and_flagella_associated_protein_45
Hhon-g01911.t1	0.100374	1.09e-42	1.67e-39	coiled_coil_domain_containing_63
Hhon-g05350.t1	0.100382	1.08e-42	1.67e-39	coiled_coil_domain_containing_151
Hhon-g10210.t1	0.0982458	5.83e-41	7.98e-38	parkin_coregulated
Hhon-g11103.t1	0.0978891	1.13e-40	1.4e-37	MYC_binding_protein
Hhon-g04795.t1	0.0969821	5.93e-40	6.77e-37	tubulin_beta_4B_class_IVb
Hhon-g10242.t1	0.0951905	1.51e-38	1.59e-35	GLI_pathogenesis_related_2
Hhon-g08263.t1	0.0935305	2.87e-37	2.8e-34	radial_spoke_head_component_9
Hhon-g02557.t1	0.0922279	2.79e-36	2.54e-33	cilia_and_flagella_associated_protein_20
Hhon-g04347.t1	0.0913766	1.21e-35	1.04e-32	RIB43A_domain_with_coiled_coils_2
Hhon-g05379.t1	0.0909831	2.38e-35	1.91e-32	NME_NM23_family_member_5
Hhon-g11557.t1	0.0903608	6.86e-35	5.22e-32	ATP6V1F_neighbor
Hhon-g06743.t1	0.0901657	9.55e-35	6.89e-32	sperm_autoantigenic_protein_17
Hhon-g06304.t1	0.0877423	5.49e-33	3.76e-30	coiled_coil_domain_containing_173
Hhon-g04116.t1	0.0857597	1.39e-31	9.07e-29	von_Willebrand_factor_A_domain_containing_3B
Hhon-g02655.t1	0.0856111	1.77e-31	1.1e-28	dynein_axonemal_heavy_chain_10
Hhon-g02514.t1	0.084837	6.1e-31	3.63e-28	growth_arrest_specific_8
Hhon-g01261.t1	0.0838468	2.93e-30	1.67e-27	family_with_sequence_similarity_166_member_B
Hhon-g06844.t1	0.0838204	3.06e-30	1.67e-27	calcyphosine_like
Hhon-g00565.t1	-0.0834574	5.41e-30	2.75e-27	RNA_polymerase_III_subunit_C
Hhon-g09660.t1	0.0834557	5.42e-30	2.75e-27	HYDIN_axonemal_central_pair_apparatus_protein
Hhon-g10986.t1	0.0832837	7.1e-30	3.47e-27	dynein_axonemal_light_chain_1
Hhon-g06243.t1	0.0830924	9.58e-30	4.52e-27	hemicentin_1
Hhon-g04645.t1	0.0827941	1.52e-29	6.96e-27	coiled_coil_domain_containing_170
Hhon-g01448.t1	0.0819342	5.77e-29	2.55e-26	dynein_axonemal_light_chain_4
Hhon-g05877.t1	0.0811194	2.01e-28	8.6e-26	DnaJ_heat_shock_protein_family_Hsp40_member_B13
Hhon-g06301.t1	0.0806542	4.08e-28	1.69e-25	sperm_associated_antigen_6
Hhon-g10618.t1	0.0802208	7.85e-28	3.16e-25	enkurin_TRPC_channel_interacting_protein
Hhon-g09953.t1	0.0797371	1.62e-27	6.36e-25	cilia_and_flagella_associated_protein_100
Hhon-g11234.t1	0.0795338	2.2e-27	8.38e-25	cilia_and_flagella_associated_protein_161
Hhon-g04339.t1	0.0793914	2.72e-27	1.01e-24	IQ_motif_and_ubiquitin_domain_containing
Hhon-g03372.t1	0.0791602	3.84e-27	1.39e-24	outer_dense_fiber_of_sperm_tails_3_like_2
Hhon-g11865.t1	0.0778783	2.55e-26	8.95e-24	tubulin_alpha_3c
Hhon-g03953.t1	0.0771284	7.6e-26	2.54e-23	dynein_light_chain_LC8_type_2
Hhon-g04178.t1	0.0771276	7.61e-26	2.54e-23	IQ_motif_containing_G
Hhon-g00219.t1	0.0768444	1.15e-25	3.74e-23	coiled_coil_domain_containing_178
Hhon-g09313.t1	0.0767503	1.31e-25	4.18e-23	tetratricopeptide_repeat_domain_25
Hhon-g01270.t1	0.0767252	1.36e-25	4.24e-23	cilia_and_flagella_associated_protein_77
Hhon-g04662.t1	0.0758772	4.59e-25	1.4e-22	intraflagellar_transport_20
Hhon-g01859.t1	0.0756421	6.42e-25	1.91e-22	coiled_coil_domain_containing_81
Hhon-g00256.t1	0.0755289	7.54e-25	2.15e-22
Hhon-g06820.t1	0.0755291	7.54e-25	2.15e-22
Hhon-g02407.t1	0.0750493	1.49e-24	4.16e-22	NME_NM23_family_member_8
Hhon-g07197.t1	0.0746863	2.48e-24	6.66e-22	sperm_tail_PG_rich_repeat_containing_2
Hhon-orphan-2439	0.0746916	2.46e-24	6.66e-22	NA
Hhon-g03559.t1	0.074483	3.3e-24	8.68e-22	chromosome_9_open_reading_frame_135
Hhon-g05932.t1	0.0743341	4.06e-24	1.05e-21
Hhon-g04506.t1	0.0739359	7.07e-24	1.79e-21	translin_associated_factor_X_interacting_protein_1
Hhon-g10516.t1	0.0738439	8.04e-24	2e-21	adenylate_kinase_9
Hhon-g06272.t1	0.0733482	1.6e-23	3.9e-21
Hhon-g01354.t1	0.072947	2.77e-23	6.57e-21	cilia_and_flagella_associated_protein_58
Hhon-g06697.t1	0.0729443	2.78e-23	6.57e-21	dynein_axonemal_light_intermediate_chain_1
Hhon-g06271.t1	0.0727917	3.43e-23	7.96e-21
Hhon-g07359.t1	0.0726042	4.43e-23	1.01e-20	Tctex1_domain_containing_2
Hhon-g07156.t1	0.0725159	5e-23	1.12e-20	theg_spermatid_protein_like
Hhon-g10306.t1	0.0722068	7.61e-23	1.68e-20
Hhon-g08094.t1	0.0719447	1.09e-22	2.36e-20	rhophilin_associated_tail_protein_1_like
Hhon-g11079.t1	0.0716409	1.64e-22	3.5e-20	EF_hand_domain_containing_1
Hhon-g11480.t1	0.07161	1.71e-22	3.59e-20	EF_hand_calcium_binding_domain_1
Hhon-g08298.t1	0.0714171	2.21e-22	4.59e-20	cilia_and_flagella_associated_protein_46
Hhon-g10045.t1	0.0713058	2.57e-22	5.25e-20
Hhon-g04008.t1	0.0709656	4.05e-22	8.15e-20	chromosome_1_open_reading_frame_194
Hhon-g10140.t1	0.0705323	7.2e-22	1.43e-19	armadillo_like_helical_domain_containing_1
Hhon-g01771.t1	0.0704504	8.03e-22	1.57e-19	leucine_rich_repeat_containing_23
Hhon-g02348.t1	0.0698261	1.83e-21	3.53e-19	sperm_associated_antigen_8
Hhon-g00551.t1	0.0697993	1.9e-21	3.55e-19	chromosome_1_open_reading_frame_189
Hhon-g01663.t1	0.0697913	1.92e-21	3.55e-19	MORN_repeat_containing_5
Hhon-g04147.t1	0.0697941	1.91e-21	3.55e-19	cilia_and_flagella_associated_protein_44
Hhon-g03082.t1	-0.0697267	2.09e-21	3.81e-19	solute_carrier_family_3_member_1
Hhon-g01438.t1	0.0694205	3.11e-21	5.61e-19	dynein_axonemal_intermediate_chain_2
Hhon-g01359.t1	0.0694075	3.17e-21	5.63e-19	stabilizer_of_axonemal_microtubules_1
Hhon-g03824.t1	0.0689441	5.79e-21	1.02e-18	meiosis_spermiogenesis_associated_1
Hhon-g10279.t1	0.0685028	1.02e-20	1.78e-18	cilia_and_flagella_associated_protein_126
Hhon-g05584.t1	0.0681136	1.69e-20	2.89e-18	sperm_associated_antigen_17
Hhon-g00806.t1	0.068075	1.77e-20	3e-18	IQ_motif_containing_D
Hhon-orphan-1834	0.0671309	5.9e-20	9.85e-18	NA
Hhon-g04949.t1	0.0670625	6.43e-20	1.06e-17	CFAP97_domain_containing_1
Hhon-g00042.t1	0.0668641	8.26e-20	1.35e-17	glutamate_rich_3
Hhon-g05420.t1	0.0668051	8.89e-20	1.43e-17	radial_spoke_head_3
Hhon-g03245.t1	0.0667249	9.84e-20	1.57e-17
Hhon-g01198.t1	0.0664621	1.37e-19	2.15e-17	kinesin_family_member_C3
Hhon-g06433.t1	0.0664336	1.42e-19	2.21e-17
Hhon-g04158.t1	0.0663853	1.51e-19	2.32e-17	EF_hand_domain_containing_2
Hhon-g01749.t1	0.0663502	1.57e-19	2.39e-17	leucine_rich_repeat_containing_34
Hhon-g07137.t1	0.0662602	1.76e-19	2.65e-17	arachidonate_5_lipoxygenase
Hhon-g00178.t1	0.0662286	1.83e-19	2.73e-17	Tctex1_domain_containing_1
Hhon-g01019.t1	0.066149	2.02e-19	2.98e-17
Hhon-g10015.t1	0.0661223	2.09e-19	3.05e-17	outer_dense_fiber_of_sperm_tails_3_like_2
Hhon-g00656.t1	0.0660663	2.24e-19	3.23e-17	dynein_axonemal_intermediate_chain_1
Hhon-g00089.t1	0.0657744	3.22e-19	4.56e-17	sperm_flagellar_2
Hhon-g02969.t1	0.0657718	3.23e-19	4.56e-17	retinitis_pigmentosa_GTPase_regulator
Hhon-g00980.t1	0.065616	3.92e-19	5.47e-17	dynein_light_chain_roadblock_type_2
Hhon-g06202.t1	0.0654284	4.94e-19	6.83e-17	lipoxygenase_homology_domains_1
Hhon-g06337.t1	0.0654053	5.08e-19	6.96e-17	coiled_coil_domain_containing_39
Hhon-g00052.t1	0.0652481	6.16e-19	8.35e-17
Hhon-g10080.t1	0.0651446	7e-19	9.39e-17	ciliary_associated_calcium_binding_coiled_coil_1
Hhon-g04800.t1	0.0650922	7.46e-19	9.82e-17	cilia_and_flagella_associated_protein_52
Hhon-g10212.t1	0.0650987	7.4e-19	9.82e-17	EF_hand_calcium_binding_domain_10
Hhon-g06734.t1	0.0647652	1.11e-18	1.45e-16	chromosome_11_open_reading_frame_1
Hhon-g01027.t1	0.0644429	1.65e-18	2.13e-16	chromosome_4_open_reading_frame_47
Hhon-g02206.t1	0.0644225	1.69e-18	2.16e-16	small_lysine_rich_protein_1
Hhon-g01963.t1	0.0643833	1.77e-18	2.25e-16	cilia_and_flagella_associated_protein_70
Hhon-g00457.t1	0.0642942	1.97e-18	2.48e-16	coiled_coil_domain_containing_40
Hhon-g07840.t1	0.0640366	2.69e-18	3.35e-16	chromosome_20_open_reading_frame_96
Hhon-g06561.t1	0.0639453	3.01e-18	3.71e-16	EF_hand_calcium_binding_domain_2
Hhon-g04344.t1	0.063821	3.49e-18	4.27e-16	dynein_axonemal_heavy_chain_12
Hhon-g07020.t1	0.063471	5.31e-18	6.44e-16	sperm_associated_antigen_16
Hhon-g01475.t1	0.0633021	6.5e-18	7.81e-16	dynein_axonemal_heavy_chain_17
Hhon-g09967.t1	0.0630861	8.4e-18	1e-15	dynein_axonemal_heavy_chain_6
Hhon-g08344.t1	0.0627339	1.28e-17	1.51e-15	chromosome_9_open_reading_frame_116
Hhon-g06754.t1	0.0625957	1.5e-17	1.76e-15	hematopoietic_prostaglandin_D_synthase
Hhon-g04101.t1	0.0625164	1.65e-17	1.91e-15	peptidylprolyl_isomerase_B
Hhon-g09138.t1	0.062295	2.14e-17	2.46e-15
Hhon-g03807.t1	0.0622428	2.27e-17	2.6e-15
Hhon-g00604.t1	0.0621943	2.41e-17	2.72e-15	chromosome_7_open_reading_frame_57
Hhon-g10561.t1	0.0620462	2.86e-17	3.21e-15
Hhon-g04156.t1	0.0619628	3.16e-17	3.51e-15
Hhon-g07282.t1	0.0618036	3.8e-17	4.2e-15	radial_spoke_head_component_4A
Hhon-g06637.t1	0.0617829	3.89e-17	4.27e-15	theg_spermatid_protein_like
Hhon-g02918.t1	0.0614636	5.64e-17	6.13e-15
Hhon-g01444.t1	-0.0613148	6.7e-17	7.23e-15	Rac_family_small_GTPase_1
Hhon-g10629.t1	0.0612246	7.44e-17	7.96e-15	lebercilin_LCA5
Hhon-g03808.t1	0.0610529	9.06e-17	9.62e-15
Hhon-g07571.t1	0.0610101	9.52e-17	1e-14	cilia_and_flagella_associated_protein_298
Hhon-g05872.t1	0.0609725	9.94e-17	1.04e-14	dynein_axonemal_heavy_chain_5
Hhon-g06223.t1	0.0608392	1.16e-16	1.2e-14	kinesin_family_member_3B
Hhon-g05755.t1	0.0607561	1.27e-16	1.31e-14	regulatory_subunit_of_type_II_PKA_R_subunit_domain_containing_1
Hhon-g01873.t1	0.0606729	1.4e-16	1.43e-14	cilia_and_flagella_associated_protein_74
Hhon-g10289.t1	0.060344	2.04e-16	2.07e-14	ankyrin_repeat_domain_42
Hhon-g03078.t1	0.0603208	2.09e-16	2.11e-14	adenylate_kinase_7
Hhon-g06142.t1	0.0599448	3.21e-16	3.21e-14
Hhon-g07441.t1	0.0598998	3.38e-16	3.35e-14
Hhon-orphan-1231	0.0598836	3.44e-16	3.39e-14	NA
Hhon-g06749.t1	-0.059693	4.26e-16	4.17e-14	hematopoietic_prostaglandin_D_synthase
Hhon-g03371.t1	0.0594259	5.75e-16	5.59e-14
Hhon-g09240.t1	0.0593629	6.17e-16	5.96e-14	testis_expressed_36
Hhon-g05621.t1	-0.0593533	6.24e-16	5.98e-14	thymosin_beta_15a
Hhon-g09742.t1	0.0592863	6.73e-16	6.4e-14	sperm_tail_PG_rich_repeat_containing_1
Hhon-g02901.t1	0.0591465	7.86e-16	7.43e-14
Hhon-g01128.t1	0.0590508	8.75e-16	8.21e-14	coiled_coil_domain_containing_60
Hhon-g00778.t1	-0.0588878	1.05e-15	9.77e-14	glutathione_S_transferase_theta_2B
Hhon-g01447.t1	0.0588092	1.14e-15	1.06e-13
Hhon-g07345.t1	-0.058637	1.39e-15	1.27e-13	ATP_synthase_membrane_subunit_g
Hhon-g08368.t1	0.0585811	1.47e-15	1.35e-13	coiled_coil_domain_containing_189
Hhon-g08449.t1	0.0585313	1.56e-15	1.41e-13	NA
Hhon-g10991.t1	-0.0584044	1.79e-15	1.61e-13	ATPase_H_transporting_V0_subunit_c
Hhon-g00938.t1	-0.0583635	1.87e-15	1.68e-13	15_hydroxyprostaglandin_dehydrogenase
Hhon-g01591.t1	0.058304	2e-15	1.78e-13	axonemal_dynein_light_chain_domain_containing_1
Hhon-g01531.t1	-0.058091	2.53e-15	2.23e-13	macrophage_migration_inhibitory_factor
Hhon-g06181.t1	-0.0580865	2.54e-15	2.23e-13	ATP_synthase_membrane_subunit_c_locus_1
Hhon-g05054.t1	0.0579858	2.84e-15	2.47e-13	zinc_finger_MYND_type_containing_12
Hhon-g07806.t1	-0.0579681	2.89e-15	2.51e-13	ribosomal_protein_L10
Hhon-g03786.t1	0.0579207	3.04e-15	2.62e-13	FOXJ1
Hhon-orphan-2448	0.057905	3.1e-15	2.65e-13	NA
Hhon-g00947.t1	0.0578292	3.37e-15	2.86e-13	kinesin_family_member_13B
Hhon-g03358.t1	0.0578101	3.44e-15	2.9e-13	dynein_axonemal_heavy_chain_1
Hhon-g09336.t1	-0.0577675	3.6e-15	3.02e-13	ribosomal_protein_L38
Hhon-g00981.t1	0.0577072	3.84e-15	3.21e-13	dynein_light_chain_roadblock_type_2
Hhon-g06742.t1	0.0576913	3.91e-15	3.25e-13	cilia_and_flagella_associated_protein_91
Hhon-g05611.t1	0.0575421	4.6e-15	3.8e-13	thioredoxin_domain_containing_9
Hhon-g08264.t1	0.0575191	4.72e-15	3.87e-13
Hhon-g01716.t1	0.0574997	4.82e-15	3.93e-13
Hhon-g03081.t1	0.0573805	5.48e-15	4.44e-13	adenylate_kinase_7
Hhon-g07214.t1	-0.057328	5.8e-15	4.67e-13	ribosomal_protein_S27
Hhon-g04155.t1	0.057065	7.71e-15	6.17e-13
Hhon-g04728.t1	-0.0569835	8.41e-15	6.7e-13	ATPase_H_transporting_V1_subunit_E1
Hhon-g06168.t1	0.0569287	8.92e-15	7.06e-13	dystonin
Hhon-g09309.t1	0.0569234	8.98e-15	7.06e-13	cilia_and_flagella_associated_protein_65
Hhon-g01685.t1	0.0567672	1.06e-14	8.31e-13	mucin_4_cell_surface_associated
Hhon-g09283.t1	0.0567474	1.08e-14	8.44e-13
Hhon-g07181.t1	0.0567193	1.12e-14	8.64e-13
Hhon-g02016.t1	0.0567072	1.13e-14	8.71e-13
Hhon-g00282.t1	-0.0566798	1.17e-14	8.92e-13
Hhon-g07638.t1	-0.0566552	1.2e-14	9.1e-13	aldehyde_dehydrogenase_6_family_member_A1
Hhon-g00598.t1	0.0565613	1.32e-14	1e-12	armadillo_repeat_containing_4
Hhon-g11057.t1	-0.0565352	1.36e-14	1.02e-12	ATP_synthase_peripheral_stalk_subunit_d
Hhon-g00312.t1	0.0564201	1.54e-14	1.15e-12	IQ_motif_containing_K
Hhon-g00191.t1	0.0562842	1.78e-14	1.32e-12	BTB_domain_containing_19
Hhon-g06712.t1	-0.0561689	2.01e-14	1.49e-12	angiotensin_I_converting_enzyme
Hhon-g02632.t1	-0.056103	2.15e-14	1.59e-12	fatty_acid_binding_protein_7
Hhon-g00639.t1	0.0559103	2.64e-14	1.93e-12	EF_hand_calcium_binding_domain_6
Hhon-g00712.t1	0.0558872	2.71e-14	1.97e-12	coiled_coil_domain_containing_89
Hhon-orphan-2395	0.0558788	2.73e-14	1.98e-12	NA
Hhon-g11129.t1	0.0557784	3.04e-14	2.19e-12	A_kinase_anchoring_protein_14
Hhon-g06690.t1	-0.0557596	3.1e-14	2.22e-12	ribosomal_protein_lateral_stalk_subunit_P1
Hhon-g07126.t1	-0.0557156	3.24e-14	2.31e-12	ribosomal_protein_L37a
Hhon-g03871.t1	-0.0556773	3.38e-14	2.4e-12	ribosomal_protein_S15a
Hhon-g02590.t1	0.0556692	3.41e-14	2.4e-12	chromosome_5_open_reading_frame_49
Hhon-g00027.t1	0.0556312	3.54e-14	2.49e-12	LKAAEAR_motif_containing_1
Hhon-g04383.t1	-0.0555334	3.93e-14	2.74e-12	ATPase_H_transporting_V0_subunit_e1
Hhon-g09681.t1	0.0555161	4e-14	2.78e-12	adenylate_kinase_5
Hhon-g08588.t1	-0.0552913	5.06e-14	3.5e-12	ribosomal_protein_L9
Hhon-g09417.t1	-0.0552622	5.22e-14	3.59e-12	ATPase_H_transporting_V1_subunit_G3
Hhon-g03213.t1	0.0552329	5.38e-14	3.68e-12	intraflagellar_transport_81
Hhon-g05100.t1	0.0552043	5.54e-14	3.78e-12
Hhon-g11033.t1	0.0551328	5.97e-14	4.05e-12	tubulin_polymerization_promoting_protein
Hhon-g07317.t1	-0.0550572	6.46e-14	4.36e-12	ribosomal_protein_L32
Hhon-g10046.t1	0.0549521	7.2e-14	4.84e-12
Hhon-g08551.t1	0.054943	7.27e-14	4.86e-12	NME_NM23_family_member_7
Hhon-g08773.t1	0.0549176	7.47e-14	4.96e-12	NA
Hhon-g06253.t1	0.0549068	7.55e-14	5e-12	signal_peptide_CUB_domain_and_EGF_like_domain_containing_1
Hhon-g02171.t1	0.0548289	8.19e-14	5.39e-12	NA
Hhon-g04569.t1	-0.0545459	1.1e-13	7.19e-12	ribosomal_protein_L37
Hhon-g05463.t1	0.0544732	1.18e-13	7.71e-12	spermatogenesis_associated_4
Hhon-g00930.t1	-0.0543509	1.34e-13	8.66e-12
Hhon-g03425.t1	-0.0543544	1.34e-13	8.66e-12	tolloid_like_1
Hhon-g02718.t1	0.0540626	1.8e-13	1.16e-11	serine_threonine_tyrosine_interacting_like_1
Hhon-g08931.t1	0.0539129	2.1e-13	1.34e-11	armadillo_repeat_containing_6
Hhon-g01519.t1	0.053865	2.2e-13	1.4e-11	solute_carrier_family_8_member_A1
Hhon-g07155.t1	0.0538336	2.28e-13	1.44e-11	ADP_ribosylation_factor_like_GTPase_3
Hhon-g07372.t1	0.0538369	2.27e-13	1.44e-11	dynein_axonemal_heavy_chain_7
Hhon-g07597.t1	0.0537772	2.41e-13	1.51e-11	dynein_regulatory_complex_subunit_1
Hhon-g05333.t1	0.0537612	2.45e-13	1.53e-11
Hhon-g11014.t1	0.0535677	2.98e-13	1.86e-11
Hhon-g11123.t1	0.0534925	3.22e-13	1.99e-11
Hhon-g03157.t1	0.053438	3.4e-13	2.1e-11	CD63_molecule
Hhon-g00573.t1	0.0534308	3.42e-13	2.1e-11	protein_phosphatase_1_regulatory_subunit_32
Hhon-g07633.t1	-0.0533894	3.57e-13	2.18e-11
Hhon-g09979.t1	0.0533552	3.7e-13	2.25e-11	chromosome_2_open_reading_frame_81
Hhon-g02781.t1	-0.0532909	3.94e-13	2.39e-11	ATP_synthase_F1_subunit_alpha
Hhon-g05203.t1	-0.0532859	3.96e-13	2.39e-11	tetraspanin_14
Hhon-g10796.t1	0.0532307	4.19e-13	2.52e-11	coiled_coil_domain_containing_96
Hhon-g05124.t1	-0.0531894	4.37e-13	2.61e-11	glutathione_S_transferase_omega_2
Hhon-g09534.t1	0.0531568	4.51e-13	2.69e-11	tetratricopeptide_repeat_domain_26
Hhon-g01698.t1	-0.0531312	4.63e-13	2.75e-11	titin
Hhon-g08950.t1	0.053064	4.95e-13	2.92e-11	coiled_coil_domain_containing_65
Hhon-g00651.t1	-0.0530031	5.27e-13	3.09e-11	ribosomal_protein_L10a
Hhon-g02141.t1	0.0529993	5.29e-13	3.09e-11	F_box_and_leucine_rich_repeat_protein_13
Hhon-g04937.t1	-0.0529963	5.3e-13	3.09e-11	Kazal_type_serine_peptidase_inhibitor_domain_1
Hhon-g00966.t1	-0.0529093	5.78e-13	3.36e-11
Hhon-g02635.t1	-0.0528829	5.94e-13	3.43e-11	fatty_acid_binding_protein_2
Hhon-g10846.t1	0.0528167	6.35e-13	3.65e-11	ubiquitin_conjugating_enzyme_E2_U
Hhon-g07413.t1	0.0527575	6.73e-13	3.86e-11	dynein_axonemal_assembly_factor_2
Hhon-g02314.t1	0.0527337	6.89e-13	3.92e-11	Tctex1_domain_containing_1
Hhon-g05271.t1	0.052736	6.88e-13	3.92e-11
Hhon-g08462.t1	0.052672	7.33e-13	4.15e-11	calcium_calmodulin_dependent_protein_kinase_IV
Hhon-g02553.t1	-0.0526616	7.41e-13	4.18e-11	dipeptidase_1
Hhon-g04126.t1	-0.0526318	7.63e-13	4.28e-11	tubulin_beta_4B_class_IVb
Hhon-g04903.t1	-0.0526254	7.68e-13	4.29e-11	coagulation_factor_V
Hhon-g01751.t1	0.0524591	9.06e-13	5.04e-11
Hhon-g09708.t1	-0.0523451	1.01e-12	5.62e-11	ribosomal_protein_S11
Hhon-g03630.t1	0.0523024	1.06e-12	5.84e-11	cilia_and_flagella_associated_protein_251
Hhon-g08423.t1	-0.0522412	1.12e-12	6.18e-11	ribosomal_protein_S3
Hhon-g08610.t1	-0.0522193	1.15e-12	6.29e-11	vesicle_associated_membrane_protein_4
Hhon-g00119.t1	-0.0521483	1.23e-12	6.72e-11	ribosomal_protein_S7
Hhon-g06275.t1	0.052099	1.29e-12	7.03e-11	NA
Hhon-g07871.t1	0.0518202	1.7e-12	9.21e-11	cilia_and_flagella_associated_protein_99
Hhon-g08547.t1	-0.0517355	1.85e-12	9.97e-11
Hhon-g02366.t1	0.0517007	1.91e-12	1.03e-10	family_with_sequence_similarity_227_member_B
Hhon-g03930.t1	-0.0516878	1.94e-12	1.04e-10	ribosomal_protein_S27a
Hhon-g05389.t1	0.0516668	1.98e-12	1.05e-10	cilia_and_flagella_associated_protein_47
Hhon-g11492.t1	-0.0516554	2e-12	1.06e-10	integrin_subunit_alpha_8
Hhon-g03947.t1	0.0516273	2.06e-12	1.09e-10	ENSP00000504382.1
Hhon-g09419.t1	-0.0515103	2.3e-12	1.21e-10
Hhon-g07987.t1	0.051494	2.34e-12	1.23e-10
Hhon-g03715.t1	-0.0514536	2.44e-12	1.27e-10	ribosomal_protein_S16
Hhon-g03759.t1	0.0514382	2.47e-12	1.29e-10
Hhon-g02270.t1	0.0513917	2.59e-12	1.34e-10
Hhon-g06843.t1	0.051384	2.61e-12	1.34e-10	calcyphosine_like
Hhon-g10997.t1	-0.0513859	2.6e-12	1.34e-10	actin_beta
Hhon-g05083.t1	0.051352	2.69e-12	1.38e-10	armadillo_repeat_containing_3
Hhon-g06277.t1	0.0511322	3.33e-12	1.7e-10
Hhon-g07382.t1	0.0511262	3.35e-12	1.7e-10	EF_hand_domain_family_member_B
Hhon-g10552.t1	-0.0511143	3.39e-12	1.72e-10	ATPase_H_transporting_V1_subunit_B2
Hhon-g09667.t1	-0.0510118	3.74e-12	1.89e-10
Hhon-g02636.t1	-0.0509891	3.82e-12	1.92e-10	fatty_acid_binding_protein_12
Hhon-g04996.t1	0.0509692	3.9e-12	1.95e-10	hematopoietic_prostaglandin_D_synthase
Hhon-g00867.t1	-0.0509595	3.93e-12	1.97e-10	glycine_C_acetyltransferase
Hhon-g09966.t1	-0.0509548	3.95e-12	1.97e-10	NA
Hhon-g00123.t1	0.0509173	4.1e-12	2.03e-10	ciliogenesis_associated_kinase_1
Hhon-g00220.t1	0.0508481	4.38e-12	2.16e-10	chromosome_8_open_reading_frame_74
Hhon-g01990.t1	-0.0507751	4.7e-12	2.31e-10	oncoprotein_induced_transcript_3
Hhon-g01041.t1	0.050676	5.17e-12	2.54e-10	G_protein_subunit_alpha_o1
Hhon-g05560.t1	-0.0506642	5.22e-12	2.56e-10	tetraspanin_11
Hhon-g01050.t1	0.0506195	5.45e-12	2.66e-10
Hhon-g02282.t1	-0.0505525	5.82e-12	2.82e-10	D_aspartate_oxidase
Hhon-g05504.t1	0.0505515	5.82e-12	2.82e-10	dynein_axonemal_heavy_chain_3
Hhon-g09214.t1	0.0504843	6.21e-12	2.99e-10	C1q_and_TNF_related_12
Hhon-g05441.t1	0.0504596	6.36e-12	3.05e-10	coiled_coil_domain_containing_83
Hhon-g09750.t1	0.0504499	6.42e-12	3.07e-10
Hhon-g06316.t1	0.050434	6.51e-12	3.11e-10	spermatogenesis_associated_48
Hhon-g03189.t1	-0.0504051	6.7e-12	3.18e-10	vesicle_amine_transport_1
Hhon-g09511.t1	0.050379	6.87e-12	3.25e-10	chromosome_1_open_reading_frame_158
Hhon-g01740.t1	0.0503386	7.13e-12	3.37e-10	cytochrome_b5_domain_containing_1
Hhon-g06215.t1	-0.0503097	7.33e-12	3.45e-10	dicer_1_ribonuclease_III
Hhon-g08980.t1	-0.0502961	7.43e-12	3.49e-10	lysosomal_associated_membrane_protein_2
Hhon-g04091.t1	0.0502533	7.74e-12	3.62e-10	leucine_rich_repeat_containing_6
Hhon-g02724.t1	-0.0502472	7.78e-12	3.63e-10	peroxisomal_membrane_protein_2
Hhon-g03197.t1	-0.050225	7.95e-12	3.69e-10	peroxiredoxin_5
Hhon-g07385.t1	0.0502015	8.13e-12	3.76e-10	kinesin_family_member_9
Hhon-g06182.t1	-0.050192	8.2e-12	3.77e-10	ATP_synthase_membrane_subunit_c_locus_2
Hhon-g11431.t1	0.0501924	8.2e-12	3.77e-10	NA
Hhon-g04113.t1	0.0501647	8.42e-12	3.86e-10	dynein_cytoplasmic_2_heavy_chain_1
Hhon-g01478.t1	-0.0501475	8.56e-12	3.9e-10	NADH_ubiquinone_oxidoreductase_subunit_AB1
Hhon-g04946.t1	0.050146	8.57e-12	3.9e-10	intraflagellar_transport_57
Hhon-g08445.t1	-0.0501381	8.64e-12	3.92e-10	NADH_ubiquinone_oxidoreductase_subunit_A6
Hhon-g02363.t1	-0.0501273	8.72e-12	3.94e-10	acyl_CoA_synthetase_bubblegum_family_member_1
Hhon-g04900.t1	0.0500959	8.99e-12	4.05e-10	WD_repeat_domain_49
Hhon-g03659.t1	0.0500556	9.34e-12	4.19e-10
Hhon-g03362.t1	0.0499983	9.86e-12	4.41e-10	synaptotagmin_1
Hhon-g03509.t1	-0.0499722	1.01e-11	4.51e-10	asparagine_synthetase_domain_containing_1
Hhon-g00897.t1	0.049889	1.09e-11	4.86e-10	chromosome_10_open_reading_frame_53
Hhon-g03149.t1	-0.0498821	1.1e-11	4.88e-10	tetraspanin_11
Hhon-g08493.t1	-0.0498564	1.13e-11	4.98e-10	ribosomal_protein_L23
Hhon-g06740.t1	-0.04962	1.41e-11	6.21e-10	electron_transfer_flavoprotein_subunit_beta
Hhon-g11279.t1	-0.0496152	1.42e-11	6.21e-10	prosaposin
Hhon-g05875.t1	0.0496022	1.43e-11	6.27e-10	dynein_light_chain_Tctex_type_1
Hhon-g08142.t1	-0.0494657	1.63e-11	7.11e-10	retinol_dehydrogenase_8
Hhon-g07663.t1	0.0494611	1.64e-11	7.11e-10	TBC1_domain_family_member_10A
Hhon-g09084.t1	0.0494392	1.67e-11	7.24e-10	dynein_axonemal_heavy_chain_5
Hhon-g00649.t1	-0.0494077	1.72e-11	7.43e-10	heparan_sulfate_proteoglycan_2
Hhon-g09410.t1	0.0493106	1.88e-11	8.11e-10	NADP_dependent_oxidoreductase_domain_containing_1
Hhon-g03497.t1	0.0492846	1.93e-11	8.29e-10	cilia_and_flagella_associated_protein_57
Hhon-g00258.t1	0.0491892	2.11e-11	9.03e-10	RP1_axonemal_microtubule_associated
Hhon-g00428.t1	-0.0490239	2.46e-11	1.05e-09	tetraspanin_31
Hhon-g07904.t1	-0.0490143	2.48e-11	1.06e-09
Hhon-g07574.t1	0.0489925	2.53e-11	1.07e-09	cilia_and_flagella_associated_protein_97
Hhon-g04847.t1	-0.0489709	2.59e-11	1.09e-09	ATPase_H_transporting_V1_subunit_C1
Hhon-g09904.t1	0.048971	2.58e-11	1.09e-09	cyclin_dependent_kinase_like_2
Hhon-g01235.t1	-0.0489413	2.66e-11	1.12e-09	lipase_F_gastric_type
Hhon-g03424.t1	-0.0489329	2.68e-11	1.12e-09	peptidase_domain_containing_associated_with_muscle_regeneration_1
Hhon-g01204.t1	-0.048918	2.72e-11	1.13e-09	ribosomal_protein_S6
Hhon-g11077.t1	-0.0489112	2.73e-11	1.14e-09	ribosomal_protein_L11
Hhon-g10411.t1	-0.0488813	2.81e-11	1.17e-09	ATP_synthase_F1_subunit_beta
Hhon-g03684.t1	-0.0488647	2.85e-11	1.18e-09	dihydropyrimidinase
Hhon-g00332.t1	-0.0488591	2.87e-11	1.18e-09	cytochrome_c_oxidase_subunit_6B1
Hhon-g03365.t1	0.048782	3.08e-11	1.27e-09
Hhon-orphan-641	0.0487689	3.12e-11	1.28e-09	NA
Hhon-g07017.t1	-0.0487246	3.25e-11	1.33e-09
Hhon-g08365.t1	-0.0487093	3.29e-11	1.34e-09
Hhon-g05055.t1	0.0486236	3.57e-11	1.45e-09	phosphatidylinositol_specific_phospholipase_C_X_domain_containing_3
Hhon-g00920.t1	-0.0486012	3.64e-11	1.47e-09
Hhon-g08791.t1	-0.0485757	3.73e-11	1.51e-09
Hhon-g05967.t1	-0.0485482	3.82e-11	1.54e-09	NA
Hhon-g06502.t1	-0.0485392	3.85e-11	1.54e-09	novel_lipoprotein_amino_terminal_region_containing_protein
Hhon-g09392.t1	0.048546	3.83e-11	1.54e-09	transient_receptor_potential_cation_channel_subfamily_A_member_1
Hhon-g11367.t1	-0.0485368	3.86e-11	1.54e-09	hydroxysteroid_17_beta_dehydrogenase_10
Hhon-g11496.t1	-0.0485383	3.86e-11	1.54e-09	tubulin_alpha_1c
Hhon-g08482.t1	0.0485143	3.94e-11	1.57e-09	annexin_A11
Hhon-g01267.t1	0.0484899	4.03e-11	1.6e-09	adenylate_kinase_8
Hhon-g06383.t1	0.0484479	4.19e-11	1.65e-09	cilia_and_flagella_associated_protein_299
Hhon-g07518.t1	-0.048433	4.25e-11	1.67e-09	sterol_carrier_protein_2
Hhon-g00325.t1	-0.0482574	4.99e-11	1.96e-09	ribosomal_protein_L3
Hhon-g00159.t1	-0.0482177	5.18e-11	2.03e-09	ATPase_H_transporting_V0_subunit_b
Hhon-g02827.t1	-0.0480991	5.77e-11	2.25e-09	ribosomal_protein_L27
Hhon-g09243.t1	-0.0480501	6.03e-11	2.35e-09	succinate_CoA_ligase_GDP_ADP_forming_subunit_alpha
Hhon-g09080.t1	-0.0480368	6.11e-11	2.37e-09	cytochrome_b5_type_B
Hhon-orphan-1316	0.0479914	6.36e-11	2.46e-09	NA
Hhon-g03220.t1	-0.0479507	6.6e-11	2.55e-09
Hhon-g09799.t1	-0.0477875	7.66e-11	2.95e-09	neuropeptide_FF_receptor_2
Hhon-g01895.t1	-0.0477811	7.71e-11	2.96e-09	solute_carrier_family_7_member_14
Hhon-g04378.t1	0.0476597	8.6e-11	3.29e-09	cilia_and_flagella_associated_protein_206
Hhon-g08417.t1	0.047613	8.97e-11	3.42e-09	family_with_sequence_similarity_47_member_E
Hhon-g06602.t1	-0.0475893	9.17e-11	3.49e-09	ATP_synthase_inhibitory_factor_subunit_1
Hhon-g03687.t1	-0.0475855	9.2e-11	3.49e-09	ribosomal_protein_L15
Hhon-g02911.t1	0.0475717	9.31e-11	3.52e-09	dynein_axonemal_heavy_chain_9
Hhon-g03897.t1	-0.0475652	9.37e-11	3.53e-09	catalase
Hhon-g09402.t1	-0.0475241	9.72e-11	3.66e-09	microsomal_glutathione_S_transferase_1
Hhon-g10050.t1	-0.0474029	1.08e-10	4.07e-09	glutamyl_aminopeptidase
Hhon-g03437.t1	-0.0473602	1.13e-10	4.22e-09	enolase_1
Hhon-g09044.t1	0.0472092	1.29e-10	4.82e-09	testis_expressed_36
Hhon-g00426.t1	0.047169	1.34e-10	4.98e-09	DnaJ_heat_shock_protein_family_Hsp40_member_B4
Hhon-g00351.t1	-0.0470671	1.47e-10	5.42e-09	ribosomal_protein_L21
Hhon-g02847.t1	-0.047069	1.46e-10	5.42e-09
Hhon-g00403.t1	-0.0470082	1.54e-10	5.7e-09	ATPase_H_transporting_V1_subunit_F
Hhon-g04604.t1	0.0469854	1.58e-10	5.8e-09	dynein_regulatory_complex_subunit_7
Hhon-g06111.t1	-0.0469468	1.63e-10	5.99e-09	ribosomal_protein_S19
Hhon-g01592.t1	-0.0469406	1.64e-10	5.99e-09	receptor_tyrosine_kinase_like_orphan_receptor_2
Hhon-g10655.t1	-0.0469419	1.64e-10	5.99e-09
Hhon-g01926.t1	0.0469118	1.68e-10	6.13e-09	transmembrane_serine_protease_9
Hhon-g10310.t1	-0.0469069	1.69e-10	6.14e-09	translocase_of_inner_mitochondrial_membrane_8A
Hhon-g00489.t1	0.0467003	2.03e-10	7.36e-09	chromosome_7_open_reading_frame_31
Hhon-g03821.t1	0.0466679	2.09e-10	7.56e-09	glutamine_rich_2
Hhon-g03298.t1	0.0464236	2.6e-10	9.35e-09
Hhon-g01679.t1	-0.0464028	2.64e-10	9.5e-09	ribosomal_protein_L35
Hhon-orphan-1237	0.0462684	2.98e-10	1.07e-08	NA
Hhon-g07596.t1	0.0462516	3.02e-10	1.08e-08
Hhon-g03177.t1	-0.0462099	3.13e-10	1.12e-08	COMM_domain_containing_2
Hhon-g09666.t1	0.0461985	3.16e-10	1.13e-08	dynein_axonemal_heavy_chain_3
Hhon-g09308.t1	-0.0461583	3.28e-10	1.16e-08	retinol_dehydrogenase_8
Hhon-g10407.t1	0.0461601	3.27e-10	1.16e-08	ciliogenesis_associated_TTC17_interacting_protein
Hhon-g04020.t1	-0.0460631	3.56e-10	1.26e-08	RPL17_C18orf32_readthrough
Hhon-g04964.t1	-0.0460354	3.65e-10	1.29e-08	ATP_synthase_peripheral_stalk_subunit_F6
Hhon-orphan-1514	0.0460173	3.71e-10	1.3e-08	NA
Hhon-g04316.t1	0.0459871	3.81e-10	1.33e-08	dynein_axonemal_assembly_factor_6
Hhon-orphan-599	0.0459733	3.85e-10	1.35e-08	NA
Hhon-g07358.t1	-0.0459478	3.94e-10	1.37e-08	ubiquinol_cytochrome_c_reductase_hinge_protein
Hhon-g05580.t1	-0.0459162	4.05e-10	1.41e-08	X_prolyl_aminopeptidase_1
Hhon-g09436.t1	-0.045886	4.16e-10	1.44e-08	cytochrome_b561
Hhon-g01466.t1	-0.0458718	4.21e-10	1.46e-08	ribosomal_protein_S2
Hhon-g00990.t1	-0.0458477	4.3e-10	1.48e-08	CD109_molecule
Hhon-g01883.t1	-0.0457737	4.59e-10	1.58e-08	NADH_ubiquinone_oxidoreductase_subunit_B9
Hhon-g03400.t1	0.0457642	4.63e-10	1.59e-08
Hhon-g05341.t1	-0.0457572	4.65e-10	1.59e-08
Hhon-g00424.t1	-0.0457482	4.69e-10	1.6e-08
Hhon-g02757.t1	-0.0457434	4.71e-10	1.6e-08	alkaline_phosphatase_biomineralization_associated
Hhon-g10941.t1	0.0457008	4.89e-10	1.66e-08
Hhon-g06783.t1	0.0455898	5.38e-10	1.82e-08	A_kinase_anchoring_protein_9
Hhon-g07215.t1	-0.0455616	5.52e-10	1.87e-08	histidine_triad_nucleotide_binding_protein_1
Hhon-g08849.t1	0.0455229	5.7e-10	1.92e-08	leucine_rich_transmembrane_and_O_methyltransferase_domain_containing
Hhon-g03216.t1	-0.0455181	5.73e-10	1.93e-08	hematopoietic_prostaglandin_D_synthase
Hhon-g06813.t1	-0.0454424	6.11e-10	2.05e-08	ribosomal_protein_S25
Hhon-g09857.t1	-0.0453897	6.4e-10	2.14e-08	ATPase_H_transporting_V1_subunit_D
Hhon-g10743.t1	0.0453813	6.45e-10	2.15e-08
Hhon-g02105.t1	-0.0453716	6.5e-10	2.16e-08
Hhon-orphan-859	0.0453703	6.51e-10	2.16e-08	NA
Hhon-g01950.t1	0.0453527	6.61e-10	2.19e-08	forkhead_associated_phosphopeptide_binding_domain_1
Hhon-g00834.t1	-0.0453229	6.78e-10	2.24e-08	sortilin_related_VPS10_domain_containing_receptor_2
Hhon-g02078.t1	0.0452777	7.05e-10	2.33e-08	intraflagellar_transport_74
Hhon-g05968.t1	0.0451756	7.69e-10	2.53e-08	neuropeptide_Y_receptor_Y2
Hhon-g06167.t1	0.0451727	7.71e-10	2.53e-08
Hhon-g08317.t1	-0.0451521	7.85e-10	2.57e-08	ribosomal_protein_L36a
Hhon-g01726.t1	0.0451134	8.12e-10	2.65e-08
Hhon-g03275.t1	-0.0450824	8.34e-10	2.72e-08	hematopoietic_prostaglandin_D_synthase
Hhon-g02552.t1	-0.0450436	8.62e-10	2.8e-08	dipeptidase_1
Hhon-g11117.t1	0.0449276	9.52e-10	3.09e-08	EF_hand_domain_family_member_B
Hhon-g07632.t1	0.0447862	1.07e-09	3.48e-08	spermatogenesis_associated_17
Hhon-g05972.t1	-0.044767	1.09e-09	3.53e-08	voltage_dependent_anion_channel_2
Hhon-g00230.t1	0.044755	1.1e-09	3.55e-08	protein_phosphatase_1_regulatory_subunit_42
Hhon-g03803.t1	0.0447506	1.11e-09	3.56e-08	testis_expressed_47
Hhon-g07399.t1	-0.0447439	1.11e-09	3.57e-08	failed_axon_connections_homolog_metaxin_like_GST_domain_containing
Hhon-g03487.t1	-0.0447344	1.12e-09	3.59e-08	ribosomal_protein_L6
Hhon-g02580.t1	-0.0447297	1.13e-09	3.6e-08
Hhon-g03274.t1	-0.0447231	1.13e-09	3.6e-08	ATPase_H_transporting_V1_subunit_A
Hhon-g10688.t1	-0.0447248	1.13e-09	3.6e-08	glutamyl_aminopeptidase
Hhon-g08025.t1	-0.0446516	1.2e-09	3.82e-08	nidogen_2
Hhon-g00130.t1	-0.0445896	1.27e-09	4.01e-08	reactive_intermediate_imine_deaminase_A_homolog
Hhon-g01465.t1	-0.0445874	1.27e-09	4.01e-08	NADH_ubiquinone_oxidoreductase_subunit_A3
Hhon-g06276.t1	0.0445589	1.3e-09	4.1e-08	NA
Hhon-g06400.t1	0.0445363	1.33e-09	4.17e-08	ADP_ribosylation_factor_like_GTPase_6
Hhon-g11088.t1	0.0445026	1.37e-09	4.28e-08	NA
Hhon-g00360.t1	0.0444733	1.4e-09	4.38e-08	solute_carrier_family_34_member_2
Hhon-g02512.t1	-0.0443995	1.49e-09	4.65e-08
Hhon-g08718.t1	-0.0443669	1.53e-09	4.77e-08	caspase_3
Hhon-orphan-1813	-0.0443623	1.54e-09	4.78e-08	NA
Hhon-g09697.t1	-0.0442999	1.62e-09	5.02e-08	peptidylprolyl_cis_trans_isomerase_NIMA_interacting_1
Hhon-g10260.t1	0.0442993	1.62e-09	5.02e-08
Hhon-g03442.t1	-0.0442831	1.65e-09	5.08e-08	tolloid_like_2
Hhon-g08492.t1	-0.0441672	1.81e-09	5.58e-08	ATPase_H_transporting_V0_subunit_a1
Hhon-g01477.t1	0.0441509	1.84e-09	5.65e-08	family_with_sequence_similarity_227_member_B
Hhon-g02578.t1	-0.0440778	1.96e-09	5.99e-08
Hhon-g07695.t1	-0.0440596	1.99e-09	6.07e-08	ribosomal_protein_lateral_stalk_subunit_P0
Hhon-g00133.t1	0.0440464	2.01e-09	6.12e-08
Hhon-g05689.t1	-0.0440011	2.09e-09	6.35e-08	ribosomal_protein_L30
Hhon-g06532.t1	0.0438913	2.29e-09	6.94e-08	leucine_rich_repeats_and_guanylate_kinase_domain_containing
Hhon-g02338.t1	-0.0438449	2.38e-09	7.2e-08	nipsnap_homolog_3A
Hhon-g09621.t1	0.0438202	2.43e-09	7.34e-08	tubulin_tyrosine_ligase_like_3
Hhon-g05304.t1	-0.0438146	2.44e-09	7.35e-08	alanine_glyoxylate_aminotransferase_2
Hhon-orphan-384	-0.043738	2.6e-09	7.82e-08	NA
Hhon-g08473.t1	-0.0437359	2.6e-09	7.82e-08	aldolase_fructose_bisphosphate_C
Hhon-g09893.t1	-0.04373	2.62e-09	7.84e-08	ribosomal_protein_S14
Hhon-g08379.t1	-0.0437196	2.64e-09	7.89e-08	diazepam_binding_inhibitor_acyl_CoA_binding_protein
Hhon-g02804.t1	-0.0437128	2.65e-09	7.92e-08	phosphatidylserine_decarboxylase
Hhon-g03109.t1	-0.0436206	2.86e-09	8.53e-08	purine_nucleoside_phosphorylase
Hhon-g01195.t1	0.043617	2.87e-09	8.54e-08	beta_1_3_galactosyltransferase_1
Hhon-g01037.t1	0.0435672	2.99e-09	8.88e-08
Hhon-g06572.t1	0.043522	3.11e-09	9.2e-08	regulator_of_G_protein_signaling_22
Hhon-g02239.t1	0.0435146	3.13e-09	9.23e-08
Hhon-g02196.t1	-0.0434835	3.21e-09	9.46e-08
Hhon-g05274.t1	-0.0434771	3.23e-09	9.48e-08	sulfatase_1
Hhon-g09103.t1	-0.0433927	3.46e-09	1.01e-07
Hhon-g10415.t1	0.0433865	3.48e-09	1.02e-07	cilia_and_flagella_associated_protein_69
Hhon-g10429.t1	0.0433524	3.58e-09	1.04e-07
Hhon-g10535.t1	-0.0433267	3.65e-09	1.07e-07	maltase_glucoamylase
Hhon-g06991.t1	0.043305	3.72e-09	1.08e-07	intraflagellar_transport_22
Hhon-g05977.t1	-0.0432417	3.92e-09	1.14e-07	cytochrome_c_oxidase_subunit_6A1
Hhon-g01376.t1	0.0432078	4.03e-09	1.17e-07	NA
Hhon-g08257.t1	0.0431813	4.12e-09	1.19e-07	dpy_30_histone_methyltransferase_complex_regulatory_subunit
Hhon-g05007.t1	0.0431749	4.14e-09	1.19e-07	kinesin_family_member_1B
Hhon-g04133.t1	-0.0431496	4.23e-09	1.22e-07
Hhon-g00098.t1	-0.0431272	4.31e-09	1.24e-07	ribosomal_protein_S12
Hhon-g03915.t1	-0.0431158	4.35e-09	1.25e-07	FUN14_domain_containing_2
Hhon-g10517.t1	0.0430934	4.43e-09	1.27e-07	utrophin
Hhon-g02978.t1	0.0430846	4.46e-09	1.27e-07	intraflagellar_transport_88
Hhon-g10401.t1	-0.0430774	4.49e-09	1.28e-07
Hhon-g06777.t1	0.0430726	4.51e-09	1.28e-07	cilia_and_flagella_associated_protein_221
Hhon-g07112.t1	-0.0430143	4.73e-09	1.34e-07	acetyl_CoA_acyltransferase_1
Hhon-g00767.t1	-0.0430112	4.74e-09	1.34e-07	solute_carrier_family_38_member_9
Hhon-orphan-2030	-0.0429902	4.82e-09	1.36e-07	NA
Hhon-g03498.t1	0.0429448	5e-09	1.41e-07	cilia_and_flagella_associated_protein_57
Hhon-g08395.t1	0.0429244	5.09e-09	1.43e-07	NA
Hhon-g09622.t1	-0.0428822	5.27e-09	1.48e-07
Hhon-g00091.t1	0.0428141	5.57e-09	1.56e-07	heat_shock_protein_family_B_small_member_11
Hhon-g02296.t1	0.042773	5.76e-09	1.61e-07
Hhon-g07124.t1	-0.0427269	5.98e-09	1.67e-07	integrin_subunit_beta_3
Hhon-g11408.t1	-0.0427209	6.01e-09	1.67e-07	ubiquinol_cytochrome_c_reductase_binding_protein
Hhon-g04512.t1	0.0426765	6.23e-09	1.73e-07	NA
Hhon-g05604.t1	-0.0426469	6.38e-09	1.77e-07	NA
Hhon-g02542.t1	0.0425633	6.83e-09	1.89e-07	coiled_coil_domain_containing_113
Hhon-g04495.t1	-0.0425202	7.07e-09	1.95e-07	ATPase_H_transporting_V0_subunit_d1
Hhon-g00978.t1	0.0425096	7.13e-09	1.96e-07	NA
Hhon-g02295.t1	0.0425085	7.14e-09	1.96e-07	neuropeptide_FF_receptor_2
Hhon-orphan-2027	0.0424673	7.38e-09	2.03e-07	NA
Hhon-g03163.t1	-0.0424537	7.46e-09	2.04e-07
Hhon-g05545.t1	-0.0424281	7.62e-09	2.08e-07
Hhon-g05778.t1	-0.0424064	7.76e-09	2.12e-07	Rho_GTPase_activating_protein_22
Hhon-g07419.t1	0.0423818	7.91e-09	2.15e-07	leucine_rich_repeat_kinase_2
Hhon-g02253.t1	0.0423726	7.97e-09	2.17e-07	NA
Hhon-g02830.t1	-0.0423502	8.12e-09	2.2e-07	ADP_ribosylation_factor_1
Hhon-g01212.t1	0.0422716	8.65e-09	2.34e-07	tubulin_tyrosine_ligase_like_13_pseudogene
Hhon-g08615.t1	0.0422029	9.14e-09	2.47e-07
Hhon-g05364.t1	0.0421691	9.39e-09	2.53e-07	cytochrome_P450_family_7_subfamily_A_member_1
Hhon-g08342.t1	0.0421352	9.65e-09	2.6e-07	NA
Hhon-g01196.t1	0.0420626	1.02e-08	2.75e-07	leucine_rich_repeat_containing_61
Hhon-g05397.t1	-0.0420585	1.03e-08	2.75e-07	EH_domain_containing_3
Hhon-g11276.t1	-0.0420386	1.04e-08	2.79e-07	solute_carrier_family_29_member_3
Hhon-g05784.t1	0.0418938	1.17e-08	3.13e-07	F_box_protein_2
Hhon-g03205.t1	0.0418744	1.19e-08	3.17e-07	NLR_family_pyrin_domain_containing_14
Hhon-g01821.t1	0.0418181	1.24e-08	3.31e-07
Hhon-g02892.t1	0.0417958	1.27e-08	3.36e-07	leucine_rich_repeat_containing_71
Hhon-g01283.t1	-0.0417522	1.31e-08	3.47e-07	discoidin_domain_receptor_tyrosine_kinase_1
Hhon-g00896.t1	-0.0417268	1.34e-08	3.54e-07	receptor_for_activated_C_kinase_1
Hhon-g04247.t1	0.0416246	1.45e-08	3.83e-07	NA
Hhon-g03054.t1	-0.041581	1.5e-08	3.96e-07	retinol_dehydrogenase_13
Hhon-orphan-282	0.0415739	1.51e-08	3.97e-07	NA
Hhon-g05010.t1	-0.0415373	1.56e-08	4.08e-07	FAU_ubiquitin_like_and_ribosomal_protein_S30_fusion
Hhon-g09130.t1	0.0415027	1.6e-08	4.19e-07	malate_dehydrogenase_1B
Hhon-g00765.t1	0.0414343	1.69e-08	4.41e-07	RIMS_binding_protein_2
Hhon-g00605.t1	0.0414316	1.69e-08	4.41e-07	Bardet_Biedl_syndrome_9
Hhon-g07307.t1	-0.0414237	1.7e-08	4.43e-07	ribosomal_protein_L12
Hhon-g02809.t1	-0.041378	1.77e-08	4.59e-07	citrate_synthase
Hhon-g01532.t1	-0.0413547	1.8e-08	4.66e-07	macrophage_migration_inhibitory_factor
Hhon-g11347.t1	0.04133	1.83e-08	4.75e-07	NA
Hhon-g08168.t1	-0.0412975	1.88e-08	4.86e-07	ribosomal_protein_L7
Hhon-g10182.t1	0.0412934	1.89e-08	4.87e-07
Hhon-g04755.t1	0.041242	1.97e-08	5.06e-07	kinesin_family_member_1A
Hhon-g01333.t1	0.0412357	1.98e-08	5.08e-07
Hhon-g08222.t1	0.0412313	1.98e-08	5.08e-07	cyclic_nucleotide_binding_domain_containing_1
Hhon-g03750.t1	0.0412208	2e-08	5.12e-07	chibby_family_member_1_beta_catenin_antagonist
Hhon-g03444.t1	-0.0412079	2.02e-08	5.16e-07	EGF_like_fibronectin_type_III_and_laminin_G_domains
Hhon-g03374.t1	-0.0411898	2.05e-08	5.22e-07	thioredoxin
Hhon-g06033.t1	-0.0411631	2.09e-08	5.32e-07	cytochrome_b5_type_B
Hhon-g07029.t1	0.0411242	2.16e-08	5.48e-07
Hhon-g02837.t1	-0.0410654	2.26e-08	5.73e-07	Ras_association_RalGDS_AF_6_and_pleckstrin_homology_domains_1
Hhon-g11107.t1	-0.0410632	2.26e-08	5.73e-07	superoxide_dismutase_1
Hhon-g02860.t1	-0.0410071	2.36e-08	5.97e-07
Hhon-g05861.t1	-0.0409346	2.5e-08	6.31e-07	ribosomal_protein_L13a
Hhon-g05752.t1	-0.0408555	2.66e-08	6.7e-07	aldehyde_dehydrogenase_2_family_member
Hhon-g11875.t1	-0.0408366	2.7e-08	6.79e-07	tubulin_alpha_1c
Hhon-g07245.t1	-0.0407657	2.85e-08	7.16e-07	5_nucleotidase_ecto
Hhon-g07853.t1	-0.0407447	2.9e-08	7.27e-07	ferric_chelate_reductase_1_like
Hhon-g09625.t1	-0.040734	2.93e-08	7.31e-07
Hhon-g09430.t1	0.0407211	2.96e-08	7.37e-07	chromosome_10_open_reading_frame_67
Hhon-g02634.t1	-0.0406686	3.08e-08	7.67e-07	cellular_retinoic_acid_binding_protein_1
Hhon-g11741.t1	0.0406416	3.14e-08	7.82e-07	NA
Hhon-g08211.t1	0.0405805	3.3e-08	8.18e-07	histamine_receptor_H2
Hhon-g08068.t1	0.0405691	3.33e-08	8.24e-07	zinc_finger_CCCH_type_containing_12B
Hhon-g08338.t1	0.0405404	3.4e-08	8.41e-07
Hhon-g05865.t1	-0.0405032	3.5e-08	8.64e-07	translocase_of_inner_mitochondrial_membrane_13
Hhon-g01662.t1	-0.0404899	3.54e-08	8.71e-07	ribosomal_protein_L7a
Hhon-g00986.t1	-0.0404589	3.62e-08	8.91e-07	solute_carrier_family_6_member_19
Hhon-g06733.t1	0.0404494	3.65e-08	8.96e-07
Hhon-g01125.t1	-0.0404447	3.66e-08	8.97e-07
Hhon-g04730.t1	-0.0403905	3.82e-08	9.34e-07
Hhon-g00692.t1	-0.0403606	3.91e-08	9.54e-07	ATP_synthase_peripheral_stalk_membrane_subunit_b
Hhon-g03938.t1	-0.0403034	4.09e-08	9.96e-07
Hhon-g09701.t1	-0.0403011	4.09e-08	9.96e-07	ribosomal_protein_S5
Hhon-g10498.t1	-0.0402661	4.2e-08	1.02e-06	glucose_6_phosphate_dehydrogenase
Hhon-g05071.t1	0.0402594	4.23e-08	1.02e-06	NA
Hhon-orphan-2432	-0.0402365	4.3e-08	1.04e-06	NA
Hhon-g03234.t1	0.0401562	4.58e-08	1.11e-06	kinesin_family_member_1B
Hhon-g02577.t1	0.0400991	4.78e-08	1.15e-06
Hhon-g03523.t1	-0.039997	5.17e-08	1.24e-06	novel_transcript
Hhon-g05142.t1	0.0399974	5.17e-08	1.24e-06	NA
Hhon-g08362.t1	0.0399922	5.19e-08	1.24e-06	microtubule_actin_crosslinking_factor_1
Hhon-g07038.t1	-0.0399324	5.43e-08	1.3e-06	ribosomal_protein_S24
Hhon-g07535.t1	-0.0399295	5.44e-08	1.3e-06
Hhon-g06060.t1	0.0399187	5.49e-08	1.31e-06	mucin_4_cell_surface_associated
Hhon-g01176.t1	-0.0399161	5.5e-08	1.31e-06	solute_carrier_family_6_member_8
Hhon-g03809.t1	0.0399102	5.52e-08	1.31e-06
Hhon-g09484.t1	-0.0399063	5.54e-08	1.32e-06	glyoxalase_I
Hhon-g07088.t1	0.0398937	5.59e-08	1.33e-06	ankyrin_repeat_and_EF_hand_domain_containing_1
Hhon-g04719.t1	-0.039878	5.66e-08	1.34e-06	cytochrome_c_oxidase_subunit_5A
Hhon-orphan-270	0.0398546	5.76e-08	1.36e-06	NA
Hhon-g08214.t1	-0.0398494	5.79e-08	1.36e-06	GABA_type_A_receptor_associated_protein_like_2
Hhon-g00026.t1	-0.0398341	5.85e-08	1.38e-06	ATPase_H_transporting_V1_subunit_H
Hhon-g02575.t1	-0.0398248	5.9e-08	1.39e-06	NADH_ubiquinone_oxidoreductase_subunit_S6
Hhon-g01729.t1	-0.0398223	5.91e-08	1.39e-06	mitochondrial_ribosomal_protein_L20
Hhon-g07211.t1	-0.039818	5.93e-08	1.39e-06	mitogen_activated_protein_kinase_kinase_kinase_20
Hhon-g09978.t1	0.0397587	6.2e-08	1.45e-06	enkurin_domain_containing_1
Hhon-g08898.t1	0.0396869	6.55e-08	1.53e-06
Hhon-g05137.t1	-0.0396649	6.66e-08	1.55e-06	1_aminocyclopropane_1_carboxylate_synthase_homolog_inactive_like
Hhon-g04741.t1	0.0396101	6.94e-08	1.61e-06	phosphodiesterase_8B
Hhon-g04320.t1	-0.0396049	6.97e-08	1.62e-06	carbonic_anhydrase_7
Hhon-g04919.t1	-0.0395558	7.23e-08	1.68e-06	Rh_family_B_glycoprotein
Hhon-g04446.t1	-0.0395109	7.48e-08	1.73e-06	glutamic_oxaloacetic_transaminase_2
Hhon-g08246.t1	-0.0394827	7.65e-08	1.77e-06	malate_dehydrogenase_1
Hhon-g00957.t1	0.0394604	7.78e-08	1.79e-06	protein_phosphatase_3_regulatory_subunit_B_beta
Hhon-g09337.t1	-0.0394277	7.97e-08	1.83e-06	2_4_dienoyl_CoA_reductase_2
Hhon-g06838.t1	0.0394087	8.09e-08	1.86e-06	NA
Hhon-g02810.t1	-0.0393498	8.45e-08	1.94e-06	heat_shock_protein_family_E_Hsp10_member_1
Hhon-g09351.t1	0.0393005	8.77e-08	2.01e-06	gamma_aminobutyric_acid_type_B_receptor_subunit_1
Hhon-g08804.t1	-0.0392867	8.86e-08	2.03e-06	atlastin_GTPase_1
Hhon-g11006.t1	-0.0392418	9.17e-08	2.09e-06	prohibitin
Hhon-g01694.t1	-0.0392004	9.46e-08	2.16e-06
Hhon-g03964.t1	0.0391899	9.53e-08	2.17e-06
Hhon-g04357.t1	-0.0391792	9.61e-08	2.18e-06	dihydrolipoamide_dehydrogenase
Hhon-g07620.t1	-0.0391677	9.69e-08	2.2e-06	ribosomal_protein_L27a
Hhon-g01135.t1	-0.0391618	9.74e-08	2.2e-06	ribosomal_protein_S8
Hhon-g03138.t1	0.0391339	9.94e-08	2.25e-06	annexin_A7
Hhon-g02176.t1	0.0390992	1.02e-07	2.3e-06
Hhon-g04531.t1	0.0390972	1.02e-07	2.3e-06	transmembrane_protein_17
Hhon-g11868.t1	-0.0390899	1.03e-07	2.31e-06	prosaposin
Hhon-g02019.t1	0.0390398	1.07e-07	2.4e-06
Hhon-g06769.t1	-0.0390304	1.07e-07	2.41e-06	solute_carrier_family_25_member_1
Hhon-g09959.t1	-0.0390184	1.08e-07	2.43e-06	solute_carrier_family_25_member_3
Hhon-g02491.t1	0.0390091	1.09e-07	2.44e-06	tubulin_polymerization_promoting_protein_family_member_2
Hhon-g07229.t1	0.0390038	1.1e-07	2.44e-06
Hhon-g08970.t1	0.0389778	1.12e-07	2.49e-06	leucine_rich_repeat_containing_74A
Hhon-g03426.t1	-0.0389238	1.16e-07	2.59e-06	mitochondrial_contact_site_and_cristae_organizing_system_subunit_10
Hhon-g05448.t1	-0.038921	1.17e-07	2.59e-06
Hhon-g05191.t1	0.0389103	1.18e-07	2.6e-06	NACHT_and_WD_repeat_domain_containing_2
Hhon-g02062.t1	-0.0388776	1.2e-07	2.66e-06	interleukin_1_receptor_associated_kinase_4
Hhon-g05457.t1	-0.0388737	1.21e-07	2.67e-06	ubiquitin_fold_modifier_1
Hhon-g07839.t1	-0.038868	1.21e-07	2.67e-06	cytochrome_c_oxidase_subunit_4I1
Hhon-g03768.t1	0.0388235	1.25e-07	2.76e-06
Hhon-g11257.t1	-0.0388149	1.26e-07	2.77e-06	cytochrome_b561
Hhon-g03462.t1	-0.0387911	1.28e-07	2.82e-06	ribosomal_protein_S26
Hhon-g06735.t1	0.0387289	1.35e-07	2.95e-06	BBSome_interacting_protein_1
Hhon-g07416.t1	-0.0387277	1.35e-07	2.95e-06	ribosomal_protein_S21
Hhon-g07100.t1	0.0387205	1.35e-07	2.96e-06	novel_protein
Hhon-g07376.t1	-0.0387134	1.36e-07	2.96e-06	eukaryotic_translation_elongation_factor_1_beta_2
Hhon-g10615.t1	0.0387143	1.36e-07	2.96e-06	NA
Hhon-g00777.t1	-0.0387049	1.37e-07	2.98e-06	glutathione_S_transferase_theta_1
Hhon-g05104.t1	-0.0386966	1.38e-07	2.99e-06	ATP_synthase_peripheral_stalk_subunit_OSCP
Hhon-g02237.t1	0.0386499	1.43e-07	3.08e-06	RAB28_member_RAS_oncogene_family
Hhon-g05086.t1	-0.0386534	1.42e-07	3.08e-06
Hhon-g07674.t1	0.0386494	1.43e-07	3.08e-06	leucine_rich_repeat_containing_74A
Hhon-g04688.t1	0.038644	1.43e-07	3.09e-06	EF_hand_calcium_binding_domain_6
Hhon-g03107.t1	0.0385839	1.5e-07	3.23e-06	novel_protein
Hhon-g01025.t1	-0.0385522	1.53e-07	3.3e-06	ribosomal_protein_L34
Hhon-orphan-1720	0.0385499	1.54e-07	3.3e-06	NA
Hhon-g01015.t1	-0.0385439	1.54e-07	3.31e-06	peptidylprolyl_isomerase_A
Hhon-g06268.t1	-0.0385372	1.55e-07	3.32e-06	ferritin_heavy_chain_1
Hhon-g02197.t1	-0.0385333	1.55e-07	3.32e-06
Hhon-g02517.t1	0.0385189	1.57e-07	3.35e-06	leucine_rich_repeat_containing_69
Hhon-g07884.t1	0.0385201	1.57e-07	3.35e-06	phospholipid_scramblase_1
Hhon-g07152.t1	0.038441	1.66e-07	3.54e-06	cilia_and_flagella_associated_protein_43
Hhon-g00646.t1	-0.0384319	1.68e-07	3.56e-06	oncoprotein_induced_transcript_3
Hhon-g02333.t1	-0.0384195	1.69e-07	3.58e-06	hydroxysteroid_dehydrogenase_like_2
Hhon-g06910.t1	-0.0384186	1.69e-07	3.58e-06	glyceraldehyde_3_phosphate_dehydrogenase
Hhon-g07522.t1	-0.0383724	1.75e-07	3.7e-06	acid_sensing_ion_channel_subunit_1
Hhon-g05214.t1	-0.0383521	1.78e-07	3.75e-06	peroxiredoxin_1
Hhon-g10572.t1	-0.0383426	1.79e-07	3.77e-06	mesoderm_specific_transcript
Hhon-g04731.t1	0.0383355	1.8e-07	3.78e-06	centrin_3
Hhon-g00187.t1	-0.0383072	1.84e-07	3.86e-06	ATP_synthase_F1_subunit_delta
Hhon-g04435.t1	-0.0382512	1.91e-07	4.01e-06
Hhon-g09951.t1	-0.038232	1.94e-07	4.06e-06
Hhon-g09416.t1	-0.0381146	2.12e-07	4.42e-06	monocyte_to_macrophage_differentiation_associated_2
Hhon-g02572.t1	0.0380879	2.16e-07	4.5e-06	NA
Hhon-g10443.t1	0.0380445	2.23e-07	4.64e-06
Hhon-g01797.t1	0.0380404	2.23e-07	4.65e-06	NA
Hhon-g02396.t1	-0.0380331	2.25e-07	4.67e-06	ribosomal_protein_S17
Hhon-g06062.t1	-0.0380307	2.25e-07	4.67e-06	cytochrome_c1
Hhon-g00484.t1	-0.038013	2.28e-07	4.72e-06	UBX_domain_protein_4
Hhon-g04772.t1	0.0379992	2.3e-07	4.76e-06	BAG_cochaperone_4
Hhon-g01480.t1	0.0379711	2.35e-07	4.85e-06	chromosome_22_open_reading_frame_23
Hhon-g05625.t1	-0.0379619	2.36e-07	4.88e-06	FAD_dependent_oxidoreductase_domain_containing_1
Hhon-g02775.t1	0.0378427	2.58e-07	5.31e-06	family_with_sequence_similarity_81_member_A
Hhon-g06907.t1	0.0377998	2.66e-07	5.47e-06
Hhon-g06159.t1	-0.0377949	2.67e-07	5.48e-06	BRICK1_subunit_of_SCAR_WAVE_actin_nucleating_complex
Hhon-g05446.t1	-0.0377686	2.72e-07	5.58e-06	mitochondrial_pyruvate_carrier_2
Hhon-g00050.t1	-0.0377526	2.75e-07	5.64e-06	cyclase_associated_actin_cytoskeleton_regulatory_protein_2
Hhon-g09199.t1	0.0377432	2.77e-07	5.67e-06
Hhon-g03271.t1	0.0377272	2.8e-07	5.72e-06
Hhon-orphan-2043	0.0377247	2.81e-07	5.73e-06	NA
Hhon-g06651.t1	-0.0376799	2.9e-07	5.91e-06	adenosine_kinase
Hhon-g02955.t1	-0.0376561	2.95e-07	6e-06	protein_phosphatase_Mg2_Mn2_dependent_1B
Hhon-g04260.t1	0.0376472	2.97e-07	6.03e-06	lymphocyte_expansion_molecule
Hhon-g11472.t1	-0.0376212	3.03e-07	6.14e-06	thrombospondin_type_1_domain_containing_7B
Hhon-g08337.t1	-0.0376001	3.07e-07	6.22e-06	ribosomal_protein_S15
Hhon-g06914.t1	0.0375717	3.14e-07	6.34e-06	MORN_repeat_containing_1
Hhon-g04051.t1	-0.0375599	3.17e-07	6.38e-06	fumarylacetoacetate_hydrolase
Hhon-g02399.t1	-0.0375387	3.21e-07	6.47e-06	transmembrane_BAX_inhibitor_motif_containing_6
Hhon-g06267.t1	-0.0375184	3.26e-07	6.56e-06	NA
Hhon-orphan-2052	-0.0374645	3.39e-07	6.81e-06	NA
Hhon-g06190.t1	-0.0374477	3.43e-07	6.88e-06	solute_carrier_organic_anion_transporter_family_member_4A1
Hhon-g01868.t1	-0.0374333	3.47e-07	6.94e-06
Hhon-g00544.t1	-0.0374173	3.51e-07	7.01e-06	solute_carrier_family_4_member_2
Hhon-g02131.t1	-0.0373752	3.62e-07	7.22e-06	laminin_subunit_beta_1
Hhon-g01251.t1	0.0373539	3.67e-07	7.32e-06	alpha_tubulin_acetyltransferase_1
Hhon-g01524.t1	0.0373338	3.72e-07	7.41e-06	clusterin_associated_protein_1
Hhon-g10400.t1	-0.0373252	3.75e-07	7.45e-06	delta_like_canonical_Notch_ligand_3
Hhon-g02695.t1	0.0372879	3.85e-07	7.64e-06	NA
Hhon-g07964.t1	-0.0372556	3.94e-07	7.81e-06	prostaglandin_reductase_1
Hhon-g02293.t1	0.0371902	4.13e-07	8.17e-06	melatonin_receptor_1A
Hhon-g05527.t1	0.0371823	4.15e-07	8.2e-06	alcohol_dehydrogenase_7_class_IV_mu_or_sigma_polypeptide
Hhon-g01907.t1	-0.037134	4.3e-07	8.48e-06	alanine_glyoxylate_and_serine_pyruvate_aminotransferase
Hhon-g02337.t1	0.0370999	4.4e-07	8.68e-06	NA
Hhon-g00524.t1	0.0370931	4.42e-07	8.71e-06	relaxin_family_peptide_receptor_1
Hhon-g09590.t1	0.0370719	4.49e-07	8.83e-06
Hhon-g06540.t1	0.0370459	4.58e-07	8.98e-06	EF_hand_calcium_binding_domain_5
Hhon-g05976.t1	0.0370012	4.72e-07	9.25e-06	phosphatase_domain_containing_paladin_1
Hhon-orphan-1934	0.0369996	4.73e-07	9.25e-06	NA
Hhon-g00754.t1	0.0369518	4.89e-07	9.56e-06	RIO_kinase_2
Hhon-orphan-1119	0.0369254	4.98e-07	9.73e-06	NA
Hhon-g06121.t1	0.0368912	5.11e-07	9.95e-06	calcium_voltage_gated_channel_subunit_alpha1_S
Hhon-g02834.t1	-0.0368751	5.17e-07	1.01e-05	NA
Hhon-g07744.t1	-0.0368639	5.21e-07	1.01e-05	vesicle_amine_transport_1
Hhon-g11075.t1	-0.0368617	5.22e-07	1.01e-05	ribosomal_protein_L19
Hhon-g02089.t1	-0.0368533	5.25e-07	1.02e-05	sorting_nexin_7
Hhon-g02820.t1	-0.0368512	5.25e-07	1.02e-05	myosin_X
Hhon-g10867.t1	0.036844	5.28e-07	1.02e-05	PKHD1_like_1
Hhon-g08858.t1	-0.0368126	5.4e-07	1.04e-05	cytochrome_c_oxidase_subunit_7A2
Hhon-g00921.t1	-0.0368011	5.44e-07	1.05e-05
Hhon-g07828.t1	-0.03678	5.53e-07	1.06e-05	FOXC1/FOXC2/FOXL1/FOXS1
Hhon-g02785.t1	-0.036748	5.65e-07	1.09e-05	novel_transcript_readthrough_between_UQCR11_and_MBD3
Hhon-g11189.t1	0.0367271	5.74e-07	1.1e-05	NA
Hhon-g09338.t1	0.0367193	5.77e-07	1.1e-05	intraflagellar_transport_140
Hhon-g00237.t1	-0.0366665	5.99e-07	1.15e-05	CYFIP_related_Rac1_interactor_B
Hhon-g05325.t1	-0.036657	6.03e-07	1.15e-05	dolichyldiphosphatase_1
Hhon-g07710.t1	0.036647	6.07e-07	1.16e-05
Hhon-orphan-2177	0.0366055	6.25e-07	1.19e-05	NA
Hhon-g01074.t1	-0.0366014	6.27e-07	1.19e-05	eukaryotic_translation_elongation_factor_1_delta
Hhon-g04287.t1	0.0365883	6.33e-07	1.2e-05	tetratricopeptide_repeat_domain_29
Hhon-orphan-1030	0.0365283	6.6e-07	1.25e-05	NA
Hhon-g04419.t1	-0.0365078	6.7e-07	1.27e-05	uromodulin
Hhon-g00441.t1	-0.0364896	6.78e-07	1.28e-05	solute_carrier_family_45_member_2
Hhon-g06259.t1	-0.0364793	6.83e-07	1.29e-05	gamma_aminobutyric_acid_type_B_receptor_subunit_1
Hhon-orphan-1642	-0.0364632	6.91e-07	1.3e-05	NA
Hhon-g07516.t1	0.0364611	6.92e-07	1.3e-05	dynein_axonemal_intermediate_chain_3
Hhon-g03473.t1	-0.036416	7.14e-07	1.34e-05	NA
Hhon-g06435.t1	-0.0364037	7.2e-07	1.35e-05	NA
Hhon-g01253.t1	-0.0363971	7.24e-07	1.36e-05	calcium_channel_flower_domain_containing_1
Hhon-g07778.t1	0.0363977	7.23e-07	1.36e-05	dynein_regulatory_complex_subunit_3
Hhon-g07021.t1	0.0363931	7.26e-07	1.36e-05	transient_receptor_potential_cation_channel_subfamily_M_member_2
Hhon-g07253.t1	-0.0363397	7.53e-07	1.41e-05	UDP_glucose_pyrophosphorylase_2
Hhon-g01920.t1	0.0363244	7.61e-07	1.42e-05	G_protein_subunit_beta_1
Hhon-g11225.t1	0.0362917	7.79e-07	1.45e-05	NA
Hhon-g04857.t1	-0.0362643	7.94e-07	1.48e-05	transaldolase_1
Hhon-g07613.t1	0.0362526	8.01e-07	1.49e-05	NA
Hhon-g01649.t1	-0.0362388	8.08e-07	1.5e-05	sorting_nexin_4
Hhon-g02802.t1	0.0362365	8.1e-07	1.5e-05	proliferation_and_apoptosis_adaptor_protein_15
Hhon-g07464.t1	-0.0362338	8.11e-07	1.5e-05	translocase_of_inner_mitochondrial_membrane_9
Hhon-g05609.t1	-0.0361778	8.43e-07	1.56e-05	solute_carrier_family_25_member_43
Hhon-g08896.t1	-0.0361357	8.68e-07	1.6e-05	contactin_3
Hhon-g07348.t1	-0.0361223	8.77e-07	1.62e-05	glycerol_kinase
Hhon-g08385.t1	0.0361005	8.9e-07	1.63e-05	tubulin_tyrosine_ligase_like_4
Hhon-g09567.t1	-0.0361009	8.9e-07	1.63e-05	ribosomal_protein_L36
Hhon-g11980.t1	0.0361008	8.9e-07	1.63e-05
Hhon-g10078.t1	-0.0360747	9.06e-07	1.66e-05
Hhon-g10851.t1	-0.036052	9.2e-07	1.69e-05	mitochondrial_ribosomal_protein_L12
Hhon-g05885.t1	-0.0360309	9.34e-07	1.71e-05	ribosomal_protein_S4_X_linked
Hhon-g06787.t1	0.0360275	9.36e-07	1.71e-05	NA
Hhon-g03942.t1	0.0359963	9.57e-07	1.74e-05
Hhon-g00391.t1	0.0359846	9.65e-07	1.76e-05	TRAF3_interacting_protein_1
Hhon-g11125.t1	-0.0359826	9.66e-07	1.76e-05	NME1_NME2_readthrough
Hhon-g11413.t1	0.0359124	1.01e-06	1.84e-05	NA
Hhon-g09202.t1	-0.0359096	1.02e-06	1.84e-05	ribosomal_protein_L4
Hhon-g11783.t1	-0.0359042	1.02e-06	1.85e-05	fatty_acid_synthase
Hhon-g07569.t1	0.0358951	1.03e-06	1.86e-05
Hhon-g06834.t1	-0.0358803	1.04e-06	1.87e-05	gamma_aminobutyric_acid_type_B_receptor_subunit_2
Hhon-g01345.t1	0.0358739	1.04e-06	1.88e-05	NA
Hhon-g06285.t1	-0.0358512	1.06e-06	1.91e-05	ELL_associated_factor_2
Hhon-orphan-452	0.0358388	1.07e-06	1.92e-05	NA
Hhon-g05320.t1	0.0357754	1.11e-06	2e-05	NA
Hhon-g06170.t1	0.0357432	1.14e-06	2.05e-05	cilia_and_flagella_associated_protein_54
Hhon-g07694.t1	0.0357185	1.16e-06	2.08e-05
Hhon-g05469.t1	0.0357077	1.17e-06	2.09e-05	NA
Hhon-g06948.t1	-0.0357058	1.17e-06	2.09e-05	mitochondrial_ribosomal_protein_L33
Hhon-g11947.t1	0.0356978	1.18e-06	2.1e-05
Hhon-g00950.t1	-0.0356954	1.18e-06	2.1e-05	NADH_ubiquinone_oxidoreductase_core_subunit_V2
Hhon-g09200.t1	0.035651	1.21e-06	2.16e-05
Hhon-g05733.t1	-0.0356345	1.23e-06	2.18e-05
Hhon-g02215.t1	-0.035631	1.23e-06	2.19e-05
Hhon-g10168.t1	-0.0356163	1.24e-06	2.21e-05
Hhon-g04952.t1	-0.035595	1.26e-06	2.24e-05	4_aminobutyrate_aminotransferase
Hhon-g03774.t1	-0.0355844	1.27e-06	2.25e-05	ribosomal_protein_S18
Hhon-g04809.t1	0.0355634	1.29e-06	2.28e-05	tetratricopeptide_repeat_domain_30B
Hhon-g01492.t1	-0.0355359	1.31e-06	2.32e-05	ribosomal_protein_S9
Hhon-g11371.t1	0.0354965	1.35e-06	2.38e-05	NA
Hhon-g00648.t1	-0.0354747	1.37e-06	2.41e-05	glycoprotein_2
Hhon-g05223.t1	0.0354717	1.37e-06	2.41e-05	dynein_axonemal_heavy_chain_2
Hhon-g01199.t1	0.0354191	1.42e-06	2.5e-05	kinesin_family_member_5A
Hhon-g04281.t1	-0.035376	1.47e-06	2.57e-05	somatostatin_receptor_1
Hhon-g04606.t1	-0.0353567	1.49e-06	2.6e-05	transketolase
Hhon-g06036.t1	-0.035347	1.5e-06	2.62e-05	myeloid_derived_growth_factor
Hhon-g05758.t1	-0.035345	1.5e-06	2.62e-05	NADH_ubiquinone_oxidoreductase_subunit_A13
Hhon-g00141.t1	-0.0353193	1.52e-06	2.66e-05
Hhon-g00261.t1	-0.0353196	1.52e-06	2.66e-05	cytochrome_c_oxidase_subunit_5B
Hhon-g04071.t1	0.0352697	1.58e-06	2.74e-05	GA_binding_protein_transcription_factor_subunit_beta_2
Hhon-orphan-921	0.035263	1.58e-06	2.75e-05	NA
Hhon-g07134.t1	0.0352429	1.61e-06	2.79e-05	NA
Hhon-g05235.t1	0.0352101	1.64e-06	2.85e-05	inositol_1_4_5_trisphosphate_receptor_type_1
Hhon-g00611.t1	0.0352032	1.65e-06	2.85e-05
Hhon-g08239.t1	-0.0351902	1.66e-06	2.87e-05	cofilin_2
Hhon-g09391.t1	-0.0351919	1.66e-06	2.87e-05	NA
Hhon-g04613.t1	-0.0351726	1.68e-06	2.9e-05
Hhon-g04345.t1	-0.035157	1.7e-06	2.93e-05
Hhon-g06478.t1	-0.0351556	1.7e-06	2.93e-05	calponin_3
Hhon-g06645.t1	0.0351375	1.72e-06	2.96e-05	NA
Hhon-g07304.t1	0.0351305	1.73e-06	2.97e-05	APOBEC1_complementation_factor
Hhon-g05918.t1	-0.0351167	1.75e-06	3e-05	receptor_accessory_protein_5
Hhon-g07789.t1	-0.0350963	1.77e-06	3.04e-05	ribosomal_protein_L18
Hhon-g08728.t1	-0.0350597	1.82e-06	3.11e-05	mitochondrial_ribosomal_protein_S18B
Hhon-g08352.t1	0.0350572	1.82e-06	3.11e-05	NA
Hhon-g07182.t1	0.0350546	1.82e-06	3.11e-05	chromosome_10_open_reading_frame_90
Hhon-g06004.t1	0.0350522	1.83e-06	3.11e-05	leucine_rich_repeat_containing_43
Hhon-g07368.t1	-0.0350427	1.84e-06	3.13e-05	ATPase_H_transporting_accessory_protein_2
Hhon-g05182.t1	0.0350033	1.89e-06	3.21e-05	thrombospondin_3
Hhon-g07061.t1	-0.0349847	1.91e-06	3.24e-05	cytochrome_c_somatic
Hhon-g03366.t1	0.0349681	1.93e-06	3.28e-05	F_box_and_WD_repeat_domain_containing_7
Hhon-orphan-142	-0.0349576	1.95e-06	3.3e-05	NA
Hhon-g05994.t1	0.0349207	2e-06	3.37e-05	kinesin_family_member_12
Hhon-g06234.t1	0.0349225	1.99e-06	3.37e-05	sirtuin_3
Hhon-g08249.t1	0.0349078	2.01e-06	3.4e-05	coiled_coil_domain_containing_42
Hhon-g05460.t1	0.0349033	2.02e-06	3.4e-05	E1A_binding_protein_p300
Hhon-g04183.t1	0.0348933	2.03e-06	3.42e-05	NA
Hhon-g09816.t1	0.0348919	2.04e-06	3.42e-05
Hhon-g01364.t1	-0.0348659	2.07e-06	3.48e-05	thiopurine_S_methyltransferase
Hhon-g05803.t1	-0.034846	2.1e-06	3.52e-05
Hhon-g09956.t1	-0.0348442	2.1e-06	3.52e-05	RAB7A_member_RAS_oncogene_family
Hhon-g03591.t1	-0.0347896	2.18e-06	3.65e-05	translocase_of_outer_mitochondrial_membrane_20
Hhon-g02317.t1	-0.0347875	2.18e-06	3.65e-05	cystathionine_gamma_lyase
Hhon-g04904.t1	-0.034776	2.2e-06	3.67e-05	neuropeptide_FF_receptor_1
Hhon-g07173.t1	-0.0347644	2.22e-06	3.69e-05	like_GSX1/GSX2
Hhon-g04516.t1	0.034757	2.23e-06	3.7e-05	NA
Hhon-g05902.t1	-0.034758	2.23e-06	3.7e-05	mitochondrial_ribosomal_protein_L15
Hhon-g09774.t1	-0.0347598	2.22e-06	3.7e-05	acyl_CoA_dehydrogenase_short_branched_chain
Hhon-g00359.t1	-0.0347397	2.25e-06	3.74e-05	serine_hydroxymethyltransferase_2
Hhon-g02186.t1	-0.0347168	2.29e-06	3.79e-05	succinate_CoA_ligase_GDP_forming_subunit_beta
Hhon-g05753.t1	-0.0346715	2.36e-06	3.9e-05	aldehyde_dehydrogenase_2_family_member
Hhon-orphan-546	-0.0346548	2.39e-06	3.94e-05	NA
Hhon-g05318.t1	0.0346315	2.42e-06	4e-05	NA
Hhon-g01557.t1	-0.0346106	2.46e-06	4.05e-05	NA
Hhon-g03413.t1	-0.0345827	2.5e-06	4.12e-05	single_stranded_DNA_binding_protein_1
Hhon-g08403.t1	-0.0345524	2.56e-06	4.2e-05	Rho_GTPase_activating_protein_27
Hhon-g08583.t1	0.0345337	2.59e-06	4.25e-05	5_hydroxytryptamine_receptor_4
Hhon-g00575.t1	-0.0345261	2.6e-06	4.27e-05	carnitine_O_acetyltransferase
Hhon-g02430.t1	-0.0345153	2.62e-06	4.29e-05	ribonuclease_K
Hhon-g04007.t1	0.0345159	2.62e-06	4.29e-05
Hhon-g07505.t1	-0.034494	2.66e-06	4.34e-05
Hhon-g07439.t1	0.0344833	2.68e-06	4.37e-05	serpin_family_B_member_12
Hhon-g05275.t1	0.0344749	2.69e-06	4.39e-05	intraflagellar_transport_43
Hhon-g10558.t1	0.0344379	2.76e-06	4.49e-05
Hhon-g02904.t1	-0.0343498	2.92e-06	4.76e-05	pseudopodium_enriched_atypical_kinase_1
Hhon-g11400.t1	-0.0343002	3.02e-06	4.91e-05	protein_tyrosine_phosphatase_receptor_type_F
Hhon-g02855.t1	-0.0342935	3.04e-06	4.93e-05	SAP30_like
Hhon-g06835.t1	-0.0342638	3.1e-06	5.02e-05	leucine_rich_repeat_containing_58
Hhon-g03094.t1	-0.0342555	3.11e-06	5.04e-05	calcineurin_like_EF_hand_protein_1
Hhon-g04528.t1	-0.0342449	3.14e-06	5.07e-05	NADH_ubiquinone_oxidoreductase_core_subunit_S8
Hhon-g02156.t1	-0.0342277	3.17e-06	5.12e-05	transmembrane_protein_243
Hhon-g06200.t1	-0.0342134	3.2e-06	5.16e-05	contactin_associated_protein_family_member_4
Hhon-orphan-1889	-0.0342114	3.21e-06	5.17e-05	NA
Hhon-g07299.t1	-0.0341794	3.27e-06	5.27e-05	glycine_C_acetyltransferase
Hhon-g03646.t1	-0.0341553	3.33e-06	5.35e-05	beta_ureidopropionase_1
Hhon-g08649.t1	-0.0341458	3.35e-06	5.37e-05	WASP_like_actin_nucleation_promoting_factor
Hhon-g01641.t1	0.0341439	3.35e-06	5.38e-05	chromosome_17_open_reading_frame_98
Hhon-orphan-1452	0.0341337	3.37e-06	5.41e-05	NA
Hhon-g04784.t1	0.0341278	3.39e-06	5.41e-05	NA
Hhon-g07406.t1	-0.034129	3.38e-06	5.41e-05	dipeptidyl_peptidase_4
Hhon-g00860.t1	-0.0341147	3.42e-06	5.45e-05	quinoid_dihydropteridine_reductase
Hhon-g04341.t1	-0.0341078	3.43e-06	5.47e-05	solute_carrier_family_25_member_20
Hhon-g07448.t1	0.0340858	3.48e-06	5.55e-05	NIMA_related_kinase_7
Hhon-g00802.t1	0.0340823	3.49e-06	5.55e-05	NA
Hhon-g09041.t1	-0.0340769	3.5e-06	5.57e-05
Hhon-g03633.t1	-0.0340543	3.56e-06	5.64e-05	complement_C1q_binding_protein
Hhon-orphan-1328	0.0340522	3.56e-06	5.64e-05	NA
Hhon-g01177.t1	0.0340503	3.57e-06	5.64e-05
Hhon-g07982.t1	-0.0340354	3.6e-06	5.69e-05	calsequestrin_2
Hhon-g00762.t1	-0.0339852	3.72e-06	5.87e-05	NA
Hhon-g05242.t1	0.0339865	3.72e-06	5.87e-05	SOX1/SOX2/SOX3
Hhon-g06326.t1	0.0339501	3.81e-06	6e-05	NA
Hhon-g05680.t1	-0.033934	3.85e-06	6.06e-05	copper_chaperone_for_superoxide_dismutase
Hhon-g02311.t1	-0.0338972	3.94e-06	6.2e-05	ectonucleotide_pyrophosphatase_phosphodiesterase_3
Hhon-g00664.t1	-0.0338908	3.96e-06	6.21e-05	perilipin_3
Hhon-g02993.t1	0.0338919	3.96e-06	6.21e-05
Hhon-g10162.t1	-0.0338831	3.98e-06	6.24e-05
Hhon-g02020.t1	0.0338334	4.11e-06	6.43e-05	NA
Hhon-orphan-1670	-0.0338178	4.15e-06	6.49e-05	NA
Hhon-g11892.t1	0.033813	4.17e-06	6.51e-05	CD163_molecule
Hhon-orphan-2360	0.0337886	4.23e-06	6.6e-05	NA
Hhon-orphan-587	0.0337767	4.27e-06	6.65e-05	NA
Hhon-g08865.t1	-0.0337638	4.3e-06	6.7e-05	3_hydroxyisobutyrate_dehydrogenase
Hhon-g10130.t1	0.0337579	4.32e-06	6.71e-05	adhesion_G_protein_coupled_receptor_L2
Hhon-g02526.t1	-0.0337561	4.32e-06	6.71e-05	ubiquinol_cytochrome_c_reductase_Rieske_iron_sulfur_polypeptide_1
Hhon-g09581.t1	-0.0337419	4.36e-06	6.77e-05	LETM1_domain_containing_1
Hhon-orphan-2022	0.0337099	4.46e-06	6.9e-05	NA
Hhon-g00721.t1	-0.0337	4.48e-06	6.93e-05	transmembrane_protein_256
Hhon-g11840.t1	0.0337017	4.48e-06	6.93e-05
Hhon-g01108.t1	-0.0336857	4.53e-06	6.98e-05	eukaryotic_translation_elongation_factor_1_alpha_1
Hhon-g07084.t1	0.0336859	4.53e-06	6.98e-05	coiled_coil_domain_containing_180
Hhon-g08550.t1	-0.033672	4.57e-06	7.04e-05	profilin_family_member_4
Hhon-g08105.t1	0.0336661	4.59e-06	7.06e-05	lysine_acetyltransferase_5
Hhon-g04899.t1	-0.0336315	4.69e-06	7.21e-05
Hhon-g05123.t1	-0.0336124	4.75e-06	7.29e-05	glutathione_S_transferase_omega_1
Hhon-g06432.t1	0.0335884	4.82e-06	7.4e-05	lysine_demethylase_8
Hhon-g03993.t1	-0.033563	4.9e-06	7.51e-05	eukaryotic_translation_elongation_factor_1_gamma
Hhon-g08715.t1	-0.0335229	5.03e-06	7.7e-05	caspase_3
Hhon-g02654.t1	0.0335106	5.07e-06	7.75e-05
Hhon-g07202.t1	-0.0335091	5.08e-06	7.75e-05	RAB8B_member_RAS_oncogene_family
Hhon-g07435.t1	-0.0334894	5.14e-06	7.84e-05	SID1_transmembrane_family_member_1
Hhon-g08495.t1	0.0334432	5.3e-06	8.07e-05	DNA_topoisomerase_II_binding_protein_1
Hhon-g11115.t1	-0.0333989	5.45e-06	8.3e-05
Hhon-g08815.t1	0.0333851	5.5e-06	8.36e-05
Hhon-g03176.t1	-0.0333717	5.55e-06	8.43e-05	NA
Hhon-orphan-2174	-0.0333699	5.56e-06	8.43e-05	NA
Hhon-g03463.t1	0.0333498	5.63e-06	8.53e-05
Hhon-orphan-2424	-0.0332967	5.83e-06	8.82e-05	NA
Hhon-g06225.t1	-0.0332818	5.88e-06	8.89e-05
Hhon-g08226.t1	0.0332703	5.93e-06	8.95e-05	ankyrin_and_armadillo_repeat_containing
Hhon-g06201.t1	0.0332575	5.98e-06	9.01e-05	NA
Hhon-g10313.t1	0.0332552	5.98e-06	9.02e-05	centrin_2
Hhon-g04012.t1	-0.0332173	6.13e-06	9.23e-05	ATP_synthase_F1_subunit_gamma
Hhon-g05345.t1	-0.0331857	6.26e-06	9.41e-05	angiotensin_II_receptor_type_2
Hhon-orphan-1026	-0.0331837	6.27e-06	9.41e-05	NA
Hhon-orphan-441	0.033171	6.32e-06	9.47e-05	NA
Hhon-g06157.t1	-0.0331704	6.32e-06	9.47e-05	ribosomal_protein_L18a
Hhon-g01117.t1	-0.0331281	6.49e-06	9.72e-05	NA
Hhon-g08745.t1	-0.0331133	6.56e-06	9.8e-05	agrin
Hhon-g08018.t1	0.0331082	6.58e-06	9.82e-05	relaxin_family_peptide_receptor_1
Hhon-g02390.t1	-0.0330664	6.76e-06	0.000100703	keratinocyte_associated_protein_2
Hhon-g09292.t1	-0.0330661	6.76e-06	0.000100703	acetyl_CoA_acyltransferase_2
Hhon-g03037.t1	0.0330434	6.86e-06	0.000102065	NA
Hhon-g05677.t1	-0.0330401	6.87e-06	0.000102175	NADH_ubiquinone_oxidoreductase_subunit_A12
Hhon-g10117.t1	0.033012	7e-06	0.000103916	potassium_channel_tetramerization_domain_containing_8
Hhon-g04292.t1	0.0330036	7.03e-06	0.00010436	NA
Hhon-g09189.t1	0.0329704	7.18e-06	0.000106486	NA
Hhon-g03613.t1	0.0329665	7.2e-06	0.000106521
Hhon-g05195.t1	0.0329665	7.2e-06	0.000106521	NA
Hhon-g02350.t1	-0.0329569	7.25e-06	0.000107059
Hhon-g11157.t1	-0.0329445	7.3e-06	0.000107797
Hhon-g06350.t1	-0.0329336	7.35e-06	0.000108428	collagen_type_IV_alpha_1_chain
Hhon-g03360.t1	-0.0329287	7.38e-06	0.000108653	transmembrane_protein_258
Hhon-g08494.t1	-0.032913	7.45e-06	0.000109628	HIG1_hypoxia_inducible_domain_family_member_1A
Hhon-g07097.t1	0.0329083	7.47e-06	0.000109842	neuroglobin
Hhon-g10083.t1	0.0329018	7.51e-06	0.00011018	coiled_coil_domain_containing_33
Hhon-g11227.t1	-0.0328975	7.53e-06	0.000110364	mitochondrial_ribosomal_protein_L27
Hhon-g07467.t1	-0.0328818	7.6e-06	0.000111359
Hhon-g01023.t1	-0.0328773	7.62e-06	0.000111557
Hhon-g08657.t1	-0.0328118	7.95e-06	0.000116183	relaxin_family_peptide_receptor_2
Hhon-g07666.t1	0.0327992	8.01e-06	0.000116995	doublecortin_domain_containing_1
Hhon-g00748.t1	0.0327499	8.27e-06	0.000120589	multiple_coagulation_factor_deficiency_2_ER_cargo_receptor_complex_subunit
Hhon-g05674.t1	-0.0327362	8.34e-06	0.000121512	NADH_ubiquinone_oxidoreductase_subunit_A5
Hhon-g09674.t1	0.0326773	8.66e-06	0.000126008	G_protein_subunit_alpha_i1
Hhon-g10375.t1	-0.0326703	8.7e-06	0.000126433	aryl_hydrocarbon_receptor_nuclear_translocator_like
Hhon-g07996.t1	-0.0326657	8.72e-06	0.000126669
Hhon-g08893.t1	-0.0326614	8.75e-06	0.000126878	poly_rC_binding_protein_3
Hhon-g03738.t1	0.0326582	8.76e-06	0.000127003	cyclin_dependent_kinase_like_1
Hhon-g11215.t1	0.0326425	8.85e-06	0.000128134	NA
Hhon-g09268.t1	-0.0326045	9.07e-06	0.000131121	solute_carrier_family_6_member_13
Hhon-g07321.t1	0.0325954	9.12e-06	0.000131734	NA
Hhon-g00402.t1	-0.0325538	9.36e-06	0.000135102	cubilin
Hhon-g02217.t1	-0.0325341	9.48e-06	0.000136655	serine_hydrolase_like_2
Hhon-g04950.t1	0.0325232	9.54e-06	0.000137454	NA
Hhon-g04090.t1	-0.032521	9.56e-06	0.000137499	NA
Hhon-g02970.t1	0.0325135	9.6e-06	0.00013792	phosphodiesterase_10A
Hhon-orphan-2110	0.0325128	9.61e-06	0.00013792	NA
Hhon-g06345.t1	-0.0324723	9.86e-06	0.000141336	stress_associated_endoplasmic_reticulum_protein_family_member_2
Hhon-g06931.t1	0.0324185	1.02e-05	0.000146056	leucine_glutamate_and_lysine_rich_1
Hhon-g06075.t1	-0.0324078	1.03e-05	0.000146738	nidogen_2
Hhon-g11704.t1	-0.0324091	1.03e-05	0.000146738
Hhon-g01757.t1	-0.0323838	1.04e-05	0.000148656	WD_repeat_domain_1
Hhon-g10367.t1	-0.0323855	1.04e-05	0.000148656	hydroxysteroid_17_beta_dehydrogenase_12
Hhon-g06030.t1	0.0323522	1.06e-05	0.000151481
Hhon-g02900.t1	-0.0323426	1.07e-05	0.000152084	solute_carrier_family_16_member_10
Hhon-g08446.t1	0.0323441	1.07e-05	0.000152084
Hhon-g06683.t1	-0.0323238	1.08e-05	0.00015373	farnesyl_diphosphate_farnesyltransferase_1
Hhon-g11719.t1	-0.0323215	1.08e-05	0.000153795	glyoxylate_and_hydroxypyruvate_reductase
Hhon-g09272.t1	-0.0323113	1.09e-05	0.00015462	advillin
Hhon-g00400.t1	-0.0322818	1.11e-05	0.00015734	solute_carrier_family_34_member_2
Hhon-g04594.t1	-0.0322775	1.11e-05	0.000157599	ergosterol_biosynthesis_28_homolog
Hhon-g05399.t1	0.0322687	1.12e-05	0.00015831	AC019117.3/AHR/AHRR
Hhon-g03001.t1	-0.0322553	1.13e-05	0.000159479	mitochondrial_ribosomal_protein_S21
Hhon-g06667.t1	0.0322531	1.13e-05	0.000159533	NA
Hhon-g11402.t1	-0.032231	1.15e-05	0.000161594	titin
Hhon-g04827.t1	-0.032189	1.18e-05	0.000165731	isocitrate_dehydrogenase_NADP_1
Hhon-g05414.t1	0.032167	1.19e-05	0.000167845	growth_factor_receptor_bound_protein_2
Hhon-g00999.t1	-0.0321154	1.23e-05	0.000173169	saccharopine_dehydrogenase_putative
Hhon-orphan-2387	0.0320913	1.25e-05	0.000175611	NA
Hhon-g00016.t1	0.0320455	1.29e-05	0.000180353
Hhon-g06770.t1	-0.0320452	1.29e-05	0.000180353	granulin_precursor
Hhon-g06175.t1	-0.0320172	1.31e-05	0.000183346	cysteine_dioxygenase_type_1
Hhon-orphan-1556	0.031992	1.33e-05	0.000186051	NA
Hhon-g00939.t1	-0.0319794	1.34e-05	0.000187318
Hhon-g10816.t1	-0.0319472	1.37e-05	0.000190907
Hhon-g05121.t1	-0.0319298	1.38e-05	0.000192787	protein_phosphatase_1_regulatory_inhibitor_subunit_14C
Hhon-g07729.t1	0.0319276	1.39e-05	0.000192851	leucine_rich_repeat_containing_63
Hhon-g08472.t1	-0.0319255	1.39e-05	0.000192911	transmembrane_protein_199
Hhon-g05029.t1	0.0319034	1.41e-05	0.000195376	LIM_domain_binding_3
Hhon-g06739.t1	0.0318728	1.43e-05	0.000198913
Hhon-g06854.t1	-0.0318678	1.44e-05	0.000199333	NADH_ubiquinone_oxidoreductase_subunit_B7
Hhon-g04443.t1	-0.0318611	1.44e-05	0.000199959	NA
Hhon-orphan-762	0.0318548	1.45e-05	0.000200535	NA
Hhon-g04887.t1	-0.0317979	1.5e-05	0.000207511	signal_sequence_receptor_subunit_4
Hhon-g07819.t1	-0.031795	1.5e-05	0.00020767	syntaxin_1B
Hhon-g02194.t1	0.0317857	1.51e-05	0.000208661	intraflagellar_transport_172
Hhon-g07960.t1	0.0317823	1.52e-05	0.000208885	NA
Hhon-g03363.t1	0.031764	1.53e-05	0.00021105	centrosomal_protein_290
Hhon-g08261.t1	0.0317624	1.53e-05	0.00021105	leucine_rich_repeat_containing_73
Hhon-orphan-2148	0.0317547	1.54e-05	0.000211843	NA
Hhon-orphan-1323	0.0317237	1.57e-05	0.000215722	NA
Hhon-g03241.t1	-0.0316939	1.6e-05	0.000219455	hematopoietic_prostaglandin_D_synthase
Hhon-g10557.t1	0.0316926	1.6e-05	0.000219455	NA
Hhon-g01035.t1	-0.0316842	1.61e-05	0.000220378	inositol_polyphosphate_multikinase
Hhon-g03533.t1	0.0316731	1.62e-05	0.000221666	NA
Hhon-g04177.t1	-0.0316565	1.64e-05	0.000223722	ribosomal_protein_L35a
Hhon-g02789.t1	0.0316512	1.64e-05	0.00022422	NA
Hhon-g00904.t1	0.0316358	1.66e-05	0.000226129
Hhon-g11510.t1	0.0316132	1.68e-05	0.000229081
Hhon-g09485.t1	-0.0315813	1.72e-05	0.000233377	fasciculation_and_elongation_protein_zeta_2
Hhon-g07499.t1	0.0315435	1.76e-05	0.000238626	CFAP97_domain_containing_1
Hhon-g09398.t1	-0.0315314	1.77e-05	0.000240157	laminin_subunit_gamma_1
Hhon-g01052.t1	-0.0315138	1.79e-05	0.000242522	ribosomal_protein_L14
Hhon-g04086.t1	-0.0315119	1.79e-05	0.000242574	PRELI_domain_containing_1
Hhon-g06598.t1	0.0315093	1.79e-05	0.000242716
Hhon-g08955.t1	0.0314961	1.81e-05	0.000244442
Hhon-g09664.t1	-0.0314936	1.81e-05	0.000244582	vesicle_amine_transport_1
Hhon-g10059.t1	0.0314897	1.82e-05	0.000244924	centrosomal_protein_41
Hhon-g04358.t1	-0.0314726	1.83e-05	0.000247261	ATPase_H_transporting_accessory_protein_1
Hhon-g01538.t1	-0.031459	1.85e-05	0.000249088	superoxide_dismutase_2
Hhon-g09315.t1	-0.0314541	1.86e-05	0.000249583	cathepsin_E
Hhon-g09210.t1	-0.0314458	1.86e-05	0.000250616	succinate_dehydrogenase_complex_iron_sulfur_subunit_B
Hhon-g06593.t1	-0.0314249	1.89e-05	0.000253595
Hhon-g01321.t1	0.0314146	1.9e-05	0.000254685	protein_phosphatase_1_regulatory_subunit_27
Hhon-g09615.t1	0.031416	1.9e-05	0.000254685	NA
Hhon-g04121.t1	0.0314055	1.91e-05	0.000255866	NA
Hhon-g02925.t1	-0.0313773	1.94e-05	0.000260058	enoyl_CoA_hydratase_short_chain_1
Hhon-g10348.t1	-0.0313638	1.96e-05	0.000261946	glutathione_S_transferase_theta_1
Hhon-g11202.t1	0.0313556	1.97e-05	0.000263005
Hhon-g09364.t1	-0.0313502	1.98e-05	0.000263623	NFS1_cysteine_desulfurase
Hhon-g10000.t1	0.0313242	2.01e-05	0.000267573	NA
Hhon-orphan-1370	0.0312968	2.04e-05	0.000271819	NA
Hhon-g03228.t1	-0.031267	2.08e-05	0.000276519	hydroxysteroid_17_beta_dehydrogenase_10
Hhon-g05056.t1	-0.0312653	2.08e-05	0.000276541	alcohol_dehydrogenase_5_class_III_chi_polypeptide
Hhon-g01634.t1	-0.0312199	2.14e-05	0.000284021	diacylglycerol_lipase_beta
Hhon-g00143.t1	0.0312166	2.14e-05	0.000284304	radial_spoke_head_10_homolog_B2
Hhon-g08573.t1	0.031212	2.15e-05	0.000284838	chromosome_X_open_reading_frame_58
Hhon-g06351.t1	-0.0312036	2.16e-05	0.000286018	collagen_type_IV_alpha_1_chain
Hhon-g03244.t1	0.0311617	2.22e-05	0.000293099	transmembrane_protein_232
Hhon-g02633.t1	-0.0311569	2.22e-05	0.000293667	fatty_acid_binding_protein_9
Hhon-g08448.t1	-0.031135	2.25e-05	0.000297312
Hhon-g03218.t1	-0.0311201	2.27e-05	0.000299729	ribosomal_protein_L8
Hhon-g05730.t1	-0.0311128	2.28e-05	0.000300752	NADH_ubiquinone_oxidoreductase_subunit_A9
Hhon-g09950.t1	-0.0310798	2.33e-05	0.00030654
Hhon-g07228.t1	-0.0310575	2.36e-05	0.000310404	heat_shock_transcription_factor_2_binding_protein
Hhon-g02441.t1	-0.0310452	2.38e-05	0.000312424	acyl_CoA_dehydrogenase_family_member_11
Hhon-g00903.t1	-0.0310173	2.42e-05	0.00031744	BHLHA15/BHLHE22/BHLHE23/OLIG1/OLIG2/OLIG3
Hhon-g05470.t1	0.0310102	2.43e-05	0.000318488	anoctamin_4
Hhon-g08190.t1	-0.0309922	2.46e-05	0.000321664	peptidase_D
Hhon-g06723.t1	-0.0309823	2.47e-05	0.000323292	succinate_dehydrogenase_complex_subunit_D
Hhon-g03294.t1	-0.0309751	2.48e-05	0.000324394
Hhon-g07792.t1	-0.03097	2.49e-05	0.000324865	solute_carrier_family_25_member_17
Hhon-g10854.t1	-0.0309695	2.49e-05	0.000324865	Rho_GDP_dissociation_inhibitor_alpha
Hhon-g04219.t1	0.0309332	2.55e-05	0.000331746	nidogen_1
Hhon-g04933.t1	-0.0309111	2.58e-05	0.000335867	ubiquitin_A_52_residue_ribosomal_protein_fusion_product_1
Hhon-g08762.t1	0.0308982	2.6e-05	0.000338176	leucine_rich_repeats_and_IQ_motif_containing_3
Hhon-g11941.t1	0.0308908	2.61e-05	0.000339351
Hhon-g03162.t1	-0.0308887	2.61e-05	0.000339466	discs_large_MAGUK_scaffold_protein_1
Hhon-g09123.t1	0.030878	2.63e-05	0.000341331
Hhon-g09931.t1	-0.0308542	2.67e-05	0.000345929	solute_carrier_family_29_member_3
Hhon-g02687.t1	-0.0308141	2.73e-05	0.000354039	mitochondrial_ribosomal_protein_L18
Hhon-g06819.t1	-0.030811	2.74e-05	0.000354371	sterol_C5_desaturase
Hhon-orphan-1629	0.0308043	2.75e-05	0.000355464	NA
Hhon-g00241.t1	0.0307825	2.79e-05	0.000359795	AC105001.2/SOX4/SOX7/SOX8/SOX9/SOX10/SOX11/SOX12/SOX17/SOX18
Hhon-g07955.t1	-0.0307679	2.81e-05	0.000362628	failed_axon_connections_homolog_metaxin_like_GST_domain_containing
Hhon-g06057.t1	0.0307656	2.82e-05	0.000362776	transient_receptor_potential_cation_channel_subfamily_M_member_3
Hhon-g06300.t1	-0.0307576	2.83e-05	0.00036419	STIP1_homology_and_U_box_containing_protein_1
Hhon-g01353.t1	0.030752	2.84e-05	0.000364754	enolase_4
Hhon-orphan-2546	0.0307519	2.84e-05	0.000364754	NA
Hhon-g10391.t1	0.0307409	2.86e-05	0.000366823
Hhon-g06709.t1	0.0306926	2.94e-05	0.000377226	tetratricopeptide_repeat_domain_6
Hhon-orphan-2100	0.0306741	2.97e-05	0.000381078	NA
Hhon-orphan-2132	0.0306724	2.98e-05	0.000381101	NA
Hhon-g09946.t1	0.0306616	3e-05	0.000383216	dual_specificity_tyrosine_phosphorylation_regulated_kinase_2
Hhon-g08369.t1	0.0306587	3e-05	0.000383519	capping_protein_regulator_and_myosin_1_linker_1
Hhon-g01520.t1	0.0306517	3.01e-05	0.000384765	phosphodiesterase_10A
Hhon-g06888.t1	-0.0306448	3.03e-05	0.000386003	basic_transcription_factor_3_like_4
Hhon-g04330.t1	0.0306413	3.03e-05	0.000386457	von_Willebrand_factor_A_domain_containing_3B
Hhon-g10567.t1	0.0306391	3.04e-05	0.000386603	like_MEIS1/MEIS2/MEIS3
Hhon-g09396.t1	-0.0305764	3.15e-05	0.000400969
Hhon-g11893.t1	-0.0305662	3.17e-05	0.000403043
Hhon-g09009.t1	0.0305522	3.2e-05	0.000406039	cathepsin_S
Hhon-g06297.t1	-0.0305129	3.27e-05	0.00041494	protein_tyrosine_phosphatase_non_receptor_type_3
Hhon-orphan-1561	0.0305127	3.28e-05	0.00041494	NA
Hhon-orphan-1095	0.030477	3.35e-05	0.00042346	NA
Hhon-g01993.t1	-0.0304729	3.35e-05	0.000424105	ADP_ribosylation_factor_like_GTPase_1
Hhon-g02265.t1	-0.0304602	3.38e-05	0.000426924	TBC1_domain_family_member_10B
Hhon-g00715.t1	0.0304447	3.41e-05	0.000430481	natriuretic_peptide_receptor_1
Hhon-g11669.t1	0.0304225	3.46e-05	0.000435792	NA
Hhon-g07044.t1	-0.0304076	3.49e-05	0.00043926	MAM_domain_containing_glycosylphosphatidylinositol_anchor_1
Hhon-g02616.t1	-0.0304003	3.5e-05	0.000440476	actin_related_protein_2_3_complex_subunit_3
Hhon-g06832.t1	0.0303983	3.51e-05	0.000440476	chromosome_X_open_reading_frame_65
Hhon-orphan-2345	0.0303984	3.51e-05	0.000440476	NA
Hhon-g07565.t1	0.0303721	3.56e-05	0.000446965	NA
Hhon-g09259.t1	-0.0303698	3.57e-05	0.000447157
Hhon-g00732.t1	-0.0303538	3.6e-05	0.000451025	ring_finger_protein_185
Hhon-g03856.t1	0.0303322	3.65e-05	0.000456396	FAD_dependent_oxidoreductase_domain_containing_2
Hhon-g08731.t1	-0.0303291	3.65e-05	0.000456824	receptor_tyrosine_kinase_like_orphan_receptor_1
Hhon-g08193.t1	0.030308	3.7e-05	0.000461723	tubulin_tyrosine_ligase_like_9
Hhon-g10979.t1	-0.0303082	3.7e-05	0.000461723	NA
Hhon-g02930.t1	-0.0302884	3.74e-05	0.000466495
Hhon-g07704.t1	0.0302876	3.74e-05	0.000466495	centromere_protein_E
Hhon-g07487.t1	0.0302844	3.75e-05	0.000466937	F_box_protein_16
Hhon-g10988.t1	-0.0302467	3.83e-05	0.000477019	phosphoglycerate_kinase_1
Hhon-g06652.t1	0.0302175	3.9e-05	0.000484873
Hhon-g03686.t1	0.0302042	3.93e-05	0.000488247	NA
Hhon-g09612.t1	0.0301978	3.95e-05	0.000489658	NA
Hhon-g09982.t1	-0.0301923	3.96e-05	0.000490796	adducin_1
Hhon-g08194.t1	0.0301872	3.97e-05	0.000491842	SS_nuclear_autoantigen_1
Hhon-g07191.t1	-0.0301832	3.98e-05	0.000492102	LSM7_homolog_U6_small_nuclear_RNA_and_mRNA_degradation_associated
Hhon-g10282.t1	-0.0301842	3.98e-05	0.000492102	ribosomal_protein_L22
Hhon-orphan-1189	0.0301674	4.02e-05	0.000496272	NA
Hhon-g01722.t1	-0.0301383	4.09e-05	0.000504384	signal_sequence_receptor_subunit_3
Hhon-g01004.t1	0.0301254	4.12e-05	0.000507771	NA
Hhon-g07612.t1	-0.0301195	4.13e-05	0.000509084	sigma_non_opioid_intracellular_receptor_1
Hhon-g01471.t1	-0.0301148	4.14e-05	0.000510044	ubiquinol_cytochrome_c_reductase_core_protein_2
Hhon-g07752.t1	-0.0301066	4.16e-05	0.000512063	solute_carrier_family_9_member_A2
Hhon-g06663.t1	0.0300831	4.22e-05	0.000518699	NA
Hhon-g05291.t1	0.0300518	4.3e-05	0.000527865	NA
Hhon-orphan-340	-0.0300413	4.33e-05	0.000530639	NA
Hhon-g07272.t1	-0.0300365	4.34e-05	0.000531674	dihydrolipoamide_S_succinyltransferase
Hhon-g01389.t1	0.0300254	4.37e-05	0.000534182	NA
Hhon-orphan-1115	0.0300257	4.37e-05	0.000534182	NA
Hhon-g03766.t1	0.0300187	4.39e-05	0.00053581	tectonic_family_member_3
Hhon-orphan-2460	0.0299898	4.46e-05	0.000544479	NA
Hhon-g01783.t1	-0.0299689	4.52e-05	0.000550717	NA
Hhon-g10659.t1	-0.0299371	4.6e-05	0.000560541	myosin_light_chain_6
Hhon-orphan-99	0.0299245	4.63e-05	0.000564215	NA
Hhon-g07610.t1	0.0299013	4.7e-05	0.000571409	TFAP2A/TFAP2B/TFAP2C/TFAP2D/TFAP2E
Hhon-g01529.t1	0.0298926	4.72e-05	0.000573817	tetratricopeptide_repeat_domain_21B
Hhon-g07198.t1	0.0298822	4.75e-05	0.000576292	NA
Hhon-g07859.t1	0.0298829	4.75e-05	0.000576292
Hhon-orphan-2564	0.029872	4.78e-05	0.000579214	NA
Hhon-g00958.t1	0.0298631	4.8e-05	0.000581723	carboxypeptidase_D
Hhon-g05413.t1	0.0298583	4.82e-05	0.000582825	chromosome_6_open_reading_frame_118
Hhon-g01162.t1	-0.0298436	4.86e-05	0.000586815	butyrylcholinesterase
Hhon-g09433.t1	0.0298436	4.86e-05	0.000586815	DnaJ_heat_shock_protein_family_Hsp40_member_C1
Hhon-g03549.t1	0.0298291	4.9e-05	0.000591267	intraflagellar_transport_52
Hhon-g00705.t1	-0.0298196	4.93e-05	0.000594024	flavin_containing_dimethylaniline_monoxygenase_5
Hhon-g07635.t1	0.0297989	4.99e-05	0.000600733	dynein_axonemal_heavy_chain_14
Hhon-g10036.t1	-0.0297935	5e-05	0.000602103	Ras_association_domain_family_member_1
Hhon-g07149.t1	-0.0297892	5.02e-05	0.000603077	ATPase_Na_K_transporting_subunit_beta_2
Hhon-g10446.t1	-0.0297767	5.05e-05	0.000606931
Hhon-g06949.t1	-0.0297618	5.1e-05	0.000611703	transmembrane_p24_trafficking_protein_10
Hhon-g03111.t1	0.0297563	5.11e-05	0.0006131	coiled_coil_domain_containing_88C
Hhon-g10001.t1	0.0297378	5.17e-05	0.00061922	NA
Hhon-g02165.t1	0.0297329	5.18e-05	0.000620112
Hhon-g03867.t1	0.0297322	5.18e-05	0.000620112	BAI1_associated_protein_3
Hhon-g08289.t1	-0.0297308	5.19e-05	0.000620112	glutaredoxin_3
Hhon-g08147.t1	-0.0297289	5.19e-05	0.000620245	carbonic_anhydrase_2
Hhon-g04511.t1	0.0297227	5.21e-05	0.000621579	WD_repeat_domain_97
Hhon-g04630.t1	0.0297222	5.21e-05	0.000621579	NA
Hhon-g10872.t1	-0.0297104	5.25e-05	0.000625319	NA
Hhon-g04589.t1	-0.0297009	5.28e-05	0.000628256	dihydropyrimidine_dehydrogenase
Hhon-g07498.t1	0.0296918	5.31e-05	0.000631015	annexin_A13
Hhon-g04535.t1	0.0296416	5.46e-05	0.000649118
Hhon-g02676.t1	-0.0296394	5.47e-05	0.000649364	Tu_translation_elongation_factor_mitochondrial
Hhon-g03901.t1	0.0296321	5.49e-05	0.000651582	coiled_coil_domain_containing_87
Hhon-g03647.t1	-0.0296262	5.51e-05	0.000653238
Hhon-g06096.t1	0.0295976	5.61e-05	0.000663562	NA
Hhon-g06357.t1	0.029591	5.63e-05	0.000665545	guanylate_cyclase_1_soluble_subunit_beta_1
Hhon-g07166.t1	-0.0295851	5.65e-05	0.000667254	YKT6_v_SNARE_homolog
Hhon-g01991.t1	0.0295622	5.72e-05	0.000675282	NA
Hhon-g08008.t1	0.0295614	5.72e-05	0.000675282
Hhon-g03339.t1	-0.0295528	5.75e-05	0.000678061	LIM_domain_binding_2
Hhon-g03714.t1	-0.0295499	5.76e-05	0.000678621	zinc_binding_alcohol_dehydrogenase_domain_containing_2
Hhon-g09883.t1	-0.0295441	5.78e-05	0.00068032	NA
Hhon-orphan-1387	0.0295396	5.8e-05	0.000681076	NA
Hhon-g11508.t1	0.0295392	5.8e-05	0.000681076
Hhon-g02301.t1	-0.0295279	5.84e-05	0.000684866	testis_associated_actin_remodelling_kinase_1
Hhon-g09052.t1	-0.0295267	5.84e-05	0.000684866	aldehyde_dehydrogenase_5_family_member_A1
Hhon-g10424.t1	-0.0295213	5.86e-05	0.000686392	arrestin_domain_containing_3
Hhon-g10248.t1	-0.0295135	5.89e-05	0.000688906	phosphoglycerate_dehydrogenase
Hhon-g07715.t1	0.0294927	5.96e-05	0.000696653
Hhon-g10581.t1	-0.0294809	6e-05	0.000700826	glutamate_ionotropic_receptor_NMDA_type_subunit_associated_protein_1
Hhon-g04303.t1	0.0294747	6.02e-05	0.000702723	protein_phosphatase_with_EF_hand_domain_2
Hhon-g00002.t1	-0.029464	6.06e-05	0.000706473
Hhon-g05213.t1	0.0294551	6.09e-05	0.000709515	NA
Hhon-orphan-673	0.0294486	6.11e-05	0.000711553	NA
Hhon-g06416.t1	0.0294077	6.26e-05	0.000727808	CAP_Gly_domain_containing_linker_protein_2
Hhon-g08299.t1	-0.0294065	6.26e-05	0.000727808	hexokinase_2
Hhon-g11604.t1	-0.0293991	6.29e-05	0.000730291	opsin_4
Hhon-g07587.t1	-0.0293846	6.34e-05	0.000735422	isovaleryl_CoA_dehydrogenase
Hhon-g11384.t1	0.029384	6.34e-05	0.000735422	neuropeptide_FF_receptor_2
Hhon-g02267.t1	-0.0293773	6.37e-05	0.000737611	myoferlin
Hhon-g00668.t1	-0.0293637	6.42e-05	0.000742396
Hhon-g04664.t1	-0.0293631	6.42e-05	0.000742396	dehydrogenase_reductase_7
Hhon-g03634.t1	-0.0293536	6.45e-05	0.000745863	TP53_regulated_inhibitor_of_apoptosis_1
Hhon-g07519.t1	-0.029332	6.53e-05	0.000754519	solute_carrier_family_1_member_2
Hhon-g03222.t1	-0.0293303	6.54e-05	0.000754621	apoptosis_inducing_factor_mitochondria_associated_1
Hhon-g03739.t1	-0.029327	6.55e-05	0.000755426	aquaporin_9
Hhon-g01880.t1	0.029325	6.56e-05	0.000755673
Hhon-g00281.t1	-0.0293172	6.59e-05	0.000758424	UDP_galactose_4_epimerase
Hhon-g08463.t1	0.0293049	6.64e-05	0.000763161	zinc_finger_protein_474
Hhon-g01952.t1	-0.0293024	6.65e-05	0.000763599	maltase_glucoamylase
Hhon-g04332.t1	-0.0292949	6.67e-05	0.000766244	electron_transfer_flavoprotein_dehydrogenase
Hhon-g05079.t1	-0.0292933	6.68e-05	0.000766305	prohibitin_2
Hhon-g03150.t1	-0.0292772	6.74e-05	0.000772792	protein_arginine_methyltransferase_8
Hhon-g09047.t1	0.0292619	6.8e-05	0.000778932	chromosome_3_open_reading_frame_20
Hhon-g07963.t1	-0.0292588	6.81e-05	0.000779653
Hhon-g03918.t1	-0.0292517	6.84e-05	0.000782206	apoptotic_peptidase_activating_factor_1
Hhon-orphan-104	0.0292071	7.02e-05	0.00080178	NA
Hhon-g05820.t1	0.0292015	7.04e-05	0.000803672	kinetochore_associated_1
Hhon-orphan-2397	0.0291924	7.08e-05	0.000807183	NA
Hhon-g09175.t1	0.0291837	7.11e-05	0.000810545	NA
Hhon-orphan-388	0.0291737	7.15e-05	0.000814529	NA
Hhon-g02645.t1	-0.0291697	7.17e-05	0.000815687
Hhon-g04770.t1	-0.0291609	7.21e-05	0.000819106	NDUFA4_mitochondrial_complex_associated
Hhon-g06655.t1	0.0291517	7.24e-05	0.000822754	NA
Hhon-g04057.t1	-0.0291441	7.28e-05	0.000825647	talin_2
Hhon-g03702.t1	0.0291344	7.32e-05	0.000826806	kelch_like_family_member_9
Hhon-g05387.t1	-0.0291353	7.31e-05	0.000826806	serine_hydrolase_like_2
Hhon-g05508.t1	-0.0291356	7.31e-05	0.000826806	mitogen_activated_protein_kinase_kinase_4
Hhon-orphan-1438	0.0291373	7.3e-05	0.000826806	NA
Hhon-g08697.t1	-0.0291368	7.31e-05	0.000826806	titin
Hhon-g00891.t1	-0.0291262	7.35e-05	0.000830034	adhesion_G_protein_coupled_receptor_L3
Hhon-g00305.t1	0.0291142	7.4e-05	0.000835034	RAB37_member_RAS_oncogene_family
Hhon-g08506.t1	-0.0291046	7.44e-05	0.000838941
Hhon-g06245.t1	0.0291011	7.46e-05	0.000839897	NA
Hhon-g01265.t1	-0.0290965	7.48e-05	0.000841407	ribosomal_protein_L5
Hhon-g01170.t1	-0.0290901	7.5e-05	0.000843785
Hhon-orphan-1243	0.0290836	7.53e-05	0.000846226	NA
Hhon-g03861.t1	0.0290801	7.55e-05	0.000847252
Hhon-g11365.t1	0.0290766	7.56e-05	0.000848221	NA
Hhon-g10537.t1	-0.0290721	7.58e-05	0.000849736	maltase_glucoamylase
Hhon-g08175.t1	-0.0290659	7.61e-05	0.000852018	solute_carrier_family_35_member_F3
Hhon-g03772.t1	-0.0290035	7.88e-05	0.000882095	NA
Hhon-g00113.t1	0.0289963	7.92e-05	0.000885003	NA
Hhon-g00195.t1	0.0289949	7.92e-05	0.000885003	NA
Hhon-g05561.t1	0.0289913	7.94e-05	0.000886091	tetraspanin_3
Hhon-g06123.t1	-0.028982	7.98e-05	0.000890035	peptidase_mitochondrial_processing_subunit_beta
Hhon-g05935.t1	-0.028966	8.05e-05	0.000897434
Hhon-g02332.t1	-0.0289618	8.07e-05	0.000898859	NA
Hhon-g10527.t1	0.028956	8.1e-05	0.000901118	poly_ADP_ribose_polymerase_1
Hhon-g03207.t1	0.0289457	8.15e-05	0.000905668	NA
Hhon-g06237.t1	-0.0289425	8.16e-05	0.000906546	NA
Hhon-g08400.t1	-0.0289122	8.3e-05	0.00092153	actin_related_protein_2_3_complex_subunit_2
Hhon-g03390.t1	-0.0288903	8.41e-05	0.000932262	NA
Hhon-g10853.t1	-0.0288814	8.45e-05	0.000936249	regulator_of_G_protein_signaling_7
Hhon-g08563.t1	-0.0288546	8.58e-05	0.000949767	muscleblind_like_splicing_regulator_1
Hhon-g09146.t1	0.0288419	8.64e-05	0.000955889	NA
Hhon-g00144.t1	-0.028814	8.78e-05	0.000970306	otoferlin
Hhon-g11799.t1	0.0288025	8.83e-05	0.000975805
Hhon-g02935.t1	-0.0287801	8.95e-05	0.000987446	propionyl_CoA_carboxylase_subunit_beta
Hhon-g03929.t1	0.0287375	9.17e-05	0.00101067
Hhon-g02095.t1	0.0287273	9.22e-05	0.00101565	serine_protease_12
Hhon-orphan-649	0.0287237	9.24e-05	0.00101694	NA
Hhon-orphan-1504	-0.0287105	9.31e-05	0.0010237	NA
Hhon-g04095.t1	0.0287038	9.34e-05	0.00102675	NA
Hhon-g01925.t1	-0.0286885	9.42e-05	0.00103479	bone_morphogenetic_protein_1
Hhon-g03204.t1	0.0286865	9.43e-05	0.00103512	X_ray_radiation_resistance_associated_1
Hhon-g03688.t1	-0.028681	9.46e-05	0.00103753	ZNF622
Hhon-g01149.t1	-0.0286721	9.51e-05	0.00104188	butyrylcholinesterase
Hhon-g00208.t1	-0.0286441	9.66e-05	0.0010576	hematopoietic_prostaglandin_D_synthase
Hhon-g08259.t1	0.02863	9.74e-05	0.00106514	coiled_coil_domain_containing_175
Hhon-g00813.t1	-0.0286205	9.79e-05	0.00106999
Hhon-g07170.t1	0.028617	9.81e-05	0.00107125	BTB_domain_containing_16
Hhon-g06208.t1	0.0286122	9.83e-05	0.00107326	NA
Hhon-g03382.t1	0.0286044	9.88e-05	0.00107715	pre_mRNA_processing_factor_38B
Hhon-g06938.t1	0.0285891	9.96e-05	0.00108558	transmembrane_protein_26
Hhon-g02465.t1	0.0285853	9.98e-05	0.00108626
Hhon-g04441.t1	-0.0285851	9.99e-05	0.00108626	ribosomal_protein_L13
Hhon-g06126.t1	0.0285787	0.000100216	0.00108852	leucine_rich_repeats_and_immunoglobulin_like_domains_2
Hhon-g11236.t1	0.0285786	0.000100221	0.00108852	IQ_motif_containing_H
Hhon-g07799.t1	0.0285404	0.000102392	0.00111122	B9_domain_containing_1
Hhon-g00523.t1	-0.0285239	0.000103343	0.00112066	NA
Hhon-g07908.t1	-0.0285209	0.000103515	0.00112163
Hhon-g09508.t1	-0.028516	0.000103798	0.00112381	NA
Hhon-g07139.t1	-0.0284904	0.000105296	0.00113913	retinol_dehydrogenase_16
Hhon-g04826.t1	-0.0284832	0.000105724	0.00114286
Hhon-g10611.t1	0.0284773	0.000106072	0.00114572	NA
Hhon-g01069.t1	-0.0284644	0.00010684	0.0011531	acyl_CoA_oxidase_1
Hhon-orphan-1079	-0.0284603	0.000107089	0.00115487	NA
Hhon-g00675.t1	-0.0284545	0.000107431	0.00115685	glycoprotein_2
Hhon-g04427.t1	0.0284544	0.000107441	0.00115685
Hhon-g02259.t1	-0.0284422	0.000108175	0.00116384	glutamine_amidotransferase_like_class_1_domain_containing_3B
Hhon-g08415.t1	0.0284338	0.000108681	0.00116836
Hhon-g01211.t1	0.0284274	0.000109075	0.00117168	NA
Hhon-g03505.t1	0.0284034	0.000110542	0.00118651	microtubule_associated_serine_threonine_kinase_2
Hhon-g03134.t1	-0.028402	0.000110631	0.00118653	cytochrome_b5_reductase_3
Hhon-g00934.t1	-0.0283762	0.000112235	0.00120279	defender_against_cell_death_1
Hhon-g06530.t1	-0.0283697	0.00011264	0.00120619	sorting_nexin_6
Hhon-g10284.t1	-0.0283536	0.000113659	0.00121615	isochorismatase_domain_containing_1
Hhon-g09915.t1	0.0283227	0.000115629	0.00123627	NA
Hhon-g02902.t1	-0.0282736	0.000118834	0.00126859	thioredoxin_2
Hhon-g05178.t1	-0.0282735	0.000118838	0.00126859	NA
Hhon-g00071.t1	-0.0282679	0.000119208	0.00127155
Hhon-orphan-1691	0.0282572	0.000119921	0.00127817	NA
Hhon-g04087.t1	-0.0282533	0.000120182	0.00127895	trafficking_regulator_and_scaffold_protein_tamalin
Hhon-g11373.t1	0.0282537	0.000120152	0.00127895	kinesin_family_member_19
Hhon-g01610.t1	0.0282413	0.000120982	0.00128547	NA
Hhon-g06317.t1	-0.0282415	0.000120967	0.00128547	ATP_citrate_lyase
Hhon-g04615.t1	-0.0282368	0.000121286	0.0012877	actinin_alpha_2
Hhon-g08904.t1	-0.028231	0.000121677	0.00129086	triosephosphate_isomerase_1
Hhon-g09594.t1	-0.0282096	0.00012313	0.00130446	small_nuclear_ribonucleoprotein_13
Hhon-g10564.t1	0.0282093	0.00012315	0.00130446
Hhon-g02076.t1	-0.0281959	0.000124065	0.00131314	interleukin_6_signal_transducer
Hhon-g00620.t1	-0.0281728	0.000125664	0.00132819	hydroxysteroid_17_beta_dehydrogenase_1
Hhon-g10403.t1	-0.0281726	0.000125681	0.00132819
Hhon-g00303.t1	-0.0281592	0.00012662	0.00133625	peptidylprolyl_isomerase_F
Hhon-orphan-1158	0.0281589	0.000126639	0.00133625	NA
Hhon-g04272.t1	-0.0281492	0.000127319	0.00134239	aldo_keto_reductase_family_1_member_A1
Hhon-g08996.t1	0.0281405	0.000127935	0.00134785	NA
Hhon-orphan-2462	0.0281194	0.000129438	0.00136263	NA
Hhon-g07879.t1	-0.0281144	0.000129797	0.00136536
Hhon-g02920.t1	-0.0281039	0.000130549	0.00137221	NA
Hhon-g06263.t1	-0.0280952	0.000131179	0.00137778	NADH_ubiquinone_oxidoreductase_subunit_A1
Hhon-g00286.t1	0.0280879	0.000131714	0.00138196	EGF_like_domain_multiple_6
Hhon-g01094.t1	0.028087	0.000131779	0.00138196	CREBL2
Hhon-g11494.t1	0.0280789	0.000132366	0.00138706	DLEC1_cilia_and_flagella_associated_protein
Hhon-g01296.t1	-0.0280768	0.00013252	0.00138761	GRB2_associated_binding_protein_3
Hhon-g09464.t1	0.0280749	0.00013266	0.00138801	DOP1_leucine_zipper_like_protein_A
Hhon-orphan-1662	0.028062	0.000133605	0.00139683	NA
Hhon-g09411.t1	0.0280561	0.000134045	0.00140036	NA
Hhon-orphan-20	0.028038	0.000135391	0.0014123	NA
Hhon-orphan-1595	-0.0280379	0.000135394	0.0014123	NA
Hhon-g00725.t1	-0.0280283	0.000136115	0.00141874	pleckstrin_homology_domain_containing_A8
Hhon-g08003.t1	0.0280269	0.000136218	0.00141874	NA
Hhon-g10838.t1	0.0280145	0.000137159	0.00142745	like_DMRTA1/DMRTA2
Hhon-g07527.t1	0.028011	0.000137418	0.00142907	tachykinin_receptor_3
Hhon-g01551.t1	0.0279903	0.000138996	0.00144437	NA
Hhon-g00709.t1	-0.0279889	0.000139106	0.00144443	novel_protein
Hhon-orphan-2278	-0.0279787	0.000139888	0.00145144	NA
Hhon-g07241.t1	0.0279755	0.000140132	0.00145287
Hhon-g01115.t1	-0.0279637	0.000141047	0.00146125	solute_carrier_family_2_member_8
Hhon-orphan-2331	-0.0279534	0.000141847	0.00146843	NA
Hhon-g03560.t1	-0.0279319	0.000143534	0.00148477	laminin_subunit_alpha_2
Hhon-g08797.t1	-0.027926	0.000144005	0.00148852	transmembrane_serine_protease_15
Hhon-g01095.t1	0.0279207	0.000144423	0.00149172	sperm_flagellar_1
Hhon-g09842.t1	-0.0279045	0.000145712	0.0015039	acyl_CoA_dehydrogenase_short_branched_chain
Hhon-g02132.t1	0.0278713	0.000148395	0.00153043
Hhon-g07630.t1	0.0278458	0.000150485	0.00155082	FOXN2/FOXN3
Hhon-g03761.t1	0.027838	0.000151129	0.00155512	transient_receptor_potential_cation_channel_subfamily_A_member_1
Hhon-orphan-2403	0.0278382	0.000151113	0.00155512	NA
Hhon-g02549.t1	-0.0278323	0.0001516	0.0015588	NA
Hhon-g07576.t1	-0.0278283	0.000151932	0.00156104	methionine_adenosyltransferase_2B
Hhon-g09723.t1	0.0278241	0.000152286	0.0015635	NA
Hhon-g04392.t1	0.0278068	0.000153736	0.00157721	proline_rich_nuclear_receptor_coactivator_2
Hhon-g10764.t1	0.0278033	0.000154029	0.00157903	tachykinin_receptor_3
Hhon-g05648.t1	0.0277979	0.000154483	0.0015825	calcium_voltage_gated_channel_auxiliary_subunit_alpha2delta_3
Hhon-g03962.t1	-0.0277942	0.000154793	0.00158449	mitochondrial_ribosomal_protein_S23
Hhon-g11321.t1	0.0277737	0.000156541	0.00160119	neuropeptide_Y_receptor_Y1
Hhon-g04485.t1	-0.0277544	0.000158201	0.00161695	thioesterase_superfamily_member_4
Hhon-orphan-548	0.0277473	0.000158815	0.00162082	NA
Hhon-g11250.t1	0.0277476	0.000158797	0.00162082	NA
Hhon-g04076.t1	0.0277382	0.000159612	0.00162774	somatostatin_receptor_2
Hhon-g03065.t1	0.0277347	0.000159916	0.00162861	leucine_rich_repeat_containing_74A
Hhon-g04789.t1	-0.0277345	0.000159936	0.00162861	calcium_activated_nucleotidase_1
Hhon-g00908.t1	0.0277251	0.000160754	0.00163572	adrenoceptor_beta_2
Hhon-g11245.t1	0.0277077	0.000162295	0.00165018	NA
Hhon-g06781.t1	0.0276875	0.000164086	0.00166716	insulin_like_growth_factor_2_mRNA_binding_protein_2
Hhon-g09263.t1	-0.0276546	0.00016706	0.00169611	methionine_adenosyltransferase_2A
Hhon-orphan-1128	-0.0276395	0.000168441	0.00170886	NA
Hhon-g00833.t1	0.0276278	0.000169518	0.00171812	sortilin_related_VPS10_domain_containing_receptor_1
Hhon-g08033.t1	0.0276268	0.000169604	0.00171812	MOK_protein_kinase
Hhon-g05052.t1	0.027594	0.000172657	0.00174776
Hhon-g06460.t1	0.0275874	0.000173284	0.0017528	NA
Hhon-orphan-834	-0.0275777	0.000174201	0.00176078	NA
Hhon-g07409.t1	0.0275545	0.00017641	0.0017818	calcium_and_integrin_binding_family_member_2
Hhon-g05026.t1	-0.0275469	0.000177136	0.00178781	ribosomal_protein_lateral_stalk_subunit_P2
Hhon-g09798.t1	-0.0275404	0.000177764	0.00179283	ribonuclease_T2
Hhon-g03538.t1	-0.027523	0.000179451	0.0018085	retention_in_endoplasmic_reticulum_sorting_receptor_1
Hhon-orphan-2507	0.0275155	0.000180184	0.00181456	NA
Hhon-g08908.t1	-0.0275102	0.000180702	0.00181844
Hhon-g09832.t1	-0.0274866	0.000183026	0.00184048	DAP3_binding_cell_death_enhancer_1
Hhon-g03984.t1	-0.0274845	0.000183239	0.00184126	GTP_cyclohydrolase_1
Hhon-g06314.t1	-0.027479	0.000183786	0.00184541	NA
Hhon-g01379.t1	-0.0274759	0.00018409	0.0018471
Hhon-g09446.t1	0.0274742	0.000184265	0.00184751	NA
Hhon-orphan-603	0.0274706	0.000184616	0.00184843	NA
Hhon-g03924.t1	-0.0274705	0.000184627	0.00184843	actin_related_protein_2
Hhon-g05824.t1	-0.0274666	0.000185019	0.001851	glycine_N_methyltransferase
Hhon-g07520.t1	0.0274599	0.000185697	0.00185643	YTH_domain_containing_1
Hhon-g10605.t1	-0.0274547	0.000186218	0.00186028
Hhon-g06827.t1	-0.0274516	0.000186528	0.00186202	ankyrin_repeat_and_KH_domain_containing_1
Hhon-orphan-1373	-0.0274493	0.000186762	0.001863	NA
Hhon-g09535.t1	-0.0274472	0.000186978	0.00186379	actin_related_protein_2_3_complex_subunit_1A
Hhon-g01284.t1	-0.0274447	0.000187231	0.00186495	discoidin_domain_receptor_tyrosine_kinase_2
Hhon-g05783.t1	0.0274356	0.000188149	0.00187274	spectrin_alpha_non_erythrocytic_1
Hhon-g00680.t1	-0.027434	0.000188315	0.00187304	NA
Hhon-g05749.t1	-0.0274183	0.000189922	0.00188764	acid_phosphatase_7_tartrate_resistant_putative
Hhon-g03188.t1	-0.0274124	0.000190527	0.00189228	crystallin_zeta
Hhon-g09250.t1	-0.0274021	0.000191591	0.00190147	NA
Hhon-g03617.t1	-0.0273909	0.00019275	0.00191159	acetoacetyl_CoA_synthetase
Hhon-g00124.t1	-0.0273796	0.000193933	0.00192193	RAB10_member_RAS_oncogene_family
Hhon-orphan-571	0.0273728	0.000194647	0.00192761	NA
Hhon-g05356.t1	-0.027371	0.000194836	0.00192809	glutamate_cysteine_ligase_modifier_subunit
Hhon-orphan-1118	-0.0273607	0.000195921	0.00193743	NA
Hhon-g07294.t1	-0.0273522	0.000196823	0.00194494	transient_receptor_potential_cation_channel_subfamily_A_member_1
Hhon-g00869.t1	-0.0273459	0.000197498	0.0019502	family_with_sequence_similarity_136_member_A
Hhon-g05316.t1	-0.0273392	0.00019821	0.00195583	iron_sulfur_cluster_assembly_enzyme
Hhon-g06212.t1	-0.0273339	0.000198776	0.00196	CD163_molecule
Hhon-g00571.t1	-0.0273288	0.000199325	0.001964	aldehyde_dehydrogenase_7_family_member_A1
Hhon-orphan-579	-0.0273258	0.000199651	0.0019658	NA
Hhon-g10545.t1	0.0273109	0.000201253	0.00198014
Hhon-g09061.t1	0.0273079	0.000201585	0.00198199
Hhon-g03377.t1	-0.0272939	0.000203103	0.00199548	phenylalanine_hydroxylase
Hhon-g01436.t1	-0.027282	0.000204409	0.00200687	ECSIT_signaling_integrator
Hhon-g01295.t1	-0.027276	0.000205077	0.00201199	cytochrome_P450_family_3_subfamily_A_member_43
Hhon-g07093.t1	0.027264	0.000206404	0.00202356	neuropeptide_FF_receptor_2
Hhon-g08848.t1	-0.0272499	0.000207971	0.00203601	NA
Hhon-g08899.t1	-0.0272501	0.000207947	0.00203601	contactin_6
Hhon-g02373.t1	-0.027243	0.000208749	0.00204216	electron_transfer_flavoprotein_subunit_alpha
Hhon-g06100.t1	0.0272371	0.000209409	0.00204716	tubulin_tyrosine_ligase_like_7
Hhon-g05303.t1	-0.0272317	0.000210013	0.0020516	NFS1_cysteine_desulfurase
Hhon-g07661.t1	-0.027218	0.000211566	0.00206529	NA
Hhon-g03865.t1	0.0271984	0.000213807	0.00208568	HEAT_repeat_containing_9
Hhon-g05562.t1	-0.0271654	0.000217626	0.00212143	tetraspanin_11
Hhon-g05526.t1	0.0271367	0.000221003	0.00215281	mitochondrial_trans_2_enoyl_CoA_reductase
Hhon-g09841.t1	-0.0271214	0.000222819	0.00216896	acyl_CoA_dehydrogenase_short_branched_chain
Hhon-g01214.t1	-0.0271166	0.000223393	0.00217301	isocitrate_dehydrogenase_NAD_3_catalytic_subunit_alpha
Hhon-g10412.t1	-0.0271076	0.000224472	0.00218196	ADP_ribosylation_factor_like_GTPase_5B
Hhon-g07011.t1	-0.0270981	0.000225613	0.00219149	kynurenine_aminotransferase_1
Hhon-g04421.t1	-0.0270906	0.000226527	0.00219881	uromodulin
Hhon-g02977.t1	-0.027087	0.000226962	0.0021999	dicarbonyl_and_L_xylulose_reductase
Hhon-g10461.t1	0.0270879	0.000226852	0.0021999	adrenoceptor_alpha_1D
Hhon-g00779.t1	-0.0270718	0.000228809	0.00221624	glutathione_S_transferase_theta_1
Hhon-orphan-1404	0.027055	0.000230882	0.00223316	NA
Hhon-g07133.t1	0.0270557	0.000230793	0.00223316	solute_carrier_family_38_member_11
Hhon-g02489.t1	-0.0270447	0.000232154	0.00224389	dehydrogenase_reductase_1
Hhon-g00181.t1	0.0270388	0.000232888	0.00224939	NA
Hhon-g05058.t1	0.0270317	0.000233766	0.00225627
Hhon-g00586.t1	0.0270172	0.000235588	0.00227226	DNA_topoisomerase_II_alpha
Hhon-g09684.t1	-0.0270041	0.00023724	0.00228659	epoxide_hydrolase_4
Hhon-g04326.t1	-0.0269861	0.000239522	0.00230696
Hhon-g06647.t1	0.0269577	0.000243172	0.00234046	NA
Hhon-g05256.t1	0.0269363	0.000245962	0.00236565	carbonic_anhydrase_6
Hhon-g03077.t1	-0.026924	0.000247575	0.0023795	RAB1A_member_RAS_oncogene_family
Hhon-g02895.t1	-0.0269108	0.000249317	0.00239456	solute_carrier_family_35_member_F3
Hhon-g06893.t1	-0.026906	0.000249964	0.00239909	chloride_channel_accessory_1
Hhon-g06693.t1	-0.026903	0.000250363	0.00240124	pyrroline_5_carboxylate_reductase_2
Hhon-g01440.t1	-0.0269003	0.000250724	0.00240302	synaptogyrin_1
Hhon-g05675.t1	0.0268946	0.000251476	0.00240854	protein_tyrosine_phosphatase_domain_containing_1
Hhon-g05128.t1	-0.0268931	0.000251681	0.00240882
Hhon-g03542.t1	0.0268876	0.00025242	0.00241253	potassium_voltage_gated_channel_subfamily_B_member_1
Hhon-g08519.t1	-0.0268882	0.000252342	0.00241253	inhibitor_of_nuclear_factor_kappa_B_kinase_subunit_beta
Hhon-g08505.t1	-0.0268767	0.000253881	0.00242479
Hhon-g11915.t1	0.0268738	0.000254277	0.00242688
Hhon-g06419.t1	0.026866	0.000255331	0.00243525	ADP_ribosylation_factor_like_GTPase_13B
Hhon-orphan-1853	-0.0268479	0.000257795	0.00245703	NA
Hhon-orphan-363	-0.026829	0.000260394	0.00248008	NA
Hhon-g07970.t1	0.0268222	0.000261332	0.00248556	NA
Hhon-g11150.t1	-0.0268228	0.000261256	0.00248556	sterile_alpha_motif_domain_containing_8
Hhon-g00465.t1	0.0268189	0.000261788	0.00248644	H1.0_linker_histone
Hhon-g06730.t1	-0.02682	0.00026163	0.00248644
Hhon-g06610.t1	-0.0268147	0.000262372	0.00249026	NA
Hhon-g08191.t1	-0.0268049	0.000263738	0.00250149	RAB22A_member_RAS_oncogene_family
Hhon-g06380.t1	0.0267941	0.000265248	0.00251407	B_Raf_proto_oncogene_serine_threonine_kinase
Hhon-g06044.t1	0.0267896	0.000265887	0.00251821
Hhon-g08743.t1	-0.0267884	0.000266052	0.00251821	mitochondrial_ribosomal_protein_S14
Hhon-g03911.t1	0.0267861	0.000266385	0.00251962	OTP/PITX1/PITX2/PITX3/RAX/RAX2
Hhon-g11226.t1	0.0267687	0.000268846	0.00254114	NA
Hhon-g04064.t1	-0.0267417	0.000272711	0.0025759	glutamyl_aminopeptidase
Hhon-g00065.t1	0.0267376	0.000273305	0.00257972	inversin
Hhon-g08452.t1	-0.0267324	0.000274063	0.0025851
Hhon-g04314.t1	0.0267244	0.000275214	0.00259417
Hhon-g05762.t1	0.0267223	0.000275519	0.00259526	NA
Hhon-orphan-1814	0.026715	0.000276592	0.00260358	NA
Hhon-g01643.t1	0.0266994	0.000278874	0.00262325	NA
Hhon-g01567.t1	0.0266932	0.000279796	0.00263012	NA
Hhon-g02963.t1	-0.0266813	0.00028155	0.00264298	plasminogen
Hhon-g04673.t1	0.0266821	0.000281431	0.00264298
Hhon-g09008.t1	0.0266631	0.000284264	0.00266663	NA
Hhon-g01145.t1	-0.0266596	0.000284795	0.00266979	butyrylcholinesterase
Hhon-g06421.t1	-0.0266216	0.000290559	0.00271945
Hhon-orphan-2187	0.0266214	0.000290589	0.00271945	NA
Hhon-g11971.t1	0.0266207	0.000290689	0.00271945	NA
Hhon-g07501.t1	0.026605	0.000293114	0.00274026	heat_shock_protein_90_alpha_family_class_B_member_1
Hhon-g03586.t1	-0.0265919	0.000295132	0.00275725	NA
Hhon-g02084.t1	-0.026588	0.000295741	0.00276106	thioredoxin_domain_containing_12
Hhon-g02409.t1	0.0265767	0.000297511	0.00277569	kalirin_RhoGEF_kinase
Hhon-g04403.t1	-0.0265699	0.000298563	0.0027836	mitochondrial_ribosomal_protein_L43
Hhon-orphan-183	-0.0265635	0.000299581	0.0027912	NA
Hhon-g00758.t1	-0.0265579	0.000300464	0.00279752	glutaredoxin_5
Hhon-g04927.t1	0.0265373	0.000303733	0.00282604	CAP_Gly_domain_containing_linker_protein_2
Hhon-g05563.t1	0.0265211	0.00030633	0.00284827	NA
Hhon-orphan-1475	0.0265172	0.000306955	0.00285214	NA
Hhon-g09023.t1	0.0265061	0.000308747	0.00286685	NA
Hhon-g01054.t1	0.0264995	0.000309822	0.00287488
Hhon-orphan-9	0.0264958	0.000310413	0.00287802	NA
Hhon-g02490.t1	0.0264948	0.00031058	0.00287802	centrosomal_protein_72
Hhon-g07076.t1	-0.0264886	0.000311593	0.00288545	FKBP_prolyl_isomerase_1A
Hhon-g05838.t1	0.0264817	0.000312721	0.00289394	QKI_KH_domain_containing_RNA_binding
Hhon-g02656.t1	0.0264699	0.000314662	0.00290994
Hhon-g04656.t1	-0.0264473	0.00031841	0.0029426	NA
Hhon-g00331.t1	0.0264365	0.000320209	0.00295723	NA
Hhon-g01931.t1	0.0264142	0.000323969	0.00298995	NA
Hhon-g01768.t1	-0.0264073	0.000325146	0.00299878	NA
Hhon-g09618.t1	0.0263743	0.000330794	0.00304883
Hhon-g02096.t1	0.0263693	0.000331663	0.00305478	NA
Hhon-g08208.t1	-0.0263599	0.000333302	0.00306781	NA
Hhon-g08676.t1	0.0263544	0.000334251	0.00307448
Hhon-g02257.t1	-0.0263455	0.000335805	0.0030867	glutamine_amidotransferase_like_class_1_domain_containing_3B
Hhon-g03350.t1	0.0263429	0.000336266	0.00308886	kinase_non_catalytic_C_lobe_domain_containing_1
Hhon-g06280.t1	0.0263405	0.000336684	0.00308975	histone_deacetylase_5
Hhon-g06635.t1	-0.0263398	0.000336818	0.00308975	mitochondrial_ribosomal_protein_S28
Hhon-g07462.t1	-0.0263385	0.000337039	0.00308975
Hhon-g05757.t1	0.0263046	0.000343054	0.00314278	MYB_binding_protein_1a
Hhon-g07145.t1	-0.0262996	0.000343953	0.00314891	solute_carrier_family_26_member_11
Hhon-g11259.t1	0.0262941	0.000344931	0.00315577	NA
Hhon-g03184.t1	0.0262914	0.000345414	0.00315711	tetraspanin_7
Hhon-g03700.t1	0.0262907	0.000345539	0.00315711	RAS_and_EF_hand_domain_containing
Hhon-g07106.t1	-0.0262804	0.000347403	0.00317202
Hhon-g08763.t1	-0.0262692	0.000349443	0.0031864	mitochondrial_ribosomal_protein_S2
Hhon-g11224.t1	0.0262701	0.000349265	0.0031864
Hhon-g05459.t1	0.0262623	0.000350693	0.00319567	E1A_binding_protein_p300
Hhon-orphan-1500	0.0262261	0.00035735	0.00325416	NA
Hhon-g09286.t1	-0.0262208	0.000358333	0.00326095	vinculin
Hhon-g10364.t1	0.0262139	0.000359637	0.00327064	NA
Hhon-g05827.t1	-0.0262006	0.00036213	0.00329113
Hhon-g04962.t1	-0.0261966	0.000362874	0.0032957	transmembrane_and_coiled_coil_domains_3
Hhon-g03291.t1	-0.0261822	0.000365593	0.003316	alcohol_dehydrogenase_5_class_III_chi_polypeptide
Hhon-g05000.t1	-0.0261824	0.000365562	0.003316	sosondowah_ankyrin_repeat_domain_family_member_A
Hhon-orphan-2557	0.0261697	0.000367979	0.00333543	NA
Hhon-g06768.t1	-0.0261625	0.000369362	0.00334576	isopentenyl_diphosphate_delta_isomerase_1
Hhon-g01725.t1	-0.0261499	0.000371775	0.00336539	phosphogluconate_dehydrogenase
Hhon-orphan-2189	0.0261449	0.000372745	0.00337194	NA
Hhon-g04551.t1	-0.0261246	0.000376678	0.00340527	NA
Hhon-g05907.t1	0.026103	0.000380907	0.00344123	NA
Hhon-g10376.t1	-0.0261009	0.000381325	0.00344273	glycerophosphodiester_phosphodiesterase_domain_containing_1
Hhon-g07045.t1	-0.0260935	0.000382795	0.00345373	CD163_molecule
Hhon-g04058.t1	0.0260835	0.000384776	0.00346932	NA
Hhon-g03887.t1	-0.0260747	0.000386532	0.00348286
Hhon-orphan-127	0.0260699	0.000387493	0.00348922	NA
Hhon-g06728.t1	-0.0260251	0.00039656	0.00356852	beta_secretase_2
Hhon-g11433.t1	0.0260144	0.000398763	0.00358599	ATPase_H_transporting_V1_subunit_E1
Hhon-g06724.t1	0.0260114	0.000399388	0.00358925	intraflagellar_transport_46
Hhon-g07553.t1	-0.0260062	0.000400453	0.00359646	homogentisate_1_2_dioxygenase
Hhon-g08024.t1	-0.0260047	0.000400759	0.00359685	glutathione_S_transferase_zeta_1
Hhon-g00280.t1	-0.0259952	0.000402741	0.00360998	UDP_galactose_4_epimerase
Hhon-g11081.t1	0.0259951	0.000402749	0.00360998	ADAM_metallopeptidase_with_thrombospondin_type_1_motif_14
Hhon-g01378.t1	-0.025991	0.000403602	0.00361526
Hhon-g00005.t1	-0.0259657	0.000408906	0.00366038
Hhon-g04526.t1	-0.0259597	0.000410179	0.00366938	ABR_activator_of_RhoGEF_and_GTPase
Hhon-g01578.t1	-0.0259352	0.00041537	0.00371338	testis_expressed_264_ER_phagy_receptor
Hhon-g07477.t1	0.0259338	0.000415674	0.00371368	glutamyl_aminopeptidase
Hhon-g07414.t1	0.025926	0.000417354	0.00372626	NA
Hhon-g02434.t1	0.0259215	0.000418324	0.00373249	NA
Hhon-g02386.t1	-0.0259172	0.000419249	0.0037383	SH2_domain_containing_adaptor_protein_B
Hhon-g10680.t1	0.0259044	0.000422017	0.00376054
Hhon-g07805.t1	-0.0259026	0.000422394	0.00376144	NPC_intracellular_cholesterol_transporter_2
Hhon-g01441.t1	-0.0259012	0.00042271	0.00376181	synaptogyrin_1
Hhon-g00566.t1	0.0258865	0.000425912	0.00378565	abhydrolase_domain_containing_8
Hhon-g08223.t1	0.0258864	0.000425941	0.00378565	tetratricopeptide_repeat_domain_5
Hhon-g00314.t1	-0.0258753	0.000428361	0.00380469	protein_interacting_with_PRKCA_1
Hhon-g04632.t1	-0.0258712	0.000429266	0.00381026	mitochondrial_ribosomal_protein_L4
Hhon-g05963.t1	0.0258697	0.000429594	0.00381069	protein_kinase_cGMP_dependent_1
Hhon-g09974.t1	-0.0258602	0.000431705	0.00382447
Hhon-g10865.t1	0.0258612	0.00043147	0.00382447	NA
Hhon-g07040.t1	-0.0258579	0.000432219	0.00382655
Hhon-g05886.t1	-0.025856	0.000432645	0.00382784	chaperonin_containing_TCP1_subunit_8
Hhon-g07206.t1	-0.0258436	0.000435393	0.00384967	RAB8B_member_RAS_oncogene_family
Hhon-g01446.t1	-0.0258322	0.000437951	0.00386979	splicing_factor_3b_subunit_5
Hhon-g04060.t1	0.0258286	0.000438753	0.00387438	leucyl_and_cystinyl_aminopeptidase
Hhon-g07899.t1	-0.0258258	0.000439395	0.00387755
Hhon-g07624.t1	-0.0258141	0.000442023	0.00389823
Hhon-g02771.t1	-0.0258111	0.000442718	0.00390184	COPI_coat_complex_subunit_epsilon
Hhon-g01675.t1	0.0257937	0.000446678	0.00393421	NIMA_related_kinase_7
Hhon-g01955.t1	0.0257801	0.000449808	0.00395924	adhesion_G_protein_coupled_receptor_G2
Hhon-g05843.t1	0.025777	0.000450508	0.00396285	NA
Hhon-g07653.t1	0.0257747	0.000451035	0.00396494
Hhon-g00166.t1	0.0257727	0.000451516	0.00396662	NA
Hhon-g02539.t1	-0.0257687	0.000452427	0.00396953	adenosylhomocysteinase
Hhon-g07049.t1	-0.0257687	0.000452421	0.00396953	NA
Hhon-g00079.t1	-0.0257661	0.000453033	0.0039723	acid_sensing_ion_channel_subunit_1
Hhon-g02826.t1	-0.0257613	0.000454149	0.00397954	NA
Hhon-g04559.t1	-0.0257553	0.000455534	0.00398912	glutathione_S_transferase_theta_1
Hhon-g10601.t1	-0.0257503	0.00045672	0.00399696	synaptic_vesicle_glycoprotein_2B
Hhon-g00670.t1	-0.0257437	0.000458258	0.0040053	oxysterol_binding_protein_like_1A
Hhon-g09279.t1	0.0257447	0.000458013	0.0040053	cyclic_nucleotide_binding_domain_containing_2
Hhon-orphan-456	-0.0257384	0.000459502	0.00401361	NA
Hhon-g11294.t1	-0.0257178	0.00046437	0.00405355	methylmalonyl_CoA_mutase
Hhon-g01784.t1	0.0257153	0.00046496	0.00405611
Hhon-g04614.t1	-0.0257065	0.000467036	0.00407162	FCF1_rRNA_processing_protein
Hhon-g01760.t1	-0.0257051	0.000467372	0.00407196	aldehyde_dehydrogenase_4_family_member_A1
Hhon-orphan-615	0.025692	0.000470512	0.00409456	NA
Hhon-g04803.t1	0.0256918	0.000470563	0.00409456	transmembrane_channel_like_7
Hhon-g11490.t1	0.0256898	0.00047104	0.00409611	NA
Hhon-g08484.t1	-0.0256866	0.000471816	0.00410025	ribulose_5_phosphate_3_epimerase
Hhon-g02762.t1	-0.025659	0.000478504	0.00415573	NA
Hhon-g01269.t1	-0.0256555	0.000479357	0.0041605
Hhon-g00809.t1	0.0256354	0.000484301	0.00420075	NA
Hhon-g06312.t1	0.0256296	0.000485723	0.00421042	adenylate_cyclase_5
Hhon-g09836.t1	-0.0256061	0.000491582	0.00425851	interleukin_1_receptor_associated_kinase_3
Hhon-g09472.t1	-0.0255968	0.000493893	0.00427583	ribosomal_protein_S20
Hhon-g08503.t1	-0.0255952	0.000494303	0.00427668	chimerin_1
Hhon-g04924.t1	0.0255678	0.000501243	0.00433398	glypican_6
Hhon-g01103.t1	0.0255632	0.000502413	0.00434135	NA
Hhon-g02230.t1	-0.0255534	0.00050493	0.00436035	protein_phosphatase_1_regulatory_subunit_3B
Hhon-g07062.t1	-0.0255465	0.00050669	0.0043728	pyruvate_kinase_M1_2
Hhon-orphan-1398	-0.0255292	0.000511168	0.00440589	NA
Hhon-g09866.t1	-0.0255302	0.000510901	0.00440589
Hhon-g11258.t1	-0.0255263	0.00051191	0.00440951	cytochrome_b561
Hhon-g08800.t1	-0.025525	0.000512254	0.0044097	atlastin_GTPase_2
Hhon-orphan-2155	0.0255203	0.000513486	0.00441753	NA
Hhon-g03148.t1	0.0255189	0.000513847	0.00441786	NA
Hhon-g06231.t1	0.0255072	0.000516891	0.00444124	PDZ_domain_containing_1
Hhon-g00616.t1	0.0255044	0.000517629	0.00444479	phosphodiesterase_1A
Hhon-g02686.t1	-0.0255028	0.000518056	0.00444567	Rab_interacting_lysosomal_protein_like_1
Hhon-g11271.t1	0.0254688	0.00052706	0.00452011
Hhon-g06601.t1	0.0254575	0.000530091	0.00454326	amnion_associated_transmembrane_protein
Hhon-g05682.t1	0.0254527	0.000531387	0.00455152	WD_repeat_domain_35
Hhon-g08150.t1	-0.0254461	0.000533149	0.00456376	NA
Hhon-g04475.t1	0.0254394	0.000534963	0.00457642	NA
Hhon-g01890.t1	-0.0254266	0.000538441	0.0046033	synthesis_of_cytochrome_C_oxidase_1
Hhon-orphan-378	0.0254136	0.000541988	0.00463074	NA
Hhon-g04960.t1	0.025411	0.000542713	0.00463404	NA
Hhon-g01644.t1	0.0254053	0.00054428	0.00464163	NA
Hhon-orphan-1749	0.025406	0.000544074	0.00464163	NA
Hhon-g11277.t1	-0.025401	0.000545465	0.00464884	prosaposin
Hhon-orphan-2223	-0.0253983	0.0005462	0.00465221	NA
Hhon-g08694.t1	0.0253951	0.000547074	0.00465676	NA
Hhon-orphan-2055	-0.0253815	0.000550843	0.00468593	NA
Hhon-orphan-2340	0.0253696	0.000554161	0.00471123	NA
Hhon-g03436.t1	-0.0253669	0.000554931	0.00471484	oxysterol_binding_protein
Hhon-g01193.t1	0.0253469	0.000560551	0.00475964	calcium_and_integrin_binding_family_member_3
Hhon-g00983.t1	-0.0253337	0.000564309	0.00478858	KIAA0513
Hhon-g09865.t1	0.0253297	0.000565446	0.00479526	NA
Hhon-g01830.t1	0.0253278	0.000565981	0.00479683	calmodulin_1
Hhon-orphan-202	-0.025321	0.000567928	0.00480927	NA
Hhon-g01677.t1	-0.0253202	0.000568151	0.00480927	NA
Hhon-g00414.t1	0.025309	0.000571357	0.00483342	semaphorin_5B
Hhon-orphan-1321	-0.0253053	0.000572426	0.00483948	NA
Hhon-g04616.t1	0.0252984	0.000574427	0.0048534	double_zinc_ribbon_and_ankyrin_repeat_domains_1
Hhon-g09675.t1	0.0252908	0.000576624	0.00486895	G_protein_subunit_alpha_i2
Hhon-g04773.t1	0.0252767	0.000580727	0.00490057	NA
Hhon-g02861.t1	-0.0252711	0.000582364	0.00490834
Hhon-g07474.t1	0.0252713	0.00058232	0.00490834	tubulin_tyrosine_ligase_like_5
Hhon-g10651.t1	0.0252631	0.000584709	0.00492508	NA
Hhon-g02878.t1	0.0252498	0.000588635	0.00494901	NA
Hhon-g03464.t1	0.0252505	0.000588444	0.00494901
Hhon-g07716.t1	0.0252507	0.000588364	0.00494901	NA
Hhon-g00914.t1	-0.0252441	0.000590342	0.00495728	BHLHA15/BHLHE22/BHLHE23/OLIG1/OLIG2/OLIG3
Hhon-g07341.t1	0.025245	0.000590077	0.00495728	ERF/ERFL/ERG/ETV3/ETV3L/FEV/FLI1
Hhon-g06138.t1	-0.0252268	0.000595489	0.00499744	NA
Hhon-g02075.t1	-0.0252129	0.000599648	0.00502926	DS_cell_adhesion_molecule
Hhon-g04182.t1	0.0252099	0.000600552	0.00503376
Hhon-orphan-2202	0.0252076	0.000601264	0.00503665	NA
Hhon-g08769.t1	-0.0251854	0.000607987	0.00508985	NA
Hhon-orphan-514	-0.025166	0.000613925	0.00513642	NA
Hhon-g05334.t1	0.0251404	0.000621842	0.00519948	NA
Hhon-g09440.t1	0.025138	0.000622598	0.00520262	like_FERD3L/PTF1A
Hhon-g01766.t1	0.0251234	0.000627167	0.00523761
Hhon-g03557.t1	-0.0251109	0.00063109	0.00526489	NA
Hhon-g04499.t1	-0.0251106	0.000631203	0.00526489	NA
Hhon-orphan-1057	0.0251061	0.000632609	0.00527341	NA
Hhon-g07813.t1	0.0250871	0.000638663	0.00532064	NA
Hhon-g04143.t1	0.0250851	0.000639288	0.0053226	NA
Hhon-g06671.t1	-0.0250786	0.00064138	0.00533678	RIO_kinase_3
Hhon-g00374.t1	0.0250756	0.000642355	0.00534165	signal_transducer_and_activator_of_transcription_1
Hhon-orphan-722	0.0250688	0.000644539	0.00535331	NA
Hhon-g06550.t1	-0.02507	0.000644153	0.00535331	malate_dehydrogenase_2
Hhon-g08440.t1	-0.0250574	0.00064819	0.00538037	solute_carrier_family_2_member_8
Hhon-g00596.t1	-0.025046	0.000651904	0.00540792	DnaJ_heat_shock_protein_family_Hsp40_member_C22
Hhon-g08543.t1	-0.0250284	0.000657661	0.00545238	NA
Hhon-g05628.t1	-0.0250224	0.000659615	0.00546196
Hhon-g08361.t1	0.0250225	0.000659591	0.00546196	DEAD_box_helicase_41
Hhon-g09237.t1	0.0250129	0.000662747	0.00548458	histamine_receptor_H2
Hhon-g08656.t1	-0.0250074	0.000664594	0.00549654
Hhon-g00044.t1	0.0250044	0.000665577	0.00550136	DnaJ_heat_shock_protein_family_Hsp40_member_C27
Hhon-g02037.t1	-0.0249953	0.000668587	0.0055229	vitamin_K_epoxide_reductase_complex_subunit_1
Hhon-g04782.t1	0.024979	0.000674044	0.00555457	NA
Hhon-g07941.t1	-0.0249793	0.000673936	0.00555457	dehydrogenase_reductase_4
Hhon-g09089.t1	-0.0249796	0.000673851	0.00555457	dehydrogenase_reductase_7
Hhon-g10652.t1	0.0249807	0.000673484	0.00555457	NA
Hhon-g02207.t1	0.0249742	0.000675647	0.0055611	intraflagellar_transport_122
Hhon-g05815.t1	-0.0249754	0.000675261	0.0055611
Hhon-g04534.t1	0.0249682	0.000677667	0.00557437	NA
Hhon-g07242.t1	0.0249657	0.000678538	0.00557509	NA
Hhon-orphan-1565	0.0249656	0.000678569	0.00557509	NA
Hhon-g04699.t1	-0.0249625	0.0006796	0.00558021	mitochondrial_carrier_2
Hhon-g01259.t1	0.0249564	0.000681669	0.00559385	neuronal_calcium_sensor_1
Hhon-g06481.t1	0.0249485	0.00068434	0.00561241	5_nucleotidase_ecto
Hhon-g01028.t1	-0.0249429	0.000686266	0.00561285	GAR1_ribonucleoprotein
Hhon-g06718.t1	0.0249452	0.000685482	0.00561285	NA
Hhon-g09438.t1	0.0249428	0.000686284	0.00561285	cytochrome_b561
Hhon-g10849.t1	-0.0249424	0.000686443	0.00561285	cytosolic_arginine_sensor_for_mTORC1_subunit_1
Hhon-g11706.t1	0.0249464	0.000685071	0.00561285
Hhon-g02283.t1	-0.0249276	0.00069151	0.00565091	D_aspartate_oxidase
Hhon-g06398.t1	-0.0249166	0.000695281	0.00567833	NA
Hhon-g08885.t1	0.0249057	0.000699068	0.00570586	catalase
Hhon-g05410.t1	0.0248988	0.000701469	0.00572205	phospholipase_A2_group_IB
Hhon-g03055.t1	-0.0248974	0.000701975	0.00572276	phospholipase_D_family_member_3
Hhon-g09495.t1	-0.0248944	0.000702999	0.00572771	mitochondrial_ribosomal_protein_S10
Hhon-g01408.t1	0.0248884	0.000705109	0.00573808	novel_protein
Hhon-orphan-891	-0.0248884	0.00070511	0.00573808	NA
Hhon-g01802.t1	-0.0248829	0.000707017	0.00575018	cell_division_cycle_42
Hhon-g03084.t1	0.0248807	0.000707797	0.00575311	solute_carrier_family_3_member_1
Hhon-g11395.t1	0.0248627	0.000714142	0.00580124	serine_protease_12
Hhon-orphan-537	0.0248487	0.000719115	0.00583818	NA
Hhon-g06552.t1	-0.0248448	0.000720512	0.00584605	mitochondrial_E3_ubiquitin_protein_ligase_1
Hhon-g04687.t1	-0.0248105	0.000732859	0.00594271	NA
Hhon-g05484.t1	0.024804	0.000735218	0.00594785	melatonin_receptor_1A
Hhon-g05822.t1	-0.0248045	0.000735056	0.00594785
Hhon-orphan-1775	0.0248071	0.000734083	0.00594785	NA
Hhon-g10231.t1	-0.024804	0.00073523	0.00594785	interleukin_4_induced_1
Hhon-g04269.t1	0.0247644	0.00074977	0.00606189
Hhon-orphan-2489	-0.0247626	0.000750437	0.00606371	NA
Hhon-g05206.t1	-0.02475	0.000755099	0.00609778	EGF_like_domain_multiple_7
Hhon-g08838.t1	-0.0247473	0.000756106	0.00610231	NA
Hhon-g04379.t1	0.0247441	0.000757315	0.00610847	prominin_1
Hhon-g11355.t1	-0.0247258	0.000764189	0.00616029
Hhon-g07296.t1	-0.0247221	0.000765592	0.00616638	esterase_D
Hhon-g07856.t1	0.0247214	0.000765845	0.00616638	NA
Hhon-g02235.t1	0.0247052	0.000772002	0.0062123	NA
Hhon-g06934.t1	-0.0246965	0.000775329	0.00623541	ankyrin_repeat_and_SOCS_box_containing_5
Hhon-g05555.t1	0.024691	0.000777401	0.00624841	hemicentin_1
Hhon-g00971.t1	-0.0246753	0.000783469	0.00628979	derlin_1
Hhon-g03660.t1	0.0246761	0.000783156	0.00628979	NA
Hhon-g04471.t1	0.0246671	0.000786622	0.00631141	NA
Hhon-orphan-618	0.0246502	0.000793205	0.0063605	NA
Hhon-g00322.t1	-0.0246399	0.000797242	0.00638913	NADH_ubiquinone_oxidoreductase_subunit_B10
Hhon-g04811.t1	-0.024637	0.000798389	0.00639458	RNA_binding_protein_with_serine_rich_domain_1
Hhon-g01033.t1	0.0246353	0.000799031	0.00639599
Hhon-g00129.t1	-0.0246286	0.000801684	0.00641348	reactive_intermediate_imine_deaminase_A_homolog
Hhon-g08764.t1	-0.024607	0.000810237	0.00647812	NA
Hhon-g01230.t1	0.0246035	0.000811627	0.00648544	RAB_member_of_RAS_oncogene_family_like_2A
Hhon-g03863.t1	-0.0245959	0.000814676	0.00650601
Hhon-g04238.t1	-0.0245942	0.000815335	0.00650606
Hhon-g05964.t1	-0.0245935	0.000815633	0.00650606
Hhon-g03004.t1	-0.0245886	0.000817575	0.00651775	epoxide_hydrolase_1
Hhon-g02891.t1	-0.0245789	0.00082148	0.00654508	NA
Hhon-g00645.t1	-0.0245756	0.000822835	0.00655206	oncoprotein_induced_transcript_3
Hhon-g00029.t1	-0.0245643	0.000827413	0.00658223	3_hydroxyacyl_CoA_dehydratase_2
Hhon-g02948.t1	0.0245639	0.000827585	0.00658223	NA
Hhon-g10359.t1	0.0245601	0.00082913	0.00659069	NA
Hhon-g00262.t1	-0.0245459	0.000834897	0.00663268
Hhon-g01263.t1	0.0245444	0.000835503	0.00663303	NA
Hhon-g07590.t1	0.0245434	0.000835909	0.00663303	ring_finger_and_FYVE_like_domain_containing_E3_ubiquitin_protein_ligase
Hhon-g00004.t1	-0.0245351	0.00083933	0.00665632
Hhon-g08476.t1	-0.0245295	0.000841628	0.00667068	NA
Hhon-g02254.t1	-0.024518	0.000846381	0.00669286	NA
Hhon-g03405.t1	-0.0245213	0.000845033	0.00669286	NA
Hhon-orphan-1791	0.0245187	0.000846098	0.00669286	NA
Hhon-g10112.t1	0.0245185	0.000846183	0.00669286	NA
Hhon-g11162.t1	0.0245126	0.000848624	0.00670672
Hhon-g01164.t1	-0.024504	0.000852225	0.00672742	NA
Hhon-g10606.t1	-0.0245042	0.000852146	0.00672742	epoxide_hydrolase_4
Hhon-g08366.t1	-0.0244977	0.000854875	0.00674445	NA
Hhon-g07129.t1	-0.0244939	0.000856458	0.00675305	adducin_1
Hhon-g06594.t1	-0.0244796	0.000862482	0.00679663
Hhon-g06591.t1	-0.024472	0.000865658	0.00681774
Hhon-g03579.t1	-0.024467	0.000867789	0.0068306	cellular_repressor_of_E1A_stimulated_genes_2
Hhon-g10874.t1	0.0244569	0.000872084	0.00686046	NA
Hhon-orphan-326	0.0244497	0.000875165	0.00688075	NA
Hhon-g05019.t1	-0.0244444	0.000877436	0.00689464	LYR_motif_containing_4
Hhon-g11700.t1	0.0244412	0.000878813	0.00690151	NA
Hhon-g00164.t1	-0.0244234	0.000886484	0.00695776	NA
Hhon-g03732.t1	0.0244039	0.00089496	0.00702026	NA
Hhon-g02154.t1	-0.024396	0.000898398	0.00704319
Hhon-g00601.t1	0.0243879	0.000901965	0.00706711	inversin
Hhon-g04760.t1	0.0243819	0.000904626	0.00708391	luteinizing_hormone_choriogonadotropin_receptor
Hhon-g04804.t1	0.0243769	0.000906831	0.00709031	transmembrane_channel_like_5
Hhon-orphan-1193	0.0243753	0.000907515	0.00709031	NA
Hhon-g06597.t1	0.0243757	0.000907334	0.00709031	NA
Hhon-g07392.t1	0.024378	0.000906323	0.00709031	NA
Hhon-g02534.t1	-0.0243727	0.000908695	0.00709549	guanosine_monophosphate_reductase_2
Hhon-g06061.t1	-0.0243667	0.000911315	0.0071119	glycine_cleavage_system_protein_H
Hhon-g08568.t1	0.0243613	0.000913729	0.00712667	intraflagellar_transport_80
Hhon-g09135.t1	-0.024349	0.000919225	0.00716546	transient_receptor_potential_cation_channel_subfamily_A_member_1
Hhon-g00118.t1	0.0243435	0.000921673	0.00717637	adhesion_G_protein_coupled_receptor_D1
Hhon-orphan-975	0.0243444	0.000921274	0.00717637	NA
Hhon-g02210.t1	-0.0243358	0.000925138	0.00719926
Hhon-g02246.t1	-0.0243261	0.000929516	0.00722922	acyl_CoA_dehydrogenase_short_branched_chain
Hhon-g02908.t1	-0.024323	0.000930944	0.00723621
Hhon-g01894.t1	-0.024321	0.000931838	0.00723906	short_chain_dehydrogenase_reductase_family_16C_member_5
Hhon-g08571.t1	0.024313	0.000935472	0.00726317	MINDY_lysine_48_deubiquitinase_4
Hhon-g00059.t1	0.0243057	0.000938823	0.00728505	NA
Hhon-g04667.t1	0.024303	0.000940034	0.00729032
Hhon-g07147.t1	-0.0243	0.000941414	0.00729689	NA
Hhon-g09914.t1	-0.0242903	0.000945832	0.00732699	ankyrin_repeat_domain_66
Hhon-g01905.t1	-0.0242878	0.000947006	0.00733194	procollagen_lysine_2_oxoglutarate_5_dioxygenase_3
Hhon-g06074.t1	0.0242824	0.000949482	0.00734695
Hhon-g10166.t1	-0.0242782	0.000951409	0.0073577	NA
Hhon-g00139.t1	-0.024273	0.000953858	0.00737248	HECT_domain_E3_ubiquitin_protein_ligase_1
Hhon-g06771.t1	-0.0242711	0.000954703	0.00737485	mitochondrial_ribosomal_protein_L44
Hhon-g00706.t1	-0.0242601	0.000959844	0.00741039	flavin_containing_dimethylaniline_monoxygenase_5
Hhon-g08516.t1	-0.0242418	0.000968392	0.00747217	NA
Hhon-g00423.t1	-0.0242402	0.000969142	0.00747374	NA
Hhon-g00491.t1	-0.0242319	0.000973047	0.00749163	heterogeneous_nuclear_ribonucleoprotein_A1_like_2
Hhon-g10512.t1	0.0242318	0.000973103	0.00749163	protein_kinase_C_and_casein_kinase_substrate_in_neurons_2
Hhon-g11185.t1	0.0242321	0.000972977	0.00749163	NA
Hhon-g00182.t1	0.0242262	0.000975726	0.00750606	NIM1_serine_threonine_protein_kinase
Hhon-orphan-97	0.0242255	0.000976073	0.00750606	NA
Hhon-g08438.t1	0.024218	0.000979638	0.00752925	NA
Hhon-orphan-1729	0.0241937	0.000991235	0.00761411	NA
Hhon-g02741.t1	-0.0241905	0.000992791	0.00762178	NFKB_inhibitor_alpha
Hhon-g01683.t1	0.0241864	0.000994742	0.00763248
Hhon-orphan-913	-0.0241832	0.000996298	0.00764014	NA
Hhon-g07065.t1	0.0241572	0.0010089	0.00773246	vacuolar_protein_sorting_13_homolog_A
Hhon-g00131.t1	-0.0241466	0.00101406	0.00776766	NME_NM23_nucleoside_diphosphate_kinase_6
Hhon-g10017.t1	0.0241369	0.00101884	0.0077999	NA
Hhon-g03265.t1	0.024096	0.00103919	0.00794235	phosphodiesterase_9A
Hhon-g08225.t1	-0.0240969	0.00103871	0.00794235	NA
Hhon-g09134.t1	-0.024098	0.00103817	0.00794235	CDX1/CDX2/CDX4/HOXA13/HOXB13/HOXC13/HOXD13
Hhon-g01417.t1	-0.0240928	0.00104077	0.00795001	major_facilitator_superfamily_domain_containing_11
Hhon-g08345.t1	0.0240888	0.0010428	0.00796112	endosome_lysosome_associated_apoptosis_and_autophagy_regulator_1
Hhon-g04869.t1	0.0240784	0.00104801	0.0079964
Hhon-orphan-1526	0.0240527	0.00106108	0.00809159	NA
Hhon-g05196.t1	0.0240508	0.00106205	0.00809448	tankyrase_2
Hhon-g06378.t1	0.0240476	0.00106369	0.0081025	leucine_rich_repeat_containing_45
Hhon-orphan-894	0.0240438	0.00106566	0.00811301	NA
Hhon-g09802.t1	-0.0240384	0.00106842	0.00812947	NA
Hhon-g08088.t1	-0.0240369	0.00106921	0.008131
Hhon-g00496.t1	-0.0240331	0.00107115	0.00814119	SH3_binding_domain_protein_5_like
Hhon-g05532.t1	0.0240268	0.00107443	0.00816161
Hhon-g01849.t1	-0.0240165	0.00107974	0.00819743	NA
Hhon-g08149.t1	-0.023999	0.00108886	0.00826205	translocase_of_inner_mitochondrial_membrane_10
Hhon-g10157.t1	-0.0239849	0.0010963	0.00831395	NA
Hhon-g03242.t1	-0.0239761	0.00110091	0.00834423	NA
Hhon-g05267.t1	-0.0239718	0.00110322	0.00835595	hemicentin_1
Hhon-g10590.t1	-0.0239709	0.00110367	0.00835595	glutamate_ionotropic_receptor_NMDA_type_subunit_associated_protein_1
Hhon-g02879.t1	0.023961	0.00110892	0.008391	NA
Hhon-g10875.t1	0.023932	0.00112447	0.00850402	protein_tyrosine_phosphatase_non_receptor_type_21
Hhon-g01349.t1	-0.0239238	0.00112892	0.00853294	leucine_aminopeptidase_3
Hhon-g06836.t1	-0.02392	0.001131	0.00854395	solute_carrier_family_7_member_14
Hhon-g07838.t1	-0.0239108	0.00113598	0.00857684	2_4_dienoyl_CoA_reductase_1
Hhon-g01655.t1	-0.0239045	0.00113941	0.00859796	alkylglycerol_monooxygenase
Hhon-g02481.t1	-0.0238965	0.0011438	0.00862638	mitochondrial_ribosomal_protein_L52
Hhon-g09132.t1	-0.0238915	0.00114651	0.00864201	COPI_coat_complex_subunit_zeta_1
Hhon-g02110.t1	0.0238889	0.00114798	0.00864281	structural_maintenance_of_chromosomes_2
Hhon-g07402.t1	-0.0238879	0.0011485	0.00864281	NA
Hhon-g07959.t1	0.02389	0.00114733	0.00864281	F_box_protein_16
Hhon-g04374.t1	0.0238636	0.00116194	0.00873909	casein_kinase_1_alpha_1
Hhon-orphan-828	0.0238557	0.00116635	0.00876745	NA
Hhon-g11228.t1	-0.0238469	0.00117125	0.00879944	integrin_linked_kinase
Hhon-g00800.t1	-0.0238449	0.00117238	0.0088031	ERCC_excision_repair_6_like_spindle_assembly_checkpoint_helicase
Hhon-g02261.t1	-0.0238324	0.00117942	0.00885111	mitochondrial_ribosomal_protein_S18C
Hhon-orphan-28	-0.0238156	0.00118892	0.00891314	NA
Hhon-g05588.t1	0.0238155	0.00118898	0.00891314
Hhon-orphan-2093	0.0238095	0.00119241	0.00893395	NA
Hhon-orphan-701	-0.0238042	0.0011954	0.00895144	NA
Hhon-g03731.t1	-0.0238004	0.0011976	0.008963	lysosomal_associated_membrane_protein_2
Hhon-g10569.t1	-0.0237925	0.00120208	0.00899166
Hhon-g04561.t1	-0.0237874	0.00120503	0.0090088	microsomal_triglyceride_transfer_protein
Hhon-g00905.t1	-0.0237862	0.00120574	0.00900914	NA
Hhon-g06989.t1	0.0237792	0.00120975	0.00903421
Hhon-g01002.t1	-0.0237681	0.00121619	0.00907738	NA
Hhon-g08943.t1	0.0237623	0.00121957	0.00909761	NA
Hhon-g08012.t1	-0.0237553	0.0012236	0.00912269	NA
Hhon-g00427.t1	-0.02375	0.00122669	0.00914077	tetraspanin_31
Hhon-g06624.t1	0.0237398	0.00123269	0.00918052	NA
Hhon-g00902.t1	-0.0237046	0.00125353	0.00932388	BHLHA15/BHLHE22/BHLHE23/OLIG1/OLIG2/OLIG3
Hhon-g03961.t1	0.0237038	0.00125398	0.00932388	coiled_coil_domain_containing_62
Hhon-g04011.t1	0.0237045	0.00125359	0.00932388
Hhon-g10746.t1	0.0236978	0.00125761	0.00934574	NA
Hhon-g00285.t1	0.0236771	0.00127	0.00942759	epidermal_growth_factor
Hhon-g07706.t1	-0.023678	0.00126947	0.00942759	sorting_nexin_19
Hhon-g08668.t1	0.0236671	0.00127608	0.00946246	NA
Hhon-g11121.t1	0.0236677	0.0012757	0.00946246	DS_cell_adhesion_molecule
Hhon-g03525.t1	-0.023659	0.00128099	0.00949373	ATP_synthase_mitochondrial_F1_complex_assembly_factor_1
Hhon-g00015.t1	-0.0236561	0.00128276	0.00950172
Hhon-orphan-1687	0.0236504	0.00128625	0.0095224	NA
Hhon-g02469.t1	0.023647	0.00128834	0.00953243	tumor_protein_p53_inducible_nuclear_protein_1
Hhon-g03925.t1	-0.0236459	0.00128899	0.00953243	arginase_1
Hhon-orphan-1127	0.0236381	0.00129377	0.0095626	NA
Hhon-g10682.t1	0.0236101	0.00131109	0.00968535	NA
Hhon-g03764.t1	-0.0236055	0.00131395	0.00970129	phosphohistidine_phosphatase_1
Hhon-g00112.t1	0.0235912	0.00132287	0.00976185	NA
Hhon-orphan-704	0.0235887	0.00132439	0.00976785	NA
Hhon-orphan-288	-0.0235764	0.00133219	0.00982005	NA
Hhon-g05078.t1	0.0235553	0.00134555	0.00991319	kelch_like_family_member_17
Hhon-g07820.t1	0.0235485	0.00134984	0.00993947	syntaxin_1B
Hhon-g07521.t1	0.0235405	0.00135499	0.00997202	EF_hand_calcium_binding_domain_7
Hhon-g10627.t1	-0.0235346	0.00135877	0.00999446
Hhon-g09643.t1	0.0235091	0.00137522	0.01011	NA
Hhon-g08407.t1	0.0234773	0.00139605	0.0102577	zinc_finger_SWIM_type_containing_2
Hhon-g00890.t1	-0.0234736	0.00139851	0.0102684	adhesion_G_protein_coupled_receptor_L3
Hhon-orphan-534	-0.0234728	0.001399	0.0102684	NA
Hhon-g10798.t1	0.0234505	0.00141383	0.0103716	intraflagellar_transport_27
Hhon-g05376.t1	0.023448	0.00141544	0.0103779	potassium_channel_tetramerization_domain_containing_8
Hhon-g04776.t1	0.0234397	0.00142101	0.0104132	ankyrin_repeat_domain_40
Hhon-g10398.t1	-0.0234323	0.00142596	0.0104438
Hhon-g03347.t1	-0.0234303	0.00142729	0.010448	heat_shock_protein_family_A_Hsp70_member_9
Hhon-g08817.t1	0.0234262	0.00143009	0.0104629	NA
Hhon-orphan-849	-0.0234244	0.0014313	0.0104661	NA
Hhon-g05247.t1	-0.0234155	0.00143729	0.0105044
Hhon-g00043.t1	-0.0234101	0.00144094	0.0105254	NA
Hhon-g07457.t1	-0.0233889	0.00145537	0.0106252	like_AC025287.4/CPHXL/ESX1/ISX/NOBOX/PROP1/SEBOX/VSX1/VSX2
Hhon-g02811.t1	-0.0233682	0.00146965	0.010717	heat_shock_protein_family_D_Hsp60_member_1
Hhon-g03356.t1	0.0233605	0.00147499	0.010717	TUB/TULP3
Hhon-g04045.t1	-0.0233628	0.0014734	0.010717	NA
Hhon-g04102.t1	-0.0233634	0.00147294	0.010717	peptidylprolyl_isomerase_B
Hhon-g04518.t1	-0.0233643	0.00147231	0.010717	transient_receptor_potential_cation_channel_subfamily_M_member_3
Hhon-g07925.t1	-0.0233639	0.00147261	0.010717
Hhon-g09343.t1	0.0233609	0.0014747	0.010717	NA
Hhon-g11302.t1	0.023362	0.0014739	0.010717	NA
Hhon-g11733.t1	0.0233684	0.00146949	0.010717	heat_shock_protein_family_A_Hsp70_member_8
Hhon-g02195.t1	-0.0233551	0.00147869	0.0107324	chromosome_6_open_reading_frame_58
Hhon-g08979.t1	-0.0233557	0.00147826	0.0107324
Hhon-g03569.t1	0.023351	0.00148155	0.0107475	phosphatase_and_actin_regulator_4
Hhon-g09091.t1	-0.0233434	0.00148687	0.0107804	dehydrogenase_reductase_7
Hhon-g10793.t1	-0.0233415	0.00148819	0.0107842	HECT_and_RLD_domain_containing_E3_ubiquitin_protein_ligase_2
Hhon-g07786.t1	0.0233337	0.00149362	0.0108179	von_Willebrand_factor_A_domain_containing_3A
Hhon-orphan-234	0.0233299	0.00149629	0.0108257	NA
Hhon-g08968.t1	-0.0233309	0.00149563	0.0108257	NA
Hhon-g11779.t1	0.0233182	0.00150455	0.0108798	NA
Hhon-g01690.t1	-0.023313	0.00150825	0.0109008	NA
Hhon-g03153.t1	0.0233048	0.00151402	0.0109368	jumonji_domain_containing_7
Hhon-g05119.t1	0.023302	0.00151602	0.0109454	cytochrome_P450_family_3_subfamily_A_member_5
Hhon-g04291.t1	-0.0232935	0.00152209	0.0109834	glycine_C_acetyltransferase
Hhon-g09522.t1	0.0232868	0.00152684	0.0110119
Hhon-g03919.t1	0.0232787	0.00153264	0.0110421	NA
Hhon-g07566.t1	-0.0232795	0.00153206	0.0110421	NA
Hhon-g00126.t1	0.0232774	0.00153358	0.011043	phosphodiesterase_10A
Hhon-g03602.t1	-0.0232746	0.0015356	0.0110518
Hhon-g11618.t1	0.0232726	0.00153707	0.0110566	NA
Hhon-g02248.t1	0.0232632	0.00154385	0.0110937	catenin_alpha_2
Hhon-g09437.t1	0.023264	0.00154327	0.0110937	PTF1A
Hhon-g08116.t1	-0.0232526	0.00155147	0.0111426	NA
Hhon-g06048.t1	-0.0232387	0.00156158	0.0112035	NA
Hhon-g09934.t1	0.0232394	0.00156114	0.0112035	NA
Hhon-g01134.t1	-0.0232356	0.00156389	0.0112062	NA
Hhon-g05828.t1	-0.0232354	0.00156402	0.0112062
Hhon-g07734.t1	-0.0232349	0.00156442	0.0112062	thiosulfate_sulfurtransferase_like_domain_containing_1
Hhon-g09167.t1	-0.0232244	0.0015721	0.0112554	leucine_aminopeptidase_3
Hhon-g08202.t1	0.023223	0.00157311	0.0112567	kinesin_family_member_C3
Hhon-g03320.t1	0.0232186	0.00157639	0.0112743	apoptotic_peptidase_activating_factor_1
Hhon-g06391.t1	0.0232174	0.00157723	0.0112744	kinesin_family_member_3A
Hhon-g03812.t1	-0.0232149	0.00157908	0.0112817
Hhon-g06682.t1	0.0232066	0.00158522	0.0113197	zinc_finger_C2HC_type_containing_1A
Hhon-g01368.t1	0.0232042	0.00158703	0.0113267	kinesin_family_member_20A
Hhon-g00617.t1	0.0231913	0.00159657	0.0113832	calcium_voltage_gated_channel_auxiliary_subunit_beta_2
Hhon-g06049.t1	-0.0231913	0.00159661	0.0113832
Hhon-g01515.t1	-0.0231876	0.00159936	0.0113969	NA
Hhon-g04692.t1	-0.023184	0.00160202	0.01141	proline_rich_5_like
Hhon-orphan-1846	0.0231806	0.00160459	0.0114222	NA
Hhon-orphan-1375	0.023173	0.0016103	0.011457	NA
Hhon-orphan-1125	0.0231714	0.0016115	0.0114596	NA
Hhon-g00487.t1	-0.0231693	0.00161303	0.0114645	gamma_glutamylamine_cyclotransferase
Hhon-g03423.t1	-0.0231561	0.00162303	0.0115296	tolloid_like_2
Hhon-g02326.t1	-0.0231434	0.00163264	0.0115918	NA
Hhon-g09679.t1	-0.0231347	0.00163926	0.0116268
Hhon-g10314.t1	-0.0231352	0.0016389	0.0116268	NA
Hhon-g03620.t1	-0.0231224	0.00164868	0.0116875	cytochrome_c_oxidase_assembly_factor_COX20
Hhon-g09624.t1	-0.0231072	0.00166039	0.0117645	XPC_complex_subunit_DNA_damage_recognition_and_repair_factor
Hhon-g05095.t1	-0.0230985	0.00166712	0.0118061
Hhon-g08806.t1	-0.0230949	0.00166992	0.0118197	atlastin_GTPase_1
Hhon-g00931.t1	-0.0230845	0.00167805	0.011865	NA
Hhon-orphan-1379	0.0230848	0.00167783	0.011865	NA
Hhon-g03886.t1	-0.0230831	0.00167913	0.0118665
Hhon-orphan-18	0.0230754	0.00168516	0.011903	NA
Hhon-g11254.t1	0.0230687	0.00169042	0.011934	Rac_GTPase_activating_protein_1
Hhon-g09949.t1	-0.0230666	0.00169206	0.0119394	NA
Hhon-g00154.t1	-0.0230631	0.00169482	0.0119528	thioredoxin_reductase_3
Hhon-orphan-1975	-0.0230605	0.00169687	0.011961	NA
Hhon-g07545.t1	0.023057	0.00169964	0.0119744	NA
Hhon-g06436.t1	-0.0230541	0.00170188	0.0119841
Hhon-g05914.t1	-0.0230523	0.00170337	0.0119884	protein_disulfide_isomerase_family_A_member_3
Hhon-g08377.t1	-0.0230498	0.0017053	0.0119958	SEC61_translocon_subunit_alpha_2
Hhon-g01512.t1	0.0230293	0.00172165	0.0120938	ZEB1/ZEB2
Hhon-orphan-1244	-0.023029	0.00172189	0.0120938	NA
Hhon-g11750.t1	-0.0230306	0.00172061	0.0120938	NA
Hhon-orphan-781	0.0230265	0.00172384	0.0120987	NA
Hhon-g11285.t1	0.0230259	0.00172434	0.0120987	NA
Hhon-g01811.t1	0.0230188	0.00173007	0.0121326	histamine_receptor_H2
Hhon-g06232.t1	-0.0230134	0.00173434	0.0121563	pleckstrin_homology_and_FYVE_domain_containing_2
Hhon-g00944.t1	-0.0230053	0.00174091	0.0121962	15_hydroxyprostaglandin_dehydrogenase
Hhon-g01351.t1	-0.0229965	0.00174799	0.0122339	polysaccharide_biosynthesis_domain_containing_1
Hhon-g08971.t1	0.0229964	0.00174809	0.0122339	carboxypeptidase_D
Hhon-g05020.t1	-0.022987	0.00175568	0.0122808	dual_specificity_phosphatase_22
Hhon-g06369.t1	-0.0229778	0.00176321	0.0123271	atlastin_GTPase_2
Hhon-g04132.t1	-0.0229701	0.00176955	0.0123652	death_associated_protein
Hhon-g06360.t1	0.0229554	0.00178162	0.0124432	NA
Hhon-g04513.t1	-0.0229317	0.00180128	0.0125706	NADH_ubiquinone_oxidoreductase_core_subunit_S3
Hhon-g11353.t1	0.0229312	0.00180169	0.0125706
Hhon-g08860.t1	-0.0229295	0.00180306	0.0125737	NA
Hhon-g07933.t1	-0.0229176	0.00181299	0.0126365	NA
Hhon-g07072.t1	0.0229148	0.0018154	0.0126469	CAP_Gly_domain_containing_linker_protein_3
Hhon-g08240.t1	-0.0229048	0.00182378	0.0126988	cytochrome_c_oxidase_assembly_factor_6
Hhon-g10437.t1	0.0229033	0.00182501	0.0127009	melatonin_receptor_1A
Hhon-g04405.t1	-0.0228947	0.00183233	0.0127454
Hhon-g07746.t1	0.022891	0.00183543	0.0127604	NA
Hhon-g02743.t1	-0.0228872	0.00183868	0.0127708	solute_carrier_family_35_member_F5
Hhon-g05186.t1	-0.022887	0.00183878	0.0127708	NA
Hhon-g10472.t1	-0.0228828	0.00184235	0.0127891	epoxide_hydrolase_2
Hhon-g04472.t1	0.0228598	0.00186204	0.0129192
Hhon-g02368.t1	0.0228581	0.00186352	0.0129229	NA
Hhon-g08997.t1	0.0228444	0.00187528	0.0129979	NA
Hhon-g05704.t1	0.0228246	0.00189245	0.0131103	NA
Hhon-g09435.t1	-0.0228188	0.00189756	0.013139	NA
Hhon-g06589.t1	-0.0228114	0.00190399	0.0131769
Hhon-g11693.t1	0.0228036	0.00191089	0.013218	crumbs_cell_polarity_complex_component_1
Hhon-g07059.t1	-0.0227899	0.00192298	0.0132949	guanine_deaminase
Hhon-g00661.t1	0.0227828	0.00192925	0.0133315	tRNA_yW_synthesizing_protein_5
Hhon-g07532.t1	0.0227751	0.00193612	0.0133722	natriuretic_peptide_receptor_1
Hhon-g00398.t1	-0.0227533	0.00195554	0.0134927	5_hydroxytryptamine_receptor_1D
Hhon-g08665.t1	0.0227539	0.00195504	0.0134927	NA
Hhon-g06473.t1	-0.0227486	0.00195983	0.0135155	pyridoxal_kinase
Hhon-g06463.t1	0.0227464	0.00196176	0.013522	NA
Hhon-g02231.t1	-0.0227385	0.00196886	0.0135641	membrane_associated_ring_CH_type_finger_5
Hhon-g02619.t1	-0.0227367	0.00197049	0.0135685	fatty_acid_desaturase_3
Hhon-g10161.t1	-0.0227311	0.00197558	0.0135968
Hhon-g06595.t1	0.0227256	0.0019806	0.0136245
Hhon-g08823.t1	0.0227241	0.00198194	0.0136268	mannose_receptor_C_type_2
Hhon-g10303.t1	-0.0227211	0.00198472	0.0136391	NA
Hhon-g02098.t1	0.0227191	0.00198649	0.0136444	NA
Hhon-g04418.t1	-0.0227139	0.00199129	0.0136705	oncoprotein_induced_transcript_3
Hhon-g04542.t1	0.0227045	0.00199985	0.0137224	WD_repeat_domain_18
Hhon-orphan-688	-0.0226857	0.00201714	0.0138341	NA
Hhon-g07383.t1	-0.0226479	0.00205236	0.0140686
Hhon-g02567.t1	0.0226466	0.00205354	0.0140697
[truncated: 12,605 more rows]

## Sheet: Hhon_top100
gene	cor.coef	pval	p_adj	gene_name
Hhon-g05093.t1	1	0	0	androglobin
Hhon-g11866.t1	0.10984	8.09e-51	5.54e-47	tubulin_alpha_1a
Hhon-g03751.t1	0.10735	1.31e-48	6e-45	cilia_and_flagella_associated_protein_157
Hhon-g04997.t1	0.106668	5.19e-48	1.78e-44	DPY30_domain_containing_2
Hhon-g04532.t1	0.104862	1.89e-46	5.18e-43	tektin_1
Hhon-g07200.t1	0.102134	3.84e-44	8.76e-41
Hhon-g06825.t1	0.101954	5.42e-44	1.06e-40	cilia_and_flagella_associated_protein_45
Hhon-g05350.t1	0.100382	1.08e-42	1.67e-39	coiled_coil_domain_containing_151
Hhon-g01911.t1	0.100374	1.09e-42	1.67e-39	coiled_coil_domain_containing_63
Hhon-g10210.t1	0.0982458	5.83e-41	7.98e-38	parkin_coregulated
Hhon-g11103.t1	0.0978891	1.13e-40	1.4e-37	MYC_binding_protein
Hhon-g04795.t1	0.0969821	5.93e-40	6.77e-37	tubulin_beta_4B_class_IVb
Hhon-g10242.t1	0.0951905	1.51e-38	1.59e-35	GLI_pathogenesis_related_2
Hhon-g08263.t1	0.0935305	2.87e-37	2.8e-34	radial_spoke_head_component_9
Hhon-g02557.t1	0.0922279	2.79e-36	2.54e-33	cilia_and_flagella_associated_protein_20
Hhon-g04347.t1	0.0913766	1.21e-35	1.04e-32	RIB43A_domain_with_coiled_coils_2
Hhon-g05379.t1	0.0909831	2.38e-35	1.91e-32	NME_NM23_family_member_5
Hhon-g11557.t1	0.0903608	6.86e-35	5.22e-32	ATP6V1F_neighbor
Hhon-g06743.t1	0.0901657	9.55e-35	6.89e-32	sperm_autoantigenic_protein_17
Hhon-g06304.t1	0.0877423	5.49e-33	3.76e-30	coiled_coil_domain_containing_173
Hhon-g04116.t1	0.0857597	1.39e-31	9.07e-29	von_Willebrand_factor_A_domain_containing_3B
Hhon-g02655.t1	0.0856111	1.77e-31	1.1e-28	dynein_axonemal_heavy_chain_10
Hhon-g02514.t1	0.084837	6.1e-31	3.63e-28	growth_arrest_specific_8
Hhon-g01261.t1	0.0838468	2.93e-30	1.67e-27	family_with_sequence_similarity_166_member_B
Hhon-g06844.t1	0.0838204	3.06e-30	1.67e-27	calcyphosine_like
Hhon-g09660.t1	0.0834557	5.42e-30	2.75e-27	HYDIN_axonemal_central_pair_apparatus_protein
Hhon-g10986.t1	0.0832837	7.1e-30	3.47e-27	dynein_axonemal_light_chain_1
Hhon-g06243.t1	0.0830924	9.58e-30	4.52e-27	hemicentin_1
Hhon-g04645.t1	0.0827941	1.52e-29	6.96e-27	coiled_coil_domain_containing_170
Hhon-g01448.t1	0.0819342	5.77e-29	2.55e-26	dynein_axonemal_light_chain_4
Hhon-g05877.t1	0.0811194	2.01e-28	8.6e-26	DnaJ_heat_shock_protein_family_Hsp40_member_B13
Hhon-g06301.t1	0.0806542	4.08e-28	1.69e-25	sperm_associated_antigen_6
Hhon-g10618.t1	0.0802208	7.85e-28	3.16e-25	enkurin_TRPC_channel_interacting_protein
Hhon-g09953.t1	0.0797371	1.62e-27	6.36e-25	cilia_and_flagella_associated_protein_100
Hhon-g11234.t1	0.0795338	2.2e-27	8.38e-25	cilia_and_flagella_associated_protein_161
Hhon-g04339.t1	0.0793914	2.72e-27	1.01e-24	IQ_motif_and_ubiquitin_domain_containing
Hhon-g03372.t1	0.0791602	3.84e-27	1.39e-24	outer_dense_fiber_of_sperm_tails_3_like_2
Hhon-g11865.t1	0.0778783	2.55e-26	8.95e-24	tubulin_alpha_3c
Hhon-g03953.t1	0.0771284	7.6e-26	2.54e-23	dynein_light_chain_LC8_type_2
Hhon-g04178.t1	0.0771276	7.61e-26	2.54e-23	IQ_motif_containing_G
Hhon-g00219.t1	0.0768444	1.15e-25	3.74e-23	coiled_coil_domain_containing_178
Hhon-g09313.t1	0.0767503	1.31e-25	4.18e-23	tetratricopeptide_repeat_domain_25
Hhon-g01270.t1	0.0767252	1.36e-25	4.24e-23	cilia_and_flagella_associated_protein_77
Hhon-g04662.t1	0.0758772	4.59e-25	1.4e-22	intraflagellar_transport_20
Hhon-g01859.t1	0.0756421	6.42e-25	1.91e-22	coiled_coil_domain_containing_81
Hhon-g06820.t1	0.0755291	7.54e-25	2.15e-22
Hhon-g00256.t1	0.0755289	7.54e-25	2.15e-22
Hhon-g02407.t1	0.0750493	1.49e-24	4.16e-22	NME_NM23_family_member_8
Hhon-orphan-2439	0.0746916	2.46e-24	6.66e-22
Hhon-g07197.t1	0.0746863	2.48e-24	6.66e-22	sperm_tail_PG_rich_repeat_containing_2
Hhon-g03559.t1	0.074483	3.3e-24	8.68e-22	chromosome_9_open_reading_frame_135
Hhon-g05932.t1	0.0743341	4.06e-24	1.05e-21
Hhon-g04506.t1	0.0739359	7.07e-24	1.79e-21	translin_associated_factor_X_interacting_protein_1
Hhon-g10516.t1	0.0738439	8.04e-24	2e-21	adenylate_kinase_9
Hhon-g06272.t1	0.0733482	1.6e-23	3.9e-21
Hhon-g01354.t1	0.072947	2.77e-23	6.57e-21	cilia_and_flagella_associated_protein_58
Hhon-g06697.t1	0.0729443	2.78e-23	6.57e-21	dynein_axonemal_light_intermediate_chain_1
Hhon-g06271.t1	0.0727917	3.43e-23	7.96e-21
Hhon-g07359.t1	0.0726042	4.43e-23	1.01e-20	Tctex1_domain_containing_2
Hhon-g07156.t1	0.0725159	5e-23	1.12e-20	theg_spermatid_protein_like
Hhon-g10306.t1	0.0722068	7.61e-23	1.68e-20
Hhon-g08094.t1	0.0719447	1.09e-22	2.36e-20	rhophilin_associated_tail_protein_1_like
Hhon-g11079.t1	0.0716409	1.64e-22	3.5e-20	EF_hand_domain_containing_1
Hhon-g11480.t1	0.07161	1.71e-22	3.59e-20	EF_hand_calcium_binding_domain_1
Hhon-g08298.t1	0.0714171	2.21e-22	4.59e-20	cilia_and_flagella_associated_protein_46
Hhon-g10045.t1	0.0713058	2.57e-22	5.25e-20
Hhon-g04008.t1	0.0709656	4.05e-22	8.15e-20	chromosome_1_open_reading_frame_194
Hhon-g10140.t1	0.0705323	7.2e-22	1.43e-19	armadillo_like_helical_domain_containing_1
Hhon-g01771.t1	0.0704504	8.03e-22	1.57e-19	leucine_rich_repeat_containing_23
Hhon-g02348.t1	0.0698261	1.83e-21	3.53e-19	sperm_associated_antigen_8
Hhon-g00551.t1	0.0697993	1.9e-21	3.55e-19	chromosome_1_open_reading_frame_189
Hhon-g04147.t1	0.0697941	1.91e-21	3.55e-19	cilia_and_flagella_associated_protein_44
Hhon-g01663.t1	0.0697913	1.92e-21	3.55e-19	MORN_repeat_containing_5
Hhon-g01438.t1	0.0694205	3.11e-21	5.61e-19	dynein_axonemal_intermediate_chain_2
Hhon-g01359.t1	0.0694075	3.17e-21	5.63e-19	stabilizer_of_axonemal_microtubules_1
Hhon-g03824.t1	0.0689441	5.79e-21	1.02e-18	meiosis_spermiogenesis_associated_1
Hhon-g10279.t1	0.0685028	1.02e-20	1.78e-18	cilia_and_flagella_associated_protein_126
Hhon-g05584.t1	0.0681136	1.69e-20	2.89e-18	sperm_associated_antigen_17
Hhon-g00806.t1	0.068075	1.77e-20	3e-18	IQ_motif_containing_D
Hhon-orphan-1834	0.0671309	5.9e-20	9.85e-18
Hhon-g04949.t1	0.0670625	6.43e-20	1.06e-17	CFAP97_domain_containing_1
Hhon-g00042.t1	0.0668641	8.26e-20	1.35e-17	glutamate_rich_3
Hhon-g05420.t1	0.0668051	8.89e-20	1.43e-17	radial_spoke_head_3
Hhon-g03245.t1	0.0667249	9.84e-20	1.57e-17
Hhon-g01198.t1	0.0664621	1.37e-19	2.15e-17	kinesin_family_member_C3
Hhon-g06433.t1	0.0664336	1.42e-19	2.21e-17
Hhon-g04158.t1	0.0663853	1.51e-19	2.32e-17	EF_hand_domain_containing_2
Hhon-g01749.t1	0.0663502	1.57e-19	2.39e-17	leucine_rich_repeat_containing_34
Hhon-g07137.t1	0.0662602	1.76e-19	2.65e-17	arachidonate_5_lipoxygenase
Hhon-g00178.t1	0.0662286	1.83e-19	2.73e-17	Tctex1_domain_containing_1
Hhon-g01019.t1	0.066149	2.02e-19	2.98e-17
Hhon-g10015.t1	0.0661223	2.09e-19	3.05e-17	outer_dense_fiber_of_sperm_tails_3_like_2
Hhon-g00656.t1	0.0660663	2.24e-19	3.23e-17	dynein_axonemal_intermediate_chain_1
Hhon-g00089.t1	0.0657744	3.22e-19	4.56e-17	sperm_flagellar_2
Hhon-g02969.t1	0.0657718	3.23e-19	4.56e-17	retinitis_pigmentosa_GTPase_regulator
Hhon-g00980.t1	0.065616	3.92e-19	5.47e-17	dynein_light_chain_roadblock_type_2
Hhon-g06202.t1	0.0654284	4.94e-19	6.83e-17	lipoxygenase_homology_domains_1
Hhon-g06337.t1	0.0654053	5.08e-19	6.96e-17	coiled_coil_domain_containing_39
Hhon-g00052.t1	0.0652481	6.16e-19	8.35e-17
Hhon-g10080.t1	0.0651446	7e-19	9.39e-17	ciliary_associated_calcium_binding_coiled_coil_1

## Sheet: Hoi23_all
gene	cor.coef	pval	p_adj	gene_name
HoiH23-PlH23-003136	1	0	0	androglobin
HoiH23-PlH23-003366	0.0987869	1.12774e-38	8.37292e-35	tektin_1
HoiH23-orphan-269	0.0960559	1.19254e-36	5.90265e-33	NA
HoiH23-PlH23-004632	0.0847369	7.22771e-29	2.68311e-25	outer_dense_fiber_of_sperm_tails_3_like_2
HoiH23-PlH23-000875	0.0835817	3.96613e-28	1.17786e-24	chromosome_1_open_reading_frame_194
HoiH23-PlH23-003131	0.0825019	1.90706e-27	4.71965e-24	tetratricopeptide_repeat_domain_29
HoiH23-PlH23-003962	0.0815828	7.14318e-27	1.51527e-23	cilia_and_flagella_associated_protein_45
HoiH23-PlH23-003853	0.0811502	1.32304e-26	2.45572e-23	CFAP97_domain_containing_1
HoiH23-PlH23-008450	0.0807565	2.31223e-26	3.81492e-23	GLI_pathogenesis_related_2
HoiH23-PlH23-003291	0.0801041	5.796e-26	8.60648e-23	cilia_and_flagella_associated_protein_20
HoiH23-PlH23-001589	0.0800184	6.53635e-26	8.82348e-23	tubulin_beta_4B_class_IVb
HoiH23-PlH23-001475	0.0796084	1.15941e-25	1.43467e-22	coiled_coil_domain_containing_63
HoiH23-PlH23-008842	0.0794863	1.37444e-25	1.56993e-22	enkurin_TRPC_channel_interacting_protein
HoiH23-PlH23-000133	0.0792282	1.96753e-25	1.98365e-22	meiosis_spermiogenesis_associated_1
HoiH23-PlH23-002932	0.079215	2.00382e-25	1.98365e-22	dynein_axonemal_light_chain_4
HoiH23-PlH23-002811	0.078704	4.06287e-25	3.7706e-22	sperm_flagellar_2
HoiH23-PlH23-001139	0.0769157	4.64966e-24	4.06134e-21	chromosome_1_open_reading_frame_189
HoiH23-orphan-279	0.0767909	5.49985e-24	4.53707e-21	NA
HoiH23-PlH23-004918	0.0764059	9.22031e-24	6.84562e-21	theg_spermatid_protein_like
HoiH23-PlH23-009497	0.0764309	8.91682e-24	6.84562e-21	radial_spoke_head_component_1
HoiH23-PlH23-003795	0.0752108	4.50915e-23	3.1884e-20	dynein_regulatory_complex_subunit_1
HoiH23-orphan-366	0.0748859	6.9125e-23	4.66562e-20	NA
HoiH23-PlH23-009974	0.0746052	9.98381e-23	6.44564e-20	coiled_coil_domain_containing_151
HoiH23-PlH23-001077	0.0743877	1.32632e-22	7.87782e-20	chromosome_9_open_reading_frame_135
HoiH23-PlH23-007909	0.0743914	1.31984e-22	7.87782e-20	dynein_light_chain_LC8_type_2
HoiH23-PlH23-003211	0.0736216	3.58186e-22	2.04565e-19	radial_spoke_head_component_9
HoiH23-PlH23-009039	0.0733413	5.13904e-22	2.82628e-19	EF_hand_domain_containing_2
HoiH23-PlH23-011119	0.0724296	1.64686e-21	8.73367e-19	family_with_sequence_similarity_166_member_B
HoiH23-PlH23-010586	0.0715088	5.26193e-21	2.69429e-18	MYC_binding_protein
HoiH23-PlH23-000242	0.0709773	1.02202e-20	5.05865e-18	parkin_coregulated
HoiH23-PlH23-001664	0.0700549	3.19671e-20	1.53122e-17	kinesin_family_member_13B
HoiH23-PlH23-001594	0.0698845	3.93995e-20	1.82826e-17	cilia_and_flagella_associated_protein_52
HoiH23-PlH23-000575	0.0698347	4.18801e-20	1.88448e-17
HoiH23-PlH23-005516	0.0691311	9.87035e-20	4.31073e-17	coiled_coil_domain_containing_170
HoiH23-PlH23-002223	0.0688794	1.33843e-19	5.67837e-17	NME_NM23_family_member_8
HoiH23-PlH23-000905	0.0682903	2.71873e-19	1.10783e-16	EF_hand_calcium_binding_domain_6
HoiH23-PlH23-001354	0.0682776	2.76043e-19	1.10783e-16	zinc_finger_MYND_type_containing_12
HoiH23-PlH23-004532	0.0676619	5.7517e-19	2.24755e-16	sperm_autoantigenic_protein_17
HoiH23-PlH23-000880	0.0676188	6.05328e-19	2.30475e-16	ATP6V1F_neighbor
HoiH23-PlH23-006614	0.0674925	7.03037e-19	2.60985e-16	EF_hand_domain_containing_1
HoiH23-PlH23-001332	0.0671558	1.04644e-18	3.78989e-16	sperm_associated_antigen_6
HoiH23-PlH23-006314	0.0670764	1.14898e-18	4.06219e-16	NA
HoiH23-PlH23-006340	0.0663942	2.55427e-18	8.82054e-16	peptidylprolyl_isomerase_like_6
HoiH23-PlH23-003044	0.065858	4.75868e-18	1.60595e-15	von_Willebrand_factor_A_domain_containing_3B
HoiH23-PlH23-001718	0.0654135	7.94021e-18	2.62009e-15
HoiH23-PlH23-000673	0.0653861	8.19454e-18	2.64523e-15	dynein_axonemal_heavy_chain_10
HoiH23-PlH23-004524	0.0650689	1.17822e-17	3.72244e-15	chromosome_11_open_reading_frame_1
HoiH23-PlH23-001330	0.0647565	1.68207e-17	5.20355e-15	coiled_coil_domain_containing_173
HoiH23-PlH23-010460	0.0646219	1.95977e-17	5.93891e-15
HoiH23-PlH23-000972	0.0645445	2.1395e-17	6.35388e-15
HoiH23-PlH23-005694	0.0641508	3.33794e-17	9.71863e-15	rhophilin_associated_tail_protein_1_like
HoiH23-PlH23-003010	0.0640631	3.68442e-17	1.05212e-14	EF_hand_calcium_binding_domain_1
HoiH23-PlH23-009289	0.0637535	5.21498e-17	1.46108e-14	cilia_and_flagella_associated_protein_298
HoiH23-PlH23-007804	0.063735	5.32434e-17	1.4641e-14
HoiH23-PlH23-001533	0.0633018	8.63137e-17	2.33031e-14	cilia_and_flagella_associated_protein_57
HoiH23-PlH23-001530	0.062702	1.67622e-16	4.44469e-14	armadillo_like_helical_domain_containing_1
HoiH23-PlH23-007933	0.0623347	2.5093e-16	6.53695e-14	dynein_axonemal_heavy_chain_2
HoiH23-PlH23-006104	0.0621085	3.21319e-16	8.22632e-14	chromosome_7_open_reading_frame_57
HoiH23-PlH23-004781	0.0619311	3.89816e-16	9.81081e-14	dynein_axonemal_light_chain_1
HoiH23-PlH23-007721	0.0618006	4.49256e-16	1.11183e-13	ankyrin_repeat_and_MYND_domain_containing_1
HoiH23-PlH23-010293	0.0617334	4.83212e-16	1.17626e-13	DPY30_domain_containing_2
HoiH23-PlH23-008260	0.0616602	5.23146e-16	1.25293e-13	cilia_and_flagella_associated_protein_58
HoiH23-PlH23-006371	0.0610441	1.01645e-15	2.39576e-13	centrosomal_protein_250
HoiH23-PlH23-000234	0.0607844	1.34227e-15	3.1077e-13	coiled_coil_domain_containing_146
HoiH23-PlH23-011814	0.0607719	1.36037e-15	3.1077e-13	NA
HoiH23-PlH23-000473	0.0604312	1.95555e-15	4.39969e-13	protein_phosphatase_1_regulatory_subunit_36
HoiH23-PlH23-001966	0.0600446	2.94484e-15	6.52655e-13	chromosome_22_open_reading_frame_23
HoiH23-PlH23-001534	0.0598031	3.79809e-15	8.29381e-13	cilia_and_flagella_associated_protein_57
HoiH23-PlH23-001843	0.0597753	3.91056e-15	8.41565e-13	EF_hand_calcium_binding_domain_2
HoiH23-PlH23-007776	0.0597512	4.011e-15	8.50848e-13	CD151_molecule_Raph_blood_group
HoiH23-PlH23-009084	0.0595329	5.04314e-15	1.05473e-12	basal_body_orientation_factor_1
HoiH23-PlH23-008395	0.0594686	5.39373e-15	1.11238e-12	APOBEC1_complementation_factor
HoiH23-PlH23-009953	0.0594044	5.76817e-15	1.17331e-12	cilia_and_flagella_associated_protein_161
HoiH23-PlH23-004700	0.0593688	5.98696e-15	1.20136e-12	dynein_axonemal_light_intermediate_chain_1
HoiH23-orphan-2976	0.0589835	8.94029e-15	1.77006e-12	NA
HoiH23-PlH23-003439	0.0588812	9.94001e-15	1.94209e-12	dynein_axonemal_heavy_chain_7
HoiH23-PlH23-007468	0.0585537	1.39413e-14	2.68849e-12	theg_spermatid_protein_like
HoiH23-PlH23-007216	0.058381	1.66509e-14	3.16986e-12	NA
HoiH23-PlH23-001737	0.0581837	2.03859e-14	3.83178e-12	coiled_coil_domain_containing_189
HoiH23-PlH23-007576	0.0577191	3.27392e-14	6.0768e-12	calcium_calmodulin_dependent_protein_kinase_IV
HoiH23-PlH23-004238	0.0576441	3.53294e-14	6.36952e-12	chromosome_9_open_reading_frame_116
HoiH23-PlH23-004931	0.0576365	3.56031e-14	6.36952e-12	BTB_domain_containing_16
HoiH23-PlH23-008875	0.057637	3.55868e-14	6.36952e-12	NA
HoiH23-PlH23-004839	0.057491	4.12588e-14	7.29347e-12	leucine_rich_repeat_containing_23
HoiH23-PlH23-010721	0.0574646	4.23756e-14	7.40277e-12	WD_repeat_domain_64
HoiH23-PlH23-008366	0.0574312	4.38295e-14	7.56772e-12	calcyphosine_like
HoiH23-PlH23-006117	0.0571953	5.56036e-14	9.49032e-12
HoiH23-PlH23-005763	0.0571531	5.80171e-14	9.78973e-12
HoiH23-PlH23-010992	0.0570257	6.5941e-14	1.10018e-11
HoiH23-PlH23-008620	0.0568678	7.72558e-14	1.27463e-11	armadillo_repeat_containing_3
HoiH23-PlH23-004402	0.0565934	1.01617e-13	1.65814e-11
HoiH23-PlH23-002312	0.0564815	1.13587e-13	1.83331e-11	spermatogenesis_associated_17
HoiH23-PlH23-005402	0.0564114	1.21782e-13	1.94446e-11
HoiH23-orphan-1469	0.0561857	1.52323e-13	2.40622e-11	NA
HoiH23-PlH23-007716	0.055855	2.11096e-13	3.29954e-11	cilia_and_flagella_associated_protein_99
HoiH23-PlH23-002611	0.0558302	2.16301e-13	3.34569e-11	dynein_axonemal_heavy_chain_6
HoiH23-PlH23-011421	0.055711	2.43173e-13	3.72255e-11
HoiH23-PlH23-005578	0.0554547	3.12543e-13	4.73566e-11
HoiH23-PlH23-006877	0.0553902	3.32855e-13	4.99249e-11	adenylate_kinase_7
HoiH23-PlH23-010166	0.0553508	3.45899e-13	5.13625e-11	NA
HoiH23-PlH23-007029	0.0552384	3.8592e-13	5.67379e-11	tubulin_polymerization_promoting_protein_family_member_2
HoiH23-PlH23-002753	0.0551857	4.06236e-13	5.91392e-11	chromosome_4_open_reading_frame_47
HoiH23-PlH23-005896	0.0551246	4.31073e-13	6.21456e-11	tetratricopeptide_repeat_domain_25
HoiH23-PlH23-000219	0.0548613	5.56382e-13	7.94396e-11	RIB43A_domain_with_coiled_coils_2
HoiH23-PlH23-002553	0.0547589	6.14187e-13	8.66588e-11	small_lysine_rich_protein_1
HoiH23-PlH23-005034	0.0547515	6.18617e-13	8.66588e-11	NA
HoiH23-PlH23-004528	0.0545215	7.71988e-13	1.07133e-10
HoiH23-PlH23-010292	0.0539118	1.38254e-12	1.90087e-10	hematopoietic_prostaglandin_D_synthase
HoiH23-PlH23-005365	0.0535021	2.03802e-12	2.75052e-10
HoiH23-PlH23-010108	0.0535099	2.023e-12	2.75052e-10
HoiH23-PlH23-010338	0.0534927	2.05608e-12	2.75052e-10	protein_phosphatase_1_regulatory_subunit_32
HoiH23-PlH23-004592	0.0534014	2.24098e-12	2.9711e-10	radial_spoke_head_component_4A
HoiH23-PlH23-002734	0.0533279	2.40152e-12	3.15576e-10	arachidonate_5_lipoxygenase
HoiH23-PlH23-000202	0.0531921	2.72829e-12	3.55372e-10	von_Willebrand_factor_A_domain_containing_3B
HoiH23-PlH23-006626	0.0531817	2.75504e-12	3.55736e-10
HoiH23-PlH23-009576	0.0529145	3.53753e-12	4.52834e-10
HoiH23-PlH23-010157	0.0528895	3.62101e-12	4.59559e-10	kinesin_family_member_12
HoiH23-PlH23-006858	0.0526926	4.34991e-12	5.47388e-10	dynein_axonemal_assembly_factor_1
HoiH23-PlH23-003191	0.0526266	4.62513e-12	5.77131e-10	chromosome_8_open_reading_frame_74
HoiH23-PlH23-002670	0.052551	4.96132e-12	6.13921e-10	dynein_light_chain_Tctex_type_1
HoiH23-PlH23-008025	0.0523452	6.00244e-12	7.36614e-10	chromosome_20_open_reading_frame_96
HoiH23-PlH23-009865	0.0522277	6.68947e-12	8.14196e-10	cilia_and_flagella_associated_protein_77
HoiH23-PlH23-001889	0.05215	7.18606e-12	8.67526e-10	cilia_and_flagella_associated_protein_54
HoiH23-PlH23-003967	0.0520531	7.85549e-12	9.40695e-10
HoiH23-PlH23-000308	0.052004	8.21832e-12	9.7627e-10	NME_NM23_family_member_5
HoiH23-PlH23-009610	0.0518478	9.4831e-12	1.11758e-09	NA
HoiH23-PlH23-011215	0.0515468	1.24818e-11	1.45938e-09	growth_arrest_specific_8
HoiH23-PlH23-011184	0.0514277	1.39089e-11	1.61354e-09
HoiH23-PlH23-001887	0.0513417	1.50374e-11	1.73093e-09	dystonin
HoiH23-PlH23-007957	0.0512092	1.69552e-11	1.93668e-09	NA
HoiH23-PlH23-007503	0.0511657	1.76348e-11	1.98378e-09	outer_dense_fiber_of_sperm_tails_3
HoiH23-PlH23-009140	0.0511721	1.75339e-11	1.98378e-09	family_with_sequence_similarity_47_member_E
HoiH23-PlH23-004227	0.0510986	1.87364e-11	2.09185e-09	IQ_motif_containing_with_AAA_domain_1
HoiH23-PlH23-010102	0.0506214	2.87667e-11	3.18773e-09	IQ_motif_containing_K
HoiH23-PlH23-009917	0.0506019	2.92745e-11	3.21998e-09	MORN_repeat_containing_3
HoiH23-PlH23-008862	0.0504724	3.28608e-11	3.58787e-09	sterile_alpha_and_TIR_motif_containing_1
HoiH23-PlH23-000060	0.0504233	3.43323e-11	3.72117e-09	cilia_and_flagella_associated_protein_157
HoiH23-PlH23-007679	0.0503764	3.57956e-11	3.82395e-09	coiled_coil_domain_containing_96
HoiH23-PlH23-010119	0.0503769	3.57815e-11	3.82395e-09	cilia_and_flagella_associated_protein_44
HoiH23-PlH23-005324	0.0502851	3.88262e-11	4.11808e-09	MORN_repeat_containing_5
HoiH23-PlH23-006895	0.0500344	4.8487e-11	5.10626e-09	vasohibin_1
HoiH23-PlH23-009287	0.0499741	5.11447e-11	5.34822e-09
HoiH23-PlH23-002508	0.0498882	5.51706e-11	5.72887e-09	outer_dense_fiber_of_sperm_tails_2
HoiH23-PlH23-002672	0.0498779	5.56774e-11	5.74135e-09	DnaJ_heat_shock_protein_family_Hsp40_member_B13
HoiH23-PlH23-000923	0.0498276	5.81986e-11	5.95994e-09	dynein_axonemal_intermediate_chain_1
HoiH23-PlH23-007883	0.0497165	6.41769e-11	6.52714e-09	spermatogenesis_associated_4
HoiH23-PlH23-001656	0.0496935	6.54835e-11	6.61473e-09	protein_phosphatase_3_regulatory_subunit_B_beta
HoiH23-PlH23-004770	-0.049556	7.3884e-11	7.41286e-09	actin_beta
HoiH23-PlH23-003227	-0.049374	8.66296e-11	8.63331e-09	malate_dehydrogenase_1
HoiH23-PlH23-004917	0.0493399	8.92534e-11	8.77698e-09	NA
HoiH23-PlH23-007394	0.0493402	8.92304e-11	8.77698e-09	stabilizer_of_axonemal_microtubules_1
HoiH23-PlH23-002498	0.0493001	9.24009e-11	9.02672e-09	NA
HoiH23-PlH23-009029	0.0492297	9.82502e-11	9.5354e-09	testis_expressed_36
HoiH23-PlH23-010780	0.0490848	1.11442e-10	1.07455e-08	cytochrome_b5_domain_containing_1
HoiH23-PlH23-001507	0.048813	1.41016e-10	1.35093e-08	family_with_sequence_similarity_183_member_A
HoiH23-PlH23-001672	-0.0487886	1.44017e-10	1.37084e-08	15_hydroxyprostaglandin_dehydrogenase
HoiH23-PlH23-000022	-0.0486654	1.60153e-10	1.51472e-08	ATPase_H_transporting_V1_subunit_G1
HoiH23-PlH23-006880	0.0485998	1.6946e-10	1.5926e-08	adenylate_kinase_7
HoiH23-PlH23-004261	0.0483398	2.11787e-10	1.97788e-08	sperm_tail_PG_rich_repeat_containing_4
HoiH23-PlH23-008902	0.0482612	2.26522e-10	2.10227e-08
HoiH23-PlH23-000993	0.047975	2.89062e-10	2.66601e-08	chromosome_17_open_reading_frame_98
HoiH23-PlH23-006875	-0.0477909	3.37879e-10	3.09701e-08	solute_carrier_family_3_member_1
HoiH23-PlH23-003244	0.0476961	3.66067e-10	3.33481e-08	EF_hand_domain_family_member_B
HoiH23-PlH23-000265	0.047365	4.83755e-10	4.38004e-08	radial_spoke_head_3
HoiH23-PlH23-001603	0.04734	4.94021e-10	4.44589e-08	tetratricopeptide_repeat_domain_30B
HoiH23-PlH23-000211	0.0472863	5.16724e-10	4.62219e-08	IQ_motif_and_ubiquitin_domain_containing
HoiH23-PlH23-007810	0.047269	5.24288e-10	4.66177e-08	NA
HoiH23-PlH23-010380	0.0468363	7.52027e-10	6.64693e-08	gamma_glutamyltransferase_1
HoiH23-PlH23-002813	0.046602	9.13072e-10	8.02261e-08	heat_shock_protein_family_B_small_member_11
HoiH23-PlH23-007131	0.0465439	9.5796e-10	8.3675e-08
HoiH23-PlH23-003004	0.04651	9.85058e-10	8.55388e-08	cilia_and_flagella_associated_protein_69
HoiH23-PlH23-008783	0.0464216	1.05954e-09	9.14716e-08	thyroid_stimulating_hormone_receptor
HoiH23-PlH23-002029	-0.0463486	1.12506e-09	9.65665e-08	ATPase_H_transporting_V1_subunit_A
HoiH23-PlH23-009704	0.0462781	1.19213e-09	1.01735e-07	Tctex1_domain_containing_1
HoiH23-PlH23-007690	-0.0462589	1.21106e-09	1.02176e-07	ATPase_H_transporting_V1_subunit_B2
HoiH23-PlH23-004776	-0.0462598	1.21011e-09	1.02176e-07	ATPase_H_transporting_V0_subunit_c
HoiH23-orphan-1427	0.0462169	1.25342e-09	1.05153e-07	NA
HoiH23-PlH23-003857	0.046164	1.30894e-09	1.09194e-07	coiled_coil_domain_containing_39
HoiH23-PlH23-001768	0.0461386	1.33647e-09	1.10867e-07	TRAF3_interacting_protein_1
HoiH23-PlH23-003596	0.0460631	1.42154e-09	1.17269e-07	F_box_protein_16
HoiH23-PlH23-002923	0.0459467	1.56325e-09	1.28247e-07	dynein_axonemal_intermediate_chain_2
HoiH23-PlH23-007133	0.0456908	1.92467e-09	1.5703e-07	dynein_axonemal_heavy_chain_1
HoiH23-PlH23-001042	0.0456682	1.96016e-09	1.59051e-07	doublecortin_like_kinase_1
HoiH23-PlH23-004827	0.0455207	2.20863e-09	1.77684e-07
HoiH23-PlH23-007698	0.0455179	2.21372e-09	1.77684e-07
HoiH23-PlH23-009064	0.0453525	2.52945e-09	2.01934e-07	intraflagellar_transport_88
HoiH23-PlH23-006984	0.0452526	2.74097e-09	2.16964e-07	tubulin_tyrosine_ligase_like_7
HoiH23-PlH23-003682	0.0452499	2.74693e-09	2.16964e-07	cilia_and_flagella_associated_protein_206
HoiH23-PlH23-008265	0.0451693	2.93059e-09	2.30245e-07	cathepsin_D
HoiH23-PlH23-003794	0.045148	2.98105e-09	2.32977e-07
HoiH23-PlH23-003376	0.0450149	3.31598e-09	2.57796e-07	WD_repeat_domain_18
HoiH23-PlH23-005396	0.0448566	3.76255e-09	2.9099e-07
HoiH23-PlH23-007106	0.0448424	3.80521e-09	2.92243e-07	retinitis_pigmentosa_GTPase_regulator
HoiH23-PlH23-001210	0.0448381	3.81812e-09	2.92243e-07	lipoxygenase_homology_domains_1
HoiH23-PlH23-006098	0.0446732	4.35293e-09	3.3147e-07	armadillo_repeat_containing_4
HoiH23-PlH23-006101	0.0445573	4.77166e-09	3.61502e-07	inversin
HoiH23-PlH23-001634	0.0445302	4.87519e-09	3.67471e-07	dynein_light_chain_roadblock_type_2
HoiH23-PlH23-011896	0.0444144	5.34228e-09	4.00644e-07	tubulin_alpha_3c
HoiH23-PlH23-006378	0.0443727	5.52063e-09	4.11567e-07
HoiH23-orphan-2124	0.0443675	5.54336e-09	4.11567e-07	NA
HoiH23-PlH23-007670	0.0442571	6.04669e-09	4.46703e-07
HoiH23-PlH23-008270	0.0442256	6.19816e-09	4.55626e-07	coiled_coil_domain_containing_81
HoiH23-PlH23-001276	0.0441102	6.78612e-09	4.96389e-07	NA
HoiH23-orphan-905	0.0440468	7.13149e-09	5.19095e-07	NA
HoiH23-PlH23-011324	0.0439846	7.48695e-09	5.4231e-07
HoiH23-PlH23-008514	0.0438135	8.55672e-09	6.1679e-07	LKAAEAR_motif_containing_1
HoiH23-orphan-90	0.0437928	8.69528e-09	6.2375e-07	NA
HoiH23-PlH23-003053	-0.0437677	8.86677e-09	6.32994e-07	tubulin_beta_4B_class_IVb
HoiH23-PlH23-002381	-0.0436944	9.38675e-09	6.66908e-07	lysosomal_associated_membrane_protein_2
HoiH23-PlH23-007301	0.0436164	9.97285e-09	7.05176e-07	BORA_aurora_kinase_A_activator
HoiH23-PlH23-004728	-0.0435523	1.0481e-08	7.37593e-07	vesicle_associated_membrane_protein_4
HoiH23-PlH23-009085	0.0435312	1.06534e-08	7.46189e-07	cilia_and_flagella_associated_protein_61
HoiH23-PlH23-011306	0.0434783	1.10988e-08	7.73739e-07	centrosome_and_spindle_pole_associated_protein_1
HoiH23-PlH23-000054	0.0434582	1.12723e-08	7.82162e-07	ankyrin_repeat_domain_42
HoiH23-PlH23-002329	-0.0433764	1.2007e-08	8.29264e-07
HoiH23-PlH23-007695	0.0433612	1.21492e-08	8.35201e-07
HoiH23-PlH23-002503	0.043072	1.5174e-08	1.03833e-06	axonemal_dynein_light_chain_domain_containing_1
HoiH23-orphan-1239	0.0429573	1.6566e-08	1.12839e-06	NA
HoiH23-PlH23-005920	0.0429506	1.66505e-08	1.12896e-06	NA
HoiH23-PlH23-005475	0.0428149	1.84676e-08	1.24648e-06	F_box_and_leucine_rich_repeat_protein_13
HoiH23-PlH23-001874	-0.0427908	1.88099e-08	1.26384e-06	ATP_synthase_membrane_subunit_c_locus_1
HoiH23-PlH23-005900	0.04267	2.06205e-08	1.37925e-06	cilia_and_flagella_associated_protein_65
HoiH23-PlH23-008221	-0.0425935	2.18519e-08	1.45507e-06
HoiH23-PlH23-009961	0.0425448	2.26744e-08	1.50309e-06	Tctex1_domain_containing_1
HoiH23-PlH23-004688	-0.0425063	2.33454e-08	1.54069e-06	ubiquinol_cytochrome_c_reductase_binding_protein
HoiH23-PlH23-008365	0.0424642	2.41001e-08	1.57648e-06	calcyphosine_like
HoiH23-PlH23-006591	0.0424684	2.40234e-08	1.57648e-06	kinesin_family_member_1B
HoiH23-orphan-1639	0.0423525	2.62216e-08	1.70774e-06	NA
HoiH23-PlH23-005311	0.0422848	2.75932e-08	1.78922e-06	coiled_coil_domain_containing_40
HoiH23-PlH23-006357	0.0422682	2.79399e-08	1.80383e-06	1_4_alpha_glucan_branching_enzyme_1
HoiH23-PlH23-009921	0.0422336	2.86781e-08	1.84347e-06	testis_expressed_55
HoiH23-PlH23-000298	0.0422228	2.89108e-08	1.85042e-06	cilia_and_flagella_associated_protein_47
HoiH23-orphan-1234	-0.0421871	2.96982e-08	1.89265e-06	NA
HoiH23-PlH23-000608	0.04214	3.07661e-08	1.94402e-06	sterile_alpha_motif_domain_containing_15
HoiH23-PlH23-011139	0.0421423	3.07133e-08	1.94402e-06	DnaJ_heat_shock_protein_family_Hsp40_member_C27
HoiH23-PlH23-002455	-0.0420719	3.23782e-08	2.03722e-06	cytochrome_b561
HoiH23-PlH23-007237	0.0420128	3.38448e-08	2.12051e-06	ankyrin_repeat_and_EF_hand_domain_containing_1
HoiH23-PlH23-003506	0.0420037	3.40768e-08	2.12607e-06	X_ray_radiation_resistance_associated_1
HoiH23-PlH23-010304	0.0419792	3.47065e-08	2.1563e-06	sperm_associated_antigen_16
HoiH23-PlH23-004207	0.0419457	3.55867e-08	2.20178e-06	ciliary_associated_calcium_binding_coiled_coil_1
HoiH23-PlH23-007522	0.0417831	4.0176e-08	2.47541e-06	actin_binding_LIM_protein_family_member_2
HoiH23-PlH23-007594	0.0416942	4.29205e-08	2.63358e-06
HoiH23-PlH23-006313	0.041682	4.33134e-08	2.64675e-06
HoiH23-PlH23-009915	0.0416193	4.53774e-08	2.76151e-06	nitric_oxide_synthase_1
HoiH23-PlH23-001115	-0.0415077	4.92882e-08	2.98727e-06	cytochrome_c_oxidase_subunit_5B
HoiH23-PlH23-003687	-0.0414556	5.12237e-08	3.09195e-06	ATPase_H_transporting_V0_subunit_e1
HoiH23-PlH23-009187	0.0414031	5.32479e-08	3.20112e-06	cathepsin_E
HoiH23-orphan-2138	0.0413269	5.63252e-08	3.37247e-06	NA
HoiH23-PlH23-000244	0.0413199	5.66182e-08	3.3764e-06	EF_hand_calcium_binding_domain_10
HoiH23-PlH23-004801	0.0413078	5.71251e-08	3.393e-06	regulatory_subunit_of_type_II_PKA_R_subunit_domain_containing_1
HoiH23-PlH23-004250	0.0413009	5.74149e-08	3.39663e-06
HoiH23-PlH23-008761	-0.0412588	5.92237e-08	3.48973e-06	NADH_ubiquinone_oxidoreductase_subunit_B3
HoiH23-orphan-2304	0.041234	6.0316e-08	3.54005e-06	NA
HoiH23-PlH23-004480	0.0411966	6.19954e-08	3.62429e-06	mucin_4_cell_surface_associated
HoiH23-PlH23-008926	0.0411796	6.27725e-08	3.65533e-06	coiled_coil_domain_containing_60
HoiH23-PlH23-002691	-0.0411462	6.43324e-08	3.73153e-06	vesicle_amine_transport_1
HoiH23-hyp-clust11033	0.0410269	7.02076e-08	4.05647e-06
HoiH23-PlH23-008715	0.0409724	7.30653e-08	4.20522e-06	cilia_and_flagella_associated_protein_299
HoiH23-PlH23-005167	-0.0409623	7.36086e-08	4.22013e-06
HoiH23-PlH23-004456	0.0408971	7.71966e-08	4.40881e-06	dynein_regulatory_complex_subunit_7
HoiH23-orphan-2496	0.0408447	8.02006e-08	4.56283e-06	NA
HoiH23-PlH23-007267	0.0407957	8.3118e-08	4.71076e-06	cilia_and_flagella_associated_protein_94
HoiH23-PlH23-002355	0.0407882	8.35709e-08	4.71842e-06	NME_NM23_family_member_7
HoiH23-PlH23-001500	0.0406722	9.09209e-08	5.11396e-06	intraflagellar_transport_74
HoiH23-PlH23-001818	0.040594	9.62272e-08	5.39199e-06
HoiH23-PlH23-006091	0.0405318	1.00662e-07	5.61928e-06	leucine_rich_repeat_containing_72
HoiH23-orphan-1162	0.0404867	1.03998e-07	5.78378e-06	NA
HoiH23-PlH23-007241	0.0404082	1.10059e-07	6.098e-06	coiled_coil_domain_containing_180
HoiH23-PlH23-011951	0.0403079	1.18312e-07	6.5309e-06	NA
HoiH23-PlH23-007719	0.0402605	1.22415e-07	6.73238e-06	NA
HoiH23-PlH23-004199	-0.0400585	1.41496e-07	7.75304e-06	glutamic_oxaloacetic_transaminase_1
HoiH23-PlH23-005604	0.0400054	1.46977e-07	8.02373e-06	enkurin_domain_containing_1
HoiH23-PlH23-000301	0.0399764	1.50053e-07	8.16168e-06	NA
HoiH23-PlH23-006255	0.0399066	1.57718e-07	8.53778e-06	NA
HoiH23-PlH23-011245	-0.039903	1.58118e-07	8.53778e-06	CD53_molecule
HoiH23-PlH23-001873	-0.0398474	1.64512e-07	8.85086e-06	ATP_synthase_membrane_subunit_c_locus_2
HoiH23-PlH23-010370	0.0397844	1.72056e-07	9.2233e-06	NA
HoiH23-PlH23-007001	0.0397782	1.72816e-07	9.23075e-06	thioredoxin_domain_containing_9
HoiH23-PlH23-003323	0.0397365	1.78012e-07	9.47418e-06	chromosome_5_open_reading_frame_49
HoiH23-PlH23-005501	0.0396541	1.88723e-07	9.99225e-06	dynein_axonemal_heavy_chain_5
HoiH23-PlH23-008175	0.0396514	1.89092e-07	9.99225e-06
HoiH23-PlH23-000839	0.0396161	1.93869e-07	1.02084e-05	MYCBP_associated_protein
HoiH23-PlH23-011740	-0.0395923	1.97167e-07	1.03453e-05	mitochondrial_pyruvate_carrier_2
HoiH23-PlH23-009532	0.0395637	2.01198e-07	1.05197e-05	NA
HoiH23-PlH23-003543	0.0395362	2.05142e-07	1.06883e-05	kinesin_family_member_27
HoiH23-PlH23-004518	0.0395258	2.06664e-07	1.07299e-05
HoiH23-PlH23-000872	0.0395077	2.09321e-07	1.083e-05
HoiH23-PlH23-005391	-0.0394694	2.15063e-07	1.10884e-05	coiled_coil_helix_coiled_coil_helix_domain_containing_2
HoiH23-PlH23-002667	0.039407	2.24728e-07	1.15466e-05	dynein_axonemal_heavy_chain_5
HoiH23-PlH23-000112	0.0392059	2.58854e-07	1.32542e-05	testis_expressed_47
HoiH23-PlH23-007782	-0.0391709	2.65277e-07	1.35364e-05
HoiH23-PlH23-010801	-0.0391105	2.76735e-07	1.40247e-05
HoiH23-PlH23-002333	-0.039115	2.75878e-07	1.40247e-05	titin
HoiH23-PlH23-003354	-0.0391014	2.78503e-07	1.40663e-05	cytochrome_c_somatic
HoiH23-PlH23-000655	-0.0390852	2.81673e-07	1.41782e-05	fatty_acid_binding_protein_12
HoiH23-PlH23-000876	0.0390554	2.87618e-07	1.44285e-05
HoiH23-PlH23-001971	0.0389975	2.99484e-07	1.49732e-05	dynein_axonemal_heavy_chain_17
HoiH23-orphan-1190	0.0389334	3.13152e-07	1.5604e-05	NA
HoiH23-PlH23-001043	-0.0388487	3.32167e-07	1.64961e-05	superoxide_dismutase_2
HoiH23-orphan-735	0.0388217	3.38471e-07	1.67532e-05	NA
HoiH23-orphan-1220	0.0388104	3.41129e-07	1.68286e-05	NA
HoiH23-PlH23-001375	0.0387844	3.47356e-07	1.70791e-05	centrosomal_protein_19
HoiH23-PlH23-008551	0.0386897	3.70911e-07	1.81771e-05	coiled_coil_domain_containing_42
HoiH23-PlH23-001635	0.0386335	3.8562e-07	1.8774e-05	dynein_light_chain_roadblock_type_2
HoiH23-PlH23-010280	0.0386361	3.84931e-07	1.8774e-05	tubulin_tyrosine_ligase_like_11
HoiH23-PlH23-006254	0.0385159	4.1827e-07	2.0297e-05	calcium_sensing_receptor
HoiH23-PlH23-009094	0.0383988	4.53375e-07	2.19289e-05	ankyrin_repeat_domain_52
HoiH23-PlH23-008896	0.0383345	4.73868e-07	2.28456e-05	kelch_repeat_and_BTB_domain_containing_4
HoiH23-PlH23-001804	-0.0381812	5.26348e-07	2.52121e-05	tetraspanin_31
HoiH23-PlH23-004433	0.0381835	5.25516e-07	2.52121e-05
HoiH23-PlH23-004733	0.0381152	5.50636e-07	2.61581e-05
HoiH23-PlH23-011287	-0.0381176	5.49735e-07	2.61581e-05	fatty_acid_synthase
HoiH23-PlH23-011224	0.0381132	5.51382e-07	2.61581e-05	pancreatic_lipase_related_protein_1
HoiH23-PlH23-002571	-0.0380647	5.69946e-07	2.69527e-05	succinate_CoA_ligase_GDP_forming_subunit_beta
HoiH23-PlH23-000316	0.0380003	5.95512e-07	2.80723e-05	dynein_axonemal_heavy_chain_5
HoiH23-PlH23-001637	0.0379856	6.0151e-07	2.82358e-05	RPGRIP1_like
HoiH23-PlH23-004938	-0.0379825	6.02784e-07	2.82358e-05	CD82_molecule
HoiH23-PlH23-007923	0.03795	6.16268e-07	2.87766e-05	NA
HoiH23-PlH23-011885	0.0378703	6.5057e-07	3.02831e-05	NA
HoiH23-PlH23-007112	0.037839	6.64546e-07	3.07167e-05	neuronal_cell_adhesion_molecule
HoiH23-PlH23-009906	0.0378408	6.63729e-07	3.07167e-05	IQ_motif_containing_G
HoiH23-PlH23-002968	0.0378355	6.6609e-07	3.07167e-05	cyclin_dependent_kinase_inhibitor_3
HoiH23-PlH23-007671	0.0377386	7.11282e-07	3.26992e-05
HoiH23-PlH23-009886	0.0376641	7.48011e-07	3.42815e-05	ovochymase_1
HoiH23-PlH23-007669	0.0375891	7.86885e-07	3.59522e-05
HoiH23-PlH23-005021	0.037581	7.91183e-07	3.60376e-05	CAP_Gly_domain_containing_linker_protein_2
HoiH23-PlH23-011636	0.0375198	8.24462e-07	3.74387e-05
HoiH23-PlH23-009045	0.0374496	8.64296e-07	3.91278e-05	ankyrin_repeat_domain_46
HoiH23-PlH23-004274	-0.0374403	8.69701e-07	3.91339e-05	ATPase_H_transporting_V1_subunit_D
HoiH23-PlH23-010229	-0.0374444	8.67321e-07	3.91339e-05	pleckstrin_homology_domain_containing_A8
HoiH23-PlH23-003819	0.0374322	8.7445e-07	3.92287e-05
HoiH23-orphan-232	0.0373952	8.9646e-07	4.0095e-05	NA
HoiH23-PlH23-001975	-0.0373878	9.00911e-07	4.01731e-05	ubiquinol_cytochrome_c_reductase_core_protein_2
HoiH23-PlH23-001318	0.0373765	9.0774e-07	4.03564e-05	spermatogenesis_associated_48
HoiH23-PlH23-007559	-0.0373488	9.24785e-07	4.09914e-05	ATPase_H_transporting_V1_subunit_C1
HoiH23-PlH23-007830	0.0373426	9.28632e-07	4.10395e-05
HoiH23-PlH23-001039	0.0373122	9.47728e-07	4.17591e-05	annexin_A11
HoiH23-PlH23-003217	0.037307	9.51026e-07	4.17804e-05	dpy_30_histone_methyltransferase_complex_regulatory_subunit
HoiH23-PlH23-009186	0.0372758	9.71121e-07	4.25374e-05	cathepsin_D
HoiH23-PlH23-010526	0.0372579	9.82822e-07	4.29233e-05
HoiH23-PlH23-008515	-0.0372191	1.00862e-06	4.39208e-05	ATPase_H_transporting_V1_subunit_H
HoiH23-PlH23-000651	-0.0371805	1.03494e-06	4.49352e-05	cellular_retinoic_acid_binding_protein_2
HoiH23-PlH23-002060	0.0371557	1.05221e-06	4.55516e-05
HoiH23-PlH23-005926	0.0370984	1.09317e-06	4.71876e-05	cathepsin_A
HoiH23-PlH23-001775	-0.0370847	1.10316e-06	4.74806e-05	solute_carrier_family_34_member_2
HoiH23-PlH23-000442	0.0370514	1.12791e-06	4.8266e-05	BAF_nuclear_assembly_factor_1
HoiH23-PlH23-003120	0.0370541	1.12587e-06	4.8266e-05	protein_phosphatase_with_EF_hand_domain_2
HoiH23-PlH23-010935	0.0369464	1.20932e-06	5.16013e-05	WD_repeat_and_SOCS_box_containing_2
HoiH23-PlH23-005440	-0.036889	1.25625e-06	5.34499e-05	SRA_stem_loop_interacting_RNA_binding_protein
HoiH23-orphan-49	-0.036879	1.26459e-06	5.36509e-05	NA
HoiH23-orphan-1486	-0.036849	1.28994e-06	5.45708e-05	NA
HoiH23-PlH23-000288	-0.0367834	1.34713e-06	5.68283e-05	EH_domain_containing_3
HoiH23-PlH23-008068	-0.0367545	1.37312e-06	5.77607e-05
HoiH23-PlH23-000192	-0.0367181	1.40649e-06	5.8997e-05	carbonic_anhydrase_7
HoiH23-PlH23-006405	0.0365909	1.52938e-06	6.39712e-05	intraflagellar_transport_46
HoiH23-PlH23-010811	-0.0365388	1.58265e-06	6.60133e-05	iron_sulfur_cluster_assembly_enzyme
HoiH23-orphan-2381	0.0365214	1.60074e-06	6.65811e-05	NA
HoiH23-PlH23-004620	0.0364555	1.67144e-06	6.93276e-05
HoiH23-PlH23-007701	0.03643	1.69963e-06	7.03004e-05	ferric_chelate_reductase_1_like
HoiH23-PlH23-002463	0.0363576	1.78207e-06	7.35054e-05	F_box_protein_48
HoiH23-PlH23-007706	0.036353	1.78739e-06	7.35207e-05	NA
HoiH23-PlH23-011743	-0.0362556	1.90467e-06	7.81282e-05	NADH_ubiquinone_oxidoreductase_core_subunit_S8
HoiH23-PlH23-005713	0.0362456	1.91722e-06	7.84264e-05	coiled_coil_domain_containing_113
HoiH23-PlH23-010651	0.036187	1.9917e-06	8.12494e-05	thyroid_stimulating_hormone_receptor
HoiH23-PlH23-007647	0.0361216	2.07818e-06	8.45451e-05	NA
HoiH23-PlH23-009304	0.0360906	2.12045e-06	8.60287e-05
HoiH23-PlH23-001353	0.0360756	2.14124e-06	8.66357e-05	phosphatidylinositol_specific_phospholipase_C_X_domain_containing_3
HoiH23-orphan-2386	-0.0360714	2.14711e-06	8.66371e-05	NA
HoiH23-PlH23-004308	0.0360549	2.17018e-06	8.73307e-05
HoiH23-PlH23-007677	0.03597	2.29283e-06	9.19444e-05	intraflagellar_transport_27
HoiH23-orphan-3160	0.0359671	2.29722e-06	9.19444e-05	NA
HoiH23-PlH23-004324	0.0359618	2.30507e-06	9.20108e-05	NA
HoiH23-PlH23-007665	-0.0358693	2.44709e-06	9.74178e-05	methylenetetrahydrofolate_dehydrogenase_NADP_dependent_2_methenyltetrahydrofolate_cyclohydrolase
HoiH23-orphan-1242	0.0358244	2.51896e-06	9.95442e-05	NA
HoiH23-PlH23-000438	-0.0358234	2.52061e-06	9.95442e-05
HoiH23-PlH23-003312	-0.0358315	2.50746e-06	9.95442e-05
HoiH23-PlH23-009735	0.0357799	2.5922e-06	0.0001021	tubulin_polymerization_promoting_protein
HoiH23-PlH23-007440	0.03577	2.6087e-06	0.000102478	like_SOX1/SOX2/SOX3
HoiH23-PlH23-003683	0.03574	2.65958e-06	0.000104201	prominin_1
HoiH23-PlH23-003859	0.0356757	2.77185e-06	0.000108314	glutamate_rich_6
HoiH23-PlH23-006079	-0.0356637	2.79321e-06	0.000108862
HoiH23-PlH23-002129	0.0356426	2.83135e-06	0.000109772	EF_hand_calcium_binding_domain_6
HoiH23-PlH23-000653	-0.0356435	2.82973e-06	0.000109772	cellular_retinoic_acid_binding_protein_1
HoiH23-PlH23-008599	0.0355803	2.94663e-06	0.000113944
HoiH23-PlH23-003950	0.0355741	2.95837e-06	0.000114101	mucin_4_cell_surface_associated
HoiH23-PlH23-011766	0.0355296	3.04382e-06	0.000117092	serine_protease_2
HoiH23-PlH23-004245	0.0355202	3.06214e-06	0.000117493
HoiH23-orphan-795	0.0354927	3.11645e-06	0.000119269	NA
HoiH23-PlH23-000506	0.0354724	3.15723e-06	0.000120519	tubulin_tyrosine_ligase_like_13_pseudogene
HoiH23-orphan-2851	0.0354545	3.19341e-06	0.000121587	NA
HoiH23-PlH23-001928	0.035437	3.2294e-06	0.000122643	solute_carrier_family_8_member_A3
HoiH23-PlH23-008635	0.0354185	3.26781e-06	0.000123785	RIMS_binding_protein_2
HoiH23-PlH23-008080	-0.0353718	3.36641e-06	0.000127196	triosephosphate_isomerase_1
HoiH23-PlH23-004519	0.0352823	3.56379e-06	0.000134311
HoiH23-PlH23-005429	-0.0352654	3.60213e-06	0.000135413	tetraspanin_11
HoiH23-PlH23-005198	0.035259	3.617e-06	0.000135628	HYDIN_axonemal_central_pair_apparatus_protein
HoiH23-PlH23-010402	0.0352395	3.66191e-06	0.000136966	NA
HoiH23-PlH23-006747	-0.0352137	3.7224e-06	0.000138879	adenosine_kinase
HoiH23-PlH23-000117	0.0352058	3.74103e-06	0.000139224
HoiH23-PlH23-006008	0.0351694	3.82846e-06	0.000141767
HoiH23-orphan-1778	0.0351729	3.8199e-06	0.000141767	NA
HoiH23-PlH23-007892	0.0351235	3.94136e-06	0.000145585	forkhead_associated_phosphopeptide_binding_domain_1
HoiH23-PlH23-001029	-0.0350577	4.10868e-06	0.000151389	ATPase_H_transporting_V0_subunit_a1
HoiH23-PlH23-002430	0.035045	4.14193e-06	0.000152236
HoiH23-PlH23-008333	0.0350041	4.25011e-06	0.000155827	ninein_like
HoiH23-PlH23-009663	-0.0349877	4.2945e-06	0.000157066	ATP_synthase_membrane_subunit_g
HoiH23-PlH23-007414	0.0349804	4.31432e-06	0.000157404	protein_kinase_cAMP_dependent_type_II_regulatory_subunit_alpha
HoiH23-PlH23-005802	0.0349529	4.38958e-06	0.000159757	coiled_coil_domain_containing_65
HoiH23-PlH23-005269	-0.0349363	4.4358e-06	0.000161045	sterol_carrier_protein_2
HoiH23-PlH23-006381	-0.0349279	4.45931e-06	0.000161503	mitochondrial_ribosomal_protein_L20
HoiH23-PlH23-011031	-0.0348989	4.54147e-06	0.000164079	vesicle_amine_transport_1
HoiH23-PlH23-007639	-0.0348914	4.56289e-06	0.000164452	ribosomal_protein_L26
HoiH23-PlH23-007924	-0.0348785	4.60008e-06	0.000165391	peroxiredoxin_2
HoiH23-PlH23-010868	0.0348435	4.70243e-06	0.000168486
HoiH23-orphan-2203	0.0348413	4.70885e-06	0.000168486	NA
HoiH23-orphan-538	0.0347896	4.86441e-06	0.000173634	NA
HoiH23-PlH23-003118	-0.0347671	4.9335e-06	0.000175678	vacuolar_ATPase_assembly_factor_VMA21
HoiH23-PlH23-002928	-0.0347507	4.98425e-06	0.00017706	Rac_family_small_GTPase_1
HoiH23-PlH23-005942	-0.0347188	5.0851e-06	0.000180212	advillin
HoiH23-PlH23-001968	-0.0347012	5.1414e-06	0.000181341	NADH_ubiquinone_oxidoreductase_subunit_AB1
HoiH23-PlH23-001914	0.0347027	5.13647e-06	0.000181341	cilia_and_flagella_associated_protein_100
HoiH23-PlH23-004046	0.0346582	5.28141e-06	0.000185838	doublecortin_domain_containing_1
HoiH23-PlH23-002846	0.0346222	5.40178e-06	0.000189624	ciliogenesis_associated_kinase_1
HoiH23-PlH23-004502	0.0345828	5.5363e-06	0.000193888	malate_dehydrogenase_1B
HoiH23-PlH23-000684	0.0345696	5.58196e-06	0.000195027	NA
HoiH23-PlH23-000081	0.0345633	5.604e-06	0.000195196
HoiH23-PlH23-008765	-0.0345607	5.6131e-06	0.000195196	PRELI_domain_containing_1
HoiH23-PlH23-002350	0.034516	5.77166e-06	0.000200242
HoiH23-PlH23-003278	0.034507	5.804e-06	0.000200894	family_with_sequence_similarity_184_member_A
HoiH23-PlH23-007054	0.0344974	5.83876e-06	0.000201627	protein_tyrosine_phosphatase_domain_containing_1
HoiH23-PlH23-010269	0.0344785	5.90781e-06	0.000203538
HoiH23-orphan-3228	0.0344625	5.96698e-06	0.000205101	NA
HoiH23-PlH23-008567	0.0344415	6.04539e-06	0.000206409	adrenoceptor_beta_2
HoiH23-PlH23-009137	0.0344387	6.05574e-06	0.000206409	NA
HoiH23-PlH23-008624	-0.0344374	6.06064e-06	0.000206409	prohibitin_2
HoiH23-PlH23-003642	0.0344393	6.05368e-06	0.000206409	intraflagellar_transport_43
HoiH23-PlH23-003091	-0.0344208	6.12376e-06	0.000208082	voltage_dependent_anion_channel_2
HoiH23-orphan-954	0.0344083	6.17149e-06	0.000208856	NA
HoiH23-PlH23-010282	0.0344074	6.17467e-06	0.000208856
HoiH23-PlH23-003190	0.0343907	6.23923e-06	0.00021056	coiled_coil_domain_containing_178
HoiH23-PlH23-006022	0.0343827	6.26999e-06	0.000211118	kinesin_family_member_13A
HoiH23-PlH23-006938	-0.0343703	6.31875e-06	0.000212278	FOS/FOSB/FOSL1/FOSL2
HoiH23-PlH23-006335	0.0343553	6.37781e-06	0.000213779
HoiH23-PlH23-011882	0.0342996	6.6018e-06	0.000220789	CASP2_and_RIPK1_domain_containing_adaptor_with_death_domain
HoiH23-PlH23-004399	0.034284	6.66556e-06	0.00022242	sperm_tail_PG_rich_repeat_containing_2
HoiH23-PlH23-005086	0.0342722	6.71471e-06	0.000223558	kinesin_family_member_1A
HoiH23-PlH23-009788	0.0342491	6.81132e-06	0.000225762	coiled_coil_domain_containing_89
HoiH23-PlH23-011851	0.0342499	6.80762e-06	0.000225762
HoiH23-PlH23-011519	0.0342088	6.98286e-06	0.000230932	chymotrypsin_like_elastase_2B
HoiH23-PlH23-011884	0.0341947	7.04403e-06	0.000232437
HoiH23-PlH23-000898	0.0341764	7.12384e-06	0.00023455	protein_phosphatase_2C_like_domain_containing_1
HoiH23-PlH23-001197	-0.0341449	7.26361e-06	0.000238623	solute_carrier_family_35_member_G1
HoiH23-PlH23-011026	0.0341019	7.45895e-06	0.000244499	A_kinase_anchoring_protein_9
HoiH23-PlH23-011881	0.0340685	7.61381e-06	0.000249025
HoiH23-PlH23-005626	0.0340606	7.65081e-06	0.000249529	neurexin_3
HoiH23-PlH23-006768	-0.0340581	7.66283e-06	0.000249529	translocase_of_inner_mitochondrial_membrane_8_homolog_B
HoiH23-PlH23-005619	0.034047	7.71535e-06	0.00025069
HoiH23-orphan-2420	0.0340203	7.84297e-06	0.00025428	NA
HoiH23-PlH23-000029	0.034015	7.86837e-06	0.000254548	NADP_dependent_oxidoreductase_domain_containing_1
HoiH23-orphan-2605	0.0340095	7.89512e-06	0.000254858	NA
HoiH23-PlH23-004979	0.0339846	8.01675e-06	0.000258223	WD_repeat_domain_49
HoiH23-PlH23-006791	-0.0339661	8.10814e-06	0.000260247	tolloid_like_1
HoiH23-PlH23-010926	0.0339648	8.11464e-06	0.000260247	NA
HoiH23-PlH23-008671	-0.0339193	8.34435e-06	0.000267037	prosaposin
HoiH23-PlH23-004386	0.0339037	8.42451e-06	0.000269023	RAD52_homolog_DNA_repair_protein
HoiH23-PlH23-009660	-0.0338851	8.52115e-06	0.000271019	glycerol_kinase
HoiH23-PlH23-003646	0.0338846	8.52352e-06	0.000271019
HoiH23-PlH23-005608	-0.033874	8.57913e-06	0.000272204	isovaleryl_CoA_dehydrogenase
HoiH23-PlH23-002623	0.0338608	8.64878e-06	0.000273829
HoiH23-PlH23-009515	0.0337626	9.18357e-06	0.000290142	hydroxylysine_kinase
HoiH23-orphan-1518	-0.0337409	9.3058e-06	0.00029338	NA
HoiH23-PlH23-004957	-0.0337365	9.33072e-06	0.000293542	X_prolyl_aminopeptidase_1
HoiH23-PlH23-005233	0.0337128	9.46661e-06	0.000297187	FOXA1/FOXA2/FOXA3/FOXB1/FOXB2/FOXD1/FOXD2/FOXD3/FOXD4/FOXD4L1/FOXD4L3/FOXD4L4/FOXD4L5/FOXD4L6/FOXE1/FOXE3
HoiH23-PlH23-000216	0.0336556	9.80242e-06	0.00030708	dynein_axonemal_heavy_chain_12
HoiH23-PlH23-003112	-0.0336322	9.94294e-06	0.000310174
HoiH23-PlH23-003486	0.0336356	9.92247e-06	0.000310174	RAB28_member_RAS_oncogene_family
HoiH23-PlH23-000035	-0.0335772	1.02804e-05	0.00032003	microsomal_glutathione_S_transferase_1
HoiH23-PlH23-000021	-0.0335506	1.0448e-05	0.000324375
HoiH23-PlH23-010068	0.0335481	1.04637e-05	0.000324375	clathrin_heavy_chain_linker_domain_containing_1
HoiH23-PlH23-008166	-0.0335108	1.07032e-05	0.000331109	heat_shock_protein_family_E_Hsp10_member_1
HoiH23-orphan-535	0.0334644	1.10086e-05	0.000339848	NA
HoiH23-PlH23-004553	0.0334319	1.12266e-05	0.000345142	WD_repeat_domain_49
HoiH23-PlH23-005077	-0.0334331	1.12191e-05	0.000345142	solute_carrier_family_25_member_1
HoiH23-PlH23-004525	0.0334196	1.13104e-05	0.000346002	BBSome_interacting_protein_1
HoiH23-PlH23-009258	0.0334199	1.13084e-05	0.000346002
HoiH23-PlH23-001531	0.0334176	1.13245e-05	0.000346002	protein_phosphatase_1_regulatory_subunit_7
HoiH23-PlH23-008042	-0.0333891	1.15214e-05	0.000351052	bolA_family_member_3
HoiH23-PlH23-003249	-0.0333868	1.1537e-05	0.000351052	D_aspartate_oxidase
HoiH23-PlH23-003980	0.033374	1.16269e-05	0.000353062
HoiH23-PlH23-000654	-0.0333557	1.17555e-05	0.000356241	fatty_acid_binding_protein_5
HoiH23-PlH23-001714	-0.033339	1.18746e-05	0.000359116
HoiH23-PlH23-003668	-0.0333146	1.20509e-05	0.000363708	ADP_ribosylation_factor_like_GTPase_1
HoiH23-PlH23-007725	-0.0333016	1.21455e-05	0.00036582	ATP_synthase_peripheral_stalk_subunit_F6
HoiH23-PlH23-004531	0.0332888	1.22394e-05	0.000367899	cilia_and_flagella_associated_protein_91
HoiH23-PlH23-000116	0.0332727	1.23589e-05	0.000370742
HoiH23-PlH23-004869	0.0332616	1.24415e-05	0.000372466	cilia_and_flagella_associated_protein_70
HoiH23-PlH23-003665	-0.0332568	1.2478e-05	0.000372809	oncoprotein_induced_transcript_3
HoiH23-PlH23-009698	0.0332524	1.25107e-05	0.000373034	neuropeptide_FF_receptor_1
HoiH23-orphan-1151	0.0332446	1.25696e-05	0.000374039	NA
HoiH23-PlH23-011810	0.0331948	1.29516e-05	0.000384635
HoiH23-PlH23-003113	-0.0331624	1.3206e-05	0.00039141	myosin_IXB
HoiH23-PlH23-005224	0.0331585	1.32375e-05	0.000391561
HoiH23-PlH23-001803	-0.0331447	1.33473e-05	0.000394025	tetraspanin_31
HoiH23-orphan-2391	0.033079	1.38835e-05	0.000409039	NA
HoiH23-PlH23-007870	-0.0330527	1.41038e-05	0.000414709
HoiH23-PlH23-009867	0.0330463	1.41578e-05	0.000415473	adenylate_kinase_8
HoiH23-orphan-2797	-0.0330384	1.42245e-05	0.000416607	NA
HoiH23-PlH23-003162	0.0330289	1.43064e-05	0.000417358	BTB_domain_containing_19
HoiH23-PlH23-003591	-0.0330309	1.42887e-05	0.000417358	failed_axon_connections_homolog_metaxin_like_GST_domain_containing
HoiH23-PlH23-003189	0.0330148	1.4427e-05	0.000420052
HoiH23-PlH23-010288	0.0329769	1.47579e-05	0.000428846	MORN_repeat_containing_1
HoiH23-PlH23-004529	-0.0329153	1.53097e-05	0.000444011	electron_transfer_flavoprotein_subunit_beta
HoiH23-hyp-clust10864	0.0329077	1.53794e-05	0.000445163
HoiH23-PlH23-007981	-0.0329005	1.54456e-05	0.000446209	apoptotic_peptidase_activating_factor_1
HoiH23-PlH23-006332	-0.0328811	1.56251e-05	0.000450518	mitochondrial_pyruvate_carrier_1
HoiH23-PlH23-009026	-0.0328759	1.56739e-05	0.000451049	succinate_CoA_ligase_GDP_ADP_forming_subunit_alpha
HoiH23-PlH23-002847	-0.0328586	1.58358e-05	0.000453951	RAB10_member_RAS_oncogene_family
HoiH23-PlH23-009776	0.0328613	1.58103e-05	0.000453951	Rho_guanine_nucleotide_exchange_factor_28
HoiH23-PlH23-010368	-0.0328553	1.58668e-05	0.000453963	mitochondrial_ribosomal_protein_L27
HoiH23-PlH23-005326	-0.0328342	1.60677e-05	0.000458825	microsomal_glutathione_S_transferase_2
HoiH23-PlH23-010178	0.0328229	1.61758e-05	0.000461026	TNF_receptor_superfamily_member_21
HoiH23-PlH23-002931	0.0328175	1.62281e-05	0.00046163
HoiH23-orphan-3101	0.0328038	1.63604e-05	0.000464504	NA
HoiH23-PlH23-001322	0.0327716	1.66763e-05	0.00047167	adenylate_cyclase_5
HoiH23-PlH23-009840	0.032773	1.66627e-05	0.00047167
HoiH23-orphan-380	0.032761	1.67818e-05	0.000473401	NA
HoiH23-PlH23-004915	-0.0327591	1.68013e-05	0.000473401	farnesyl_diphosphate_synthase
HoiH23-PlH23-008067	-0.0327003	1.73973e-05	0.000489266
HoiH23-PlH23-000739	0.0326934	1.74688e-05	0.000489424	translin_associated_factor_X_interacting_protein_1
HoiH23-PlH23-006963	-0.0326944	1.74577e-05	0.000489424	peroxisomal_membrane_protein_2
HoiH23-PlH23-008382	-0.0326794	1.7614e-05	0.000492561	novel_lipoprotein_amino_terminal_region_containing_protein
HoiH23-PlH23-009474	-0.0326479	1.79451e-05	0.000500877	ATPase_H_transporting_accessory_protein_2
HoiH23-orphan-20	0.0326419	1.8009e-05	0.000501717	NA
HoiH23-PlH23-004897	0.0326024	1.84346e-05	0.000512614	relaxin_family_peptide_receptor_1
HoiH23-PlH23-011179	-0.0325748	1.87373e-05	0.000520056	retinol_dehydrogenase_11
HoiH23-PlH23-005300	0.0325367	1.91635e-05	0.000530894	NA
HoiH23-PlH23-005408	0.0325228	1.93217e-05	0.000533286	ependymin_related_1
HoiH23-PlH23-004445	0.0325228	1.93214e-05	0.000533286	double_zinc_ribbon_and_ankyrin_repeat_domains_1
HoiH23-orphan-249	0.032511	1.94561e-05	0.000536	NA
HoiH23-PlH23-001460	-0.0324976	1.96103e-05	0.000539247	solute_carrier_family_7_member_14
HoiH23-PlH23-001462	0.0324877	1.97256e-05	0.000541414
HoiH23-PlH23-002171	-0.032436	2.03346e-05	0.0005571	ATPase_H_transporting_V1_subunit_E1
HoiH23-PlH23-001114	-0.0324215	2.05098e-05	0.000560866
HoiH23-PlH23-006789	-0.0324075	2.06791e-05	0.000564457	mitochondrial_contact_site_and_cristae_organizing_system_subunit_10
HoiH23-PlH23-009804	-0.0324014	2.07529e-05	0.00056543	cytochrome_b5_type_B
HoiH23-orphan-1046	0.0323911	2.08787e-05	0.000567178	NA
HoiH23-PlH23-003541	0.0323899	2.08934e-05	0.000567178	MAM_and_LDL_receptor_class_A_domain_containing_1
HoiH23-PlH23-005674	-0.0323635	2.12207e-05	0.00057501	diazepam_binding_inhibitor_acyl_CoA_binding_protein
HoiH23-PlH23-001421	0.0323549	2.13274e-05	0.000575801	chromosome_1_open_reading_frame_158
HoiH23-PlH23-004309	0.0323558	2.13163e-05	0.000575801
HoiH23-PlH23-003145	0.0323474	2.14221e-05	0.000577309
HoiH23-orphan-711	0.0323299	2.16429e-05	0.000582203	NA
HoiH23-PlH23-006991	-0.0322916	2.21341e-05	0.00059434	thymosin_beta_10
HoiH23-PlH23-004610	0.032216	2.31349e-05	0.00062009	lamin_B_receptor
HoiH23-PlH23-011118	-0.0321244	2.44058e-05	0.000652975	glutamyl_aminopeptidase
HoiH23-PlH23-007105	0.0321101	2.46106e-05	0.000657271	NA
HoiH23-PlH23-005448	0.0320643	2.52764e-05	0.000673841	relaxin_family_peptide_receptor_1
HoiH23-PlH23-009628	-0.0320235	2.58835e-05	0.00068879	ubiquinol_cytochrome_c_reductase_hinge_protein
HoiH23-PlH23-010669	-0.0319844	2.6477e-05	0.000703323
HoiH23-PlH23-001514	0.0319464	2.70676e-05	0.000717727
HoiH23-orphan-1616	0.0318922	2.79316e-05	0.000739317	NA
HoiH23-PlH23-003843	-0.0318829	2.80831e-05	0.000742004
HoiH23-PlH23-003488	0.0318626	2.84143e-05	0.000749421
HoiH23-PlH23-008857	-0.0318593	2.84687e-05	0.000749524	caseinolytic_mitochondrial_matrix_peptidase_proteolytic_subunit
HoiH23-PlH23-006939	0.0318225	2.90814e-05	0.000764299	troponin_C2_fast_skeletal_type
HoiH23-PlH23-003514	-0.0317478	3.03631e-05	0.000795171	peroxiredoxin_5
HoiH23-PlH23-007142	0.0317501	3.03227e-05	0.000795171
HoiH23-PlH23-008669	-0.0317066	3.10932e-05	0.000812434	prosaposin
HoiH23-PlH23-010883	-0.0317045	3.11317e-05	0.000812434	phosphoglycerate_dehydrogenase
HoiH23-PlH23-008123	-0.0316964	3.12759e-05	0.000814764
HoiH23-PlH23-001067	0.0316891	3.14085e-05	0.000815359	intraflagellar_transport_52
HoiH23-PlH23-011183	0.0316915	3.13643e-05	0.000815359	carboxypeptidase_D
HoiH23-PlH23-002775	-0.0316071	3.29251e-05	0.000853237	RAB22A_member_RAS_oncogene_family
HoiH23-PlH23-005268	-0.0315722	3.35907e-05	0.000868968
HoiH23-PlH23-003706	-0.0315545	3.39348e-05	0.000876345	mitochondrial_ribosomal_protein_L43
HoiH23-PlH23-002981	0.0315509	3.40047e-05	0.000876625	annexin_A7
HoiH23-PlH23-004320	0.031523	3.45525e-05	0.000889204	NA
HoiH23-PlH23-006713	-0.031509	3.48318e-05	0.000894839	neuropeptide_FF_receptor_2
HoiH23-PlH23-006133	0.0315035	3.49413e-05	0.000896102	AC105001.2/SOX4/SOX7/SOX8/SOX9/SOX10/SOX11/SOX12/SOX17/SOX18
HoiH23-PlH23-001267	0.0314783	3.5448e-05	0.00090753	NA
HoiH23-PlH23-004542	0.0314574	3.58746e-05	0.00091687	hematopoietic_prostaglandin_D_synthase
HoiH23-PlH23-011470	0.0314408	3.6218e-05	0.000924056	SNF_related_kinase
HoiH23-PlH23-005649	0.0314212	3.66251e-05	0.000931747	chymotrypsin_like
HoiH23-PlH23-005905	-0.0314203	3.66449e-05	0.000931747	prohibitin
HoiH23-orphan-3040	-0.0314054	3.69582e-05	0.000938106	NA
HoiH23-PlH23-002397	0.03138	3.74974e-05	0.000950168	Rac_family_small_GTPase_1
HoiH23-PlH23-006557	0.0313629	3.78655e-05	0.000957861
HoiH23-orphan-476	0.0313297	3.85887e-05	0.000974497	NA
HoiH23-PlH23-003394	-0.031316	3.88904e-05	0.000980447	glutathione_S_transferase_theta_1
HoiH23-PlH23-011086	0.0313126	3.89676e-05	0.000980729	CD151_molecule_Raph_blood_group
HoiH23-PlH23-008017	0.0312712	3.98962e-05	0.0010024	NA
HoiH23-PlH23-005729	-0.0312547	4.02721e-05	0.00101013	ubiquinol_cytochrome_c_reductase_Rieske_iron_sulfur_polypeptide_1
HoiH23-PlH23-006239	0.0312504	4.03701e-05	0.00101089	WD_repeat_domain_93
HoiH23-PlH23-007129	0.0312395	4.06227e-05	0.0010155	centrosomal_protein_290
HoiH23-PlH23-000174	0.031218	4.11201e-05	0.00102433	dynein_axonemal_heavy_chain_3
HoiH23-PlH23-009629	0.0312209	4.10533e-05	0.00102433	Tctex1_domain_containing_2
HoiH23-PlH23-010871	0.0312153	4.11831e-05	0.00102433	NA
HoiH23-PlH23-011331	0.0311966	4.16233e-05	0.00103355
HoiH23-PlH23-001550	0.0311843	4.19162e-05	0.00103909	pancreatic_lipase
HoiH23-PlH23-001049	-0.0311196	4.34823e-05	0.00107611	macrophage_migration_inhibitory_factor
HoiH23-PlH23-008798	-0.031116	4.35706e-05	0.00107651	NA
HoiH23-PlH23-003213	0.0311051	4.3839e-05	0.00108134	leucine_rich_repeat_containing_73
HoiH23-PlH23-000059	0.0310655	4.48339e-05	0.00110222	chibby_family_member_1_beta_catenin_antagonist
HoiH23-PlH23-008813	-0.0310659	4.48247e-05	0.00110222
HoiH23-PlH23-010164	0.0310615	4.49352e-05	0.00110288
HoiH23-PlH23-010133	0.0310374	4.55527e-05	0.00111619	family_with_sequence_similarity_227_member_B
HoiH23-orphan-152	-0.0310302	4.57375e-05	0.00111703	NA
HoiH23-PlH23-000530	-0.0310315	4.57035e-05	0.00111703	lipase_F_gastric_type
HoiH23-PlH23-006820	0.0309946	4.66666e-05	0.00113785
HoiH23-PlH23-006410	-0.0309852	4.69131e-05	0.00113826	chromosome_21_open_reading_frame_91
HoiH23-PlH23-008705	-0.0309887	4.68209e-05	0.00113826	peptidylprolyl_isomerase_F
HoiH23-PlH23-011291	-0.0309856	4.69026e-05	0.00113826
HoiH23-PlH23-011922	-0.0309773	4.71244e-05	0.00114152	retinol_dehydrogenase_8
HoiH23-PlH23-007071	0.0309624	4.75219e-05	0.00114927	maltase_glucoamylase
HoiH23-orphan-724	0.0309397	4.8134e-05	0.00116048	NA
HoiH23-PlH23-002925	-0.0309394	4.81417e-05	0.00116048	synaptogyrin_1
HoiH23-PlH23-008743	-0.0309193	4.86896e-05	0.00117179	ATP_binding_cassette_subfamily_C_member_1
HoiH23-PlH23-008056	0.0308613	5.03049e-05	0.0012087
HoiH23-PlH23-004432	0.0308321	5.11365e-05	0.0012267
HoiH23-PlH23-011755	0.0308257	5.13217e-05	0.00122915	NA
HoiH23-PlH23-009603	-0.0308214	5.14464e-05	0.00123016	apolipoprotein_O
HoiH23-PlH23-005933	-0.0308131	5.16847e-05	0.00123387	methionine_adenosyltransferase_2A
HoiH23-PlH23-003210	0.0307578	5.33149e-05	0.00127074
HoiH23-PlH23-008661	0.0307287	5.41913e-05	0.00128956	cytochrome_P450_family_7_subfamily_A_member_1
HoiH23-PlH23-004171	-0.0307087	5.48011e-05	0.00130199
HoiH23-PlH23-010547	0.0306852	5.55239e-05	0.00131705	IRF1/IRF2
HoiH23-PlH23-003734	-0.0306712	5.59613e-05	0.00132531	WW_domain_binding_protein_2
HoiH23-PlH23-003563	0.0306366	5.70549e-05	0.00134838
HoiH23-PlH23-011544	0.0306346	5.71172e-05	0.00134838
HoiH23-PlH23-009782	0.0306234	5.74758e-05	0.00135255	gamma_aminobutyric_acid_type_B_receptor_subunit_1
HoiH23-PlH23-003314	-0.0306239	5.74608e-05	0.00135255
HoiH23-PlH23-002372	-0.0306106	5.78895e-05	0.00136013	THAP_domain_containing_4
HoiH23-PlH23-007091	-0.0306053	5.80596e-05	0.00136197	protein_phosphatase_Mg2_Mn2_dependent_1A
HoiH23-PlH23-009676	0.0305963	5.83505e-05	0.00136664	ubiquitin_conjugating_enzyme_E2_U
HoiH23-PlH23-001661	-0.0305754	5.90368e-05	0.00137921	NADH_ubiquinone_oxidoreductase_core_subunit_V2
HoiH23-PlH23-002055	0.0305743	5.90732e-05	0.00137921
HoiH23-PlH23-005500	0.0305482	5.9936e-05	0.00139716	WD_repeat_domain_88
HoiH23-PlH23-008636	0.0305417	6.01538e-05	0.00140004
HoiH23-PlH23-004269	0.0305294	6.05697e-05	0.00140637	zinc_finger_C2HC_type_containing_1A
HoiH23-PlH23-008903	0.030528	6.06154e-05	0.00140637	NA
HoiH23-orphan-2129	-0.0305226	6.07979e-05	0.00140841	NA
HoiH23-PlH23-005304	0.0305042	6.14228e-05	0.00142067	H1.0_linker_histone
HoiH23-PlH23-006577	-0.0304746	6.24434e-05	0.00144202	UBX_domain_protein_4
HoiH23-PlH23-003798	-0.0304473	6.33961e-05	0.00146175	acyl_CoA_thioesterase_7
HoiH23-PlH23-003691	0.0304334	6.38891e-05	0.00146856	NA
HoiH23-PlH23-005065	0.0304337	6.38796e-05	0.00146856	insulin_like_growth_factor_2_mRNA_binding_protein_2
HoiH23-PlH23-010017	-0.030426	6.41532e-05	0.00147235	enoyl_CoA_hydratase_short_chain_1
HoiH23-PlH23-006792	0.030412	6.46528e-05	0.00148153	NA
HoiH23-PlH23-005872	0.0303654	6.63423e-05	0.0015179	IQ_motif_containing_D
HoiH23-PlH23-003148	-0.0303605	6.65232e-05	0.0015197	ATP_synthase_peripheral_stalk_subunit_OSCP
HoiH23-PlH23-011270	-0.0303282	6.7725e-05	0.00154477	glutathione_S_transferase_theta_1
HoiH23-PlH23-002201	-0.0303197	6.80431e-05	0.00154965	ribonuclease_K
HoiH23-orphan-15	0.0302826	6.94554e-05	0.00157716	NA
HoiH23-PlH23-002562	-0.0302823	6.94637e-05	0.00157716
HoiH23-PlH23-007150	-0.0302662	7.00857e-05	0.00158886	heparan_sulfate_proteoglycan_2
HoiH23-PlH23-007174	0.0302485	7.07737e-05	0.00160201	NA
HoiH23-PlH23-006275	-0.0302391	7.11422e-05	0.0016079	ring_finger_protein_167
HoiH23-PlH23-009820	-0.0302289	7.15451e-05	0.00161455	calcineurin_like_EF_hand_protein_1
HoiH23-PlH23-006085	0.0302255	7.16786e-05	0.00161511	epoxide_hydrolase_4
HoiH23-PlH23-007140	0.030191	7.30537e-05	0.0016436	kinase_non_catalytic_C_lobe_domain_containing_1
HoiH23-PlH23-005687	0.030135	7.53439e-05	0.00169256	phospholipase_A2_group_IIF
HoiH23-PlH23-004886	0.0300883	7.73031e-05	0.00173133	coiled_coil_domain_containing_87
HoiH23-PlH23-005456	-0.0300909	7.71914e-05	0.00173133	nidogen_2
HoiH23-PlH23-005008	-0.0300792	7.76899e-05	0.00173738	glyoxalase_I
HoiH23-PlH23-004914	0.0300732	7.79446e-05	0.00173784	cilia_and_flagella_associated_protein_43
HoiH23-orphan-641	-0.0300752	7.78624e-05	0.00173784	NA
HoiH23-orphan-1414	0.0300386	7.94391e-05	0.0017685	NA
HoiH23-PlH23-001358	0.0300065	8.08519e-05	0.00179726
HoiH23-PlH23-008441	-0.0299919	8.15032e-05	0.00180829	interleukin_4_induced_1
HoiH23-PlH23-008135	0.0299885	8.16509e-05	0.00180829
HoiH23-PlH23-000578	-0.0299872	8.17133e-05	0.00180829
HoiH23-PlH23-003119	-0.0299776	8.21433e-05	0.0018151	novel_protein_C2orf15_MRPL30_novel_lincRNA_readthrough
HoiH23-PlH23-011875	0.0299697	8.24989e-05	0.00182025	NA
HoiH23-PlH23-003991	0.0299586	8.30016e-05	0.00182862	general_transcription_factor_IIIC_subunit_1
HoiH23-PlH23-010372	0.0299165	8.49319e-05	0.00186838
HoiH23-PlH23-003943	0.0299021	8.56043e-05	0.00188038	5_nucleotidase_ecto
HoiH23-PlH23-005151	-0.029824	8.93307e-05	0.00195934	complement_C1q_binding_protein
HoiH23-PlH23-001499	0.0298124	8.99004e-05	0.00196892
HoiH23-PlH23-009363	-0.0297934	9.08365e-05	0.0019865	electron_transfer_flavoprotein_subunit_alpha
HoiH23-PlH23-006621	-0.0297867	9.11667e-05	0.00199079	coiled_coil_helix_coiled_coil_helix_domain_containing_1
HoiH23-PlH23-007336	-0.0297704	9.19778e-05	0.00200555	retinol_dehydrogenase_8
HoiH23-PlH23-002460	0.0297456	9.32285e-05	0.00202984	histone_deacetylase_5
HoiH23-PlH23-009027	-0.0297411	9.34559e-05	0.00203181	fumarylacetoacetate_hydrolase_domain_containing_1
HoiH23-PlH23-001742	0.0297358	9.3724e-05	0.00203262	dystonin
HoiH23-PlH23-002771	0.029735	9.37667e-05	0.00203262
HoiH23-PlH23-002270	0.0297284	9.41024e-05	0.00203692	lamin_tail_domain_containing_1
HoiH23-PlH23-002580	0.0297044	9.53368e-05	0.00206064	protein_kinase_cAMP_dependent_type_II_regulatory_subunit_beta
HoiH23-PlH23-006868	0.0296797	9.66267e-05	0.00208548	sirtuin_3
HoiH23-PlH23-003727	-0.0296756	9.68421e-05	0.0020871	serine_hydroxymethyltransferase_2
HoiH23-PlH23-006725	-0.0296325	9.91328e-05	0.00213337	malic_enzyme_3
HoiH23-PlH23-003613	-0.0296188	9.98678e-05	0.00214607	peptidylprolyl_cis_trans_isomerase_NIMA_interacting_1
HoiH23-PlH23-001086	0.0296156	0.000100045	0.00214678	phosphodiesterase_7A
HoiH23-PlH23-003391	0.0296081	0.000100451	0.00215238	tissue_factor_pathway_inhibitor
HoiH23-PlH23-001567	0.0295973	0.000101039	0.00216186	dynein_2_intermediate_chain_1
HoiH23-PlH23-010737	-0.0295767	0.000102172	0.00218295	glutathione_S_transferase_theta_1
HoiH23-PlH23-011193	-0.0295306	0.000104748	0.00223478	alanyl_aminopeptidase_membrane
HoiH23-PlH23-003459	-0.0295183	0.000105449	0.0022465	glycine_C_acetyltransferase
HoiH23-PlH23-011596	0.029481	0.000107594	0.00228891
HoiH23-PlH23-006300	0.029466	0.000108467	0.00230419	zinc_finger_B_box_domain_containing
HoiH23-orphan-1484	0.0294577	0.000108952	0.00231119	NA
HoiH23-PlH23-010695	0.0294443	0.00010974	0.00232458	NA
HoiH23-PlH23-002374	0.0294352	0.000110283	0.00233275	lysozyme_g2
HoiH23-PlH23-001081	0.0294057	0.000112049	0.00236673	MYC/MYCL/MYCN
HoiH23-PlH23-002026	0.0293782	0.000113717	0.00239627
HoiH23-PlH23-002422	0.0293774	0.00011377	0.00239627	NA
HoiH23-PlH23-009248	-0.0293717	0.000114117	0.00240018	Rho_GDP_dissociation_inhibitor_alpha
HoiH23-PlH23-000248	0.0293594	0.000114873	0.00241266	zinc_finger_MYND_type_containing_10
HoiH23-PlH23-000936	-0.029325	0.000117018	0.00245424
HoiH23-PlH23-001218	-0.0293189	0.000117399	0.00245875	solute_carrier_organic_anion_transporter_family_member_4A1
HoiH23-PlH23-009560	-0.0292552	0.000121478	0.0025406	solute_carrier_family_45_member_2
HoiH23-PlH23-011750	-0.0292192	0.000123845	0.00258646
HoiH23-PlH23-000271	0.0292075	0.000124623	0.00259905	growth_factor_receptor_bound_protein_2
HoiH23-PlH23-008215	-0.0291914	0.000125699	0.00261782	vesicle_associated_membrane_protein_7
HoiH23-PlH23-008087	0.0291745	0.000126841	0.00263791
HoiH23-PlH23-009597	0.0291637	0.000127571	0.00264938	glutamate_rich_3
HoiH23-PlH23-001630	-0.0291319	0.000129755	0.00269096	solute_carrier_family_6_member_20
HoiH23-PlH23-010283	0.029076	0.000133686	0.00276862	serine_protease_2
HoiH23-PlH23-011966	0.0290681	0.000134246	0.00277634	NA
HoiH23-PlH23-006035	-0.0290545	0.000135221	0.00279262
HoiH23-PlH23-000584	0.0290378	0.000136432	0.00281372	histamine_receptor_H2
HoiH23-PlH23-002281	-0.0290176	0.000137902	0.00284009
HoiH23-PlH23-006088	0.0290127	0.000138261	0.00284355	polo_like_kinase_1
HoiH23-orphan-2619	0.0290087	0.000138557	0.00284569	NA
HoiH23-PlH23-006385	-0.0289967	0.000139448	0.00285609	NA
HoiH23-PlH23-006428	0.0289968	0.000139439	0.00285609	NA
HoiH23-PlH23-004051	0.0289669	0.000141669	0.00289758	leucine_rich_repeat_containing_74A
HoiH23-PlH23-011056	-0.0289583	0.000142316	0.0029068	SH3_domain_containing_GRB2_like_3_endophilin_A3
HoiH23-PlH23-000053	-0.0289422	0.000143538	0.00292774	GrpE_like_1_mitochondrial
HoiH23-PlH23-008318	-0.028932	0.000144321	0.00293967
HoiH23-PlH23-011222	0.0289252	0.000144841	0.00294414
HoiH23-PlH23-001250	-0.0289239	0.000144937	0.00294414
HoiH23-PlH23-007857	0.0288816	0.000148223	0.00300601
HoiH23-PlH23-008878	0.0288795	0.000148388	0.00300601	tetratricopeptide_repeat_domain_26
HoiH23-PlH23-000102	-0.0288397	0.000151548	0.00305023
HoiH23-PlH23-008088	0.0288401	0.000151518	0.00305023	NACHT_and_WD_repeat_domain_containing_1
HoiH23-orphan-799	0.0288412	0.000151427	0.00305023	NA
HoiH23-PlH23-002836	0.0288391	0.000151597	0.00305023	regulator_of_G_protein_signaling_22
HoiH23-PlH23-005267	-0.028848	0.000150881	0.00305023	sterol_carrier_protein_2
HoiH23-PlH23-004633	0.0288172	0.000153362	0.00308157
HoiH23-PlH23-002584	0.0287974	0.000154976	0.00310977
HoiH23-orphan-1785	0.0287734	0.000156951	0.00314517	NA
HoiH23-PlH23-008093	-0.0287496	0.000158933	0.00318059	poly_rC_binding_protein_3
HoiH23-PlH23-009920	0.0287453	0.000159295	0.00318354	EMAP_like_6
HoiH23-PlH23-003540	0.0287367	0.000160021	0.00319376	MAM_and_LDL_receptor_class_A_domain_containing_1
HoiH23-PlH23-000489	0.0287146	0.00016189	0.00322672	leucine_rich_repeat_containing_61
HoiH23-PlH23-004071	0.0287037	0.000162824	0.00324099	HEAT_repeat_containing_9
HoiH23-PlH23-000562	-0.0286915	0.000163874	0.00325454	receptor_accessory_protein_5
HoiH23-PlH23-002954	-0.0286907	0.000163943	0.00325454
HoiH23-PlH23-002117	-0.0286813	0.000164754	0.00326627	zinc_binding_alcohol_dehydrogenase_domain_containing_2
HoiH23-PlH23-005974	0.0286379	0.000168562	0.0033373	microtubule_actin_crosslinking_factor_1
HoiH23-PlH23-004243	-0.0286166	0.000170455	0.00336714
HoiH23-PlH23-001863	-0.0286159	0.000170522	0.00336714
HoiH23-PlH23-002727	-0.0285999	0.000171964	0.00338626	adducin_1
HoiH23-PlH23-000913	-0.028601	0.000171856	0.00338626	glycoprotein_2
HoiH23-PlH23-006582	0.0285975	0.000172175	0.00338626	chromosome_7_open_reading_frame_31
HoiH23-PlH23-009948	0.0285765	0.00017408	0.0034192	NA
HoiH23-PlH23-001777	-0.0285709	0.000174592	0.00342473	cubilin
HoiH23-orphan-2480	0.0285596	0.000175637	0.00344069	NA
HoiH23-PlH23-000277	0.0285392	0.000177523	0.00347304	dopamine_receptor_D5
HoiH23-PlH23-001778	-0.0284857	0.000182567	0.00356702	ATPase_H_transporting_V1_subunit_F
HoiH23-PlH23-000924	0.0284788	0.000183228	0.00357524	proline_rich_mitotic_checkpoint_control_factor
HoiH23-PlH23-010030	0.028457	0.000185321	0.00361133
HoiH23-PlH23-010087	0.0284479	0.000186205	0.00362381
HoiH23-PlH23-003811	0.0284034	0.000190581	0.0037041	microtubule_actin_crosslinking_factor_1
HoiH23-PlH23-002614	0.0283965	0.000191273	0.0037127	WD_repeat_domain_97
HoiH23-PlH23-001667	-0.028375	0.000193429	0.00374964	15_hydroxyprostaglandin_dehydrogenase
HoiH23-PlH23-003121	0.0283676	0.000194178	0.00375925	NA
HoiH23-PlH23-010566	0.0283619	0.000194758	0.00376558	beta_1_3_galactosyltransferase_1
HoiH23-PlH23-009705	0.0283586	0.000195089	0.00376708	ectonucleotide_pyrophosphatase_phosphodiesterase_3
HoiH23-PlH23-006690	0.0283453	0.000196448	0.00378348
HoiH23-PlH23-010738	-0.0283475	0.000196217	0.00378348	glutathione_S_transferase_theta_2B
HoiH23-PlH23-010233	-0.0283346	0.000197539	0.00379955	transmembrane_protein_256
HoiH23-PlH23-006315	0.0283253	0.000198499	0.00381308	NA
HoiH23-PlH23-000951	-0.0283031	0.00020081	0.00385249	thioredoxin
HoiH23-PlH23-001023	-0.0282847	0.000202732	0.00388435	Ras_suppressor_protein_1
HoiH23-PlH23-000728	0.0282565	0.000205728	0.00393637	ankyrin_repeat_domain_60
HoiH23-PlH23-005369	-0.0282542	0.000205977	0.00393637	phosphoserine_phosphatase
HoiH23-PlH23-001439	0.0282102	0.000210728	0.00402057	cilia_and_flagella_associated_protein_74
HoiH23-PlH23-006080	0.0282084	0.000210925	0.00402057	dynein_axonemal_heavy_chain_3
HoiH23-PlH23-008352	0.0281793	0.000214134	0.0040765	hematopoietic_prostaglandin_D_synthase
HoiH23-PlH23-005505	-0.0281647	0.000215759	0.00410219	cytochrome_b5_type_A
HoiH23-PlH23-009259	0.0281536	0.000217008	0.00412065
HoiH23-PlH23-002615	-0.0281324	0.000219402	0.00415876	solute_carrier_family_25_member_3
HoiH23-orphan-3249	0.0281308	0.000219575	0.00415876	NA
HoiH23-PlH23-003511	-0.0281035	0.000222705	0.00421268	transmembrane_protein_254
HoiH23-PlH23-010705	-0.0280633	0.000227375	0.00429263	aldo_keto_reductase_family_1_member_A1
HoiH23-PlH23-007619	0.0280621	0.00022751	0.00429263	protein_regulator_of_cytokinesis_1
HoiH23-PlH23-009726	0.0280331	0.000230944	0.00434941	leucine_rich_repeat_containing_34
HoiH23-PlH23-005270	-0.0280303	0.00023128	0.00434941	solute_carrier_family_1_member_2
HoiH23-orphan-3259	0.0280293	0.000231399	0.00434941	NA
HoiH23-PlH23-007537	0.0280229	0.000232163	0.00435826	coiled_coil_domain_containing_88C
HoiH23-PlH23-000272	0.0280142	0.000233202	0.00437224	chromosome_6_open_reading_frame_118
HoiH23-PlH23-008784	-0.0279868	0.000236521	0.00442888
HoiH23-PlH23-000911	-0.0279836	0.000236903	0.00443045	uromodulin
HoiH23-orphan-1120	0.0279778	0.000237617	0.0044382	NA
HoiH23-PlH23-008814	-0.0279721	0.000238319	0.00444572	solute_carrier_family_35_member_F3
HoiH23-PlH23-002030	-0.0279537	0.000240587	0.00447754	hematopoietic_prostaglandin_D_synthase
HoiH23-PlH23-008024	-0.0279533	0.000240627	0.00447754	cytochrome_c_oxidase_subunit_4I1
HoiH23-orphan-1258	0.0279437	0.000241828	0.00449425	NA
HoiH23-PlH23-003766	-0.0279233	0.000244376	0.00452236	small_nuclear_ribonucleoprotein_U5_subunit_200
HoiH23-PlH23-002541	0.0279286	0.000243704	0.00452236
HoiH23-PlH23-009194	-0.0279266	0.000243955	0.00452236	AU_RNA_binding_methylglutaconyl_CoA_hydratase
HoiH23-PlH23-009830	0.0279218	0.000244559	0.00452236	FOXN1/FOXN4/FOXR1/FOXR2
HoiH23-PlH23-009018	-0.0279063	0.000246509	0.00454843	pantothenate_kinase_2
HoiH23-PlH23-005252	-0.0279058	0.000246581	0.00454843	acid_sensing_ion_channel_subunit_1
HoiH23-PlH23-011522	0.0278675	0.000251475	0.00463295	HSPB1_associated_protein_1
HoiH23-PlH23-004155	0.0278605	0.000252379	0.00464383	deleted_in_malignant_brain_tumors_1
HoiH23-PlH23-010183	0.0278533	0.000253311	0.00465522	sperm_tail_PG_rich_repeat_containing_1
HoiH23-PlH23-008794	-0.0278022	0.000260032	0.00477283	UBX_domain_protein_7
HoiH23-PlH23-006112	0.0277997	0.000260368	0.0047731
HoiH23-orphan-2437	0.0277964	0.000260808	0.00477527	NA
HoiH23-PlH23-006627	-0.0277902	0.000261635	0.00477612	thioredoxin_2
HoiH23-PlH23-010284	0.0277888	0.00026182	0.00477612	serine_protease_2
HoiH23-PlH23-011017	-0.0277928	0.00026129	0.00477612	dopamine_beta_hydroxylase
HoiH23-PlH23-003338	-0.027773	0.000263938	0.00480885	CD163_molecule
HoiH23-orphan-2430	-0.0277488	0.000267228	0.00486283	NA
HoiH23-PlH23-007014	0.0277418	0.000268191	0.00487438	chromosome_3_open_reading_frame_20
HoiH23-PlH23-010513	-0.0277392	0.00026855	0.00487493	adhesion_G_protein_coupled_receptor_L2
HoiH23-PlH23-002456	0.0277299	0.000269821	0.00489202	PTF1A
HoiH23-PlH23-006364	-0.0276929	0.00027496	0.00497912	nipsnap_homolog_3A
HoiH23-PlH23-002921	-0.0276782	0.000277041	0.0050107	ECSIT_signaling_integrator
HoiH23-PlH23-000750	-0.0276741	0.000277613	0.00501493	ATPase_H_transporting_V0_subunit_d1
HoiH23-PlH23-001722	0.0276618	0.000279355	0.00504028
HoiH23-PlH23-008479	-0.0276481	0.000281313	0.00506944	family_with_sequence_similarity_234_member_B
HoiH23-PlH23-006077	0.0276414	0.00028228	0.00508071	pleckstrin_homology_and_RhoGEF_domain_containing_G7
HoiH23-PlH23-005780	0.0276146	0.000286152	0.00514415	NA
HoiH23-PlH23-007359	-0.0275912	0.000289581	0.0051995	transient_receptor_potential_cation_channel_subfamily_A_member_1
HoiH23-orphan-2319	0.027586	0.000290355	0.00520559	NA
HoiH23-PlH23-000685	0.0275842	0.000290621	0.00520559	NA
HoiH23-PlH23-002313	-0.0275775	0.000291608	0.00521697	intersectin_1
HoiH23-PlH23-000457	0.0275648	0.000293499	0.00524449	spectrin_alpha_non_erythrocytic_1
HoiH23-PlH23-001886	0.027559	0.000294362	0.00525359
HoiH23-PlH23-000297	-0.0275418	0.000296939	0.00529321	cytochrome_c_oxidase_copper_chaperone_COX17
HoiH23-PlH23-003710	-0.0275346	0.000298025	0.00530621
HoiH23-PlH23-004538	0.0275263	0.000299293	0.00531676	NA
HoiH23-PlH23-007418	0.027526	0.000299334	0.00531676
HoiH23-PlH23-000751	-0.0274931	0.000304368	0.00539971	3_ketodihydrosphingosine_reductase
HoiH23-PlH23-011399	-0.0274876	0.000305225	0.00540846	novel_transcript
HoiH23-orphan-3264	0.027481	0.000306236	0.0054199	NA
HoiH23-PlH23-000023	-0.0274649	0.000308747	0.00545784	NA
HoiH23-orphan-835	0.0274623	0.000309148	0.00545843	NA
HoiH23-PlH23-000149	0.0274445	0.000311949	0.00550135	mitochondrial_trans_2_enoyl_CoA_reductase
HoiH23-PlH23-006017	-0.0274365	0.000313211	0.00551705	aldolase_fructose_bisphosphate_C
HoiH23-PlH23-006422	-0.0273971	0.000319517	0.00562146	2_4_dienoyl_CoA_reductase_2
HoiH23-PlH23-008112	-0.0273544	0.000326488	0.0057373	sorting_nexin_7
HoiH23-PlH23-003835	0.0273418	0.000328567	0.00576021
HoiH23-PlH23-000652	-0.0273429	0.000328376	0.00576021	fatty_acid_binding_protein_9
HoiH23-orphan-1165	-0.0273238	0.000331556	0.00579892	NA
HoiH23-PlH23-008582	0.0273239	0.000331542	0.00579892	leucine_rich_repeat_containing_71
HoiH23-PlH23-005266	0.0273105	0.000333797	0.00583124	dynein_axonemal_intermediate_chain_3
HoiH23-PlH23-006787	0.0272879	0.000337613	0.00589097	armadillo_repeat_containing_9
HoiH23-PlH23-010271	0.0272848	0.00033813	0.00589306	leucine_rich_repeat_containing_63
HoiH23-PlH23-009805	0.0272698	0.000340702	0.00592399
HoiH23-PlH23-010485	-0.0272707	0.000340549	0.00592399	methenyltetrahydrofolate_synthetase
HoiH23-PlH23-002002	0.0272517	0.000343821	0.00597122	transmembrane_protein_232
HoiH23-PlH23-011345	0.0272419	0.00034552	0.00599371	NA
HoiH23-PlH23-000096	0.0272189	0.00034953	0.00604914	FOXJ1
HoiH23-PlH23-010743	0.0272211	0.000349148	0.00604914	serine_protease_2
HoiH23-PlH23-010517	0.0272152	0.000350183	0.00605339	cyclin_dependent_kinase_like_2
HoiH23-PlH23-010104	-0.0271947	0.000353814	0.00610904	isochorismatase_domain_containing_1
HoiH23-PlH23-006194	-0.0271863	0.000355306	0.00612769	solute_carrier_family_25_member_17
HoiH23-PlH23-007535	-0.0271825	0.000355979	0.00613217	purine_nucleoside_phosphorylase
HoiH23-orphan-2354	-0.0271465	0.000362456	0.00623652	NA
HoiH23-PlH23-004558	-0.0271243	0.000366513	0.00629902
HoiH23-PlH23-007429	0.02711	0.000369149	0.00633699	pre_mRNA_processing_factor_40_homolog_B
HoiH23-PlH23-000004	0.0271025	0.000370545	0.00634627	alpha_tubulin_acetyltransferase_1
HoiH23-PlH23-003099	0.0271042	0.000370231	0.00634627	protein_kinase_cGMP_dependent_1
HoiH23-PlH23-002754	-0.027096	0.000371751	0.00635959	GAR1_ribonucleoprotein
HoiH23-PlH23-002878	0.0270901	0.000372847	0.006371	chromosome_7_open_reading_frame_26
HoiH23-PlH23-006132	0.0270839	0.000373993	0.00638324	NA
HoiH23-PlH23-005766	0.0270803	0.000374677	0.00638758	HEAT_repeat_containing_4
HoiH23-orphan-1648	0.0270703	0.00037656	0.00641232	NA
HoiH23-PlH23-001147	-0.0270579	0.000378896	0.0064447	solute_carrier_family_4_member_2
HoiH23-PlH23-003914	0.0270448	0.000381387	0.00647965	epithelial_cell_transforming_2_like
HoiH23-PlH23-001001	-0.0270316	0.000383911	0.00651508	sorting_nexin_4
HoiH23-orphan-2405	-0.0270286	0.000384472	0.00651716	NA
HoiH23-PlH23-000210	0.0270171	0.000386695	0.00654735
HoiH23-PlH23-004739	0.0270108	0.000387913	0.0065605	Rho_GTPase_activating_protein_11A
HoiH23-PlH23-002447	0.0269987	0.000390268	0.00659282	protein_tyrosine_phosphatase_receptor_type_N2
HoiH23-PlH23-001340	0.0269855	0.000392842	0.00662876	NA
HoiH23-orphan-1401	0.0269807	0.000393775	0.00663696	NA
HoiH23-PlH23-006358	0.0269767	0.000394567	0.00664277	KN_motif_and_ankyrin_repeat_domains_4
HoiH23-orphan-3183	-0.0269532	0.000399216	0.00671344	NA
HoiH23-PlH23-004563	0.0269505	0.000399741	0.00671465
HoiH23-PlH23-010803	-0.0269298	0.000403889	0.00677667	mitogen_activated_protein_kinase_8_interacting_protein_3
HoiH23-PlH23-003288	-0.0269071	0.000408469	0.00684578	dipeptidase_1
HoiH23-PlH23-006660	-0.0268951	0.000410925	0.00687917	glycerophosphodiester_phosphodiesterase_domain_containing_1
HoiH23-PlH23-000798	-0.0268775	0.000414531	0.00693173	glutamic_oxaloacetic_transaminase_2
HoiH23-orphan-616	-0.0268736	0.000415334	0.00693733	NA
HoiH23-PlH23-011673	0.0268562	0.000418943	0.00698192	protein_phosphatase_1_regulatory_subunit_27
HoiH23-PlH23-000871	-0.0268574	0.000418689	0.00698192	ATP_synthase_F1_subunit_gamma
HoiH23-PlH23-003142	-0.0268199	0.00042654	0.00710055	SFT2_domain_containing_2
HoiH23-PlH23-003609	-0.0268026	0.000430221	0.00715381	ribosomal_protein_S5
HoiH23-PlH23-001159	-0.0267953	0.000431785	0.00717179	prosaposin_like_1
HoiH23-PlH23-005668	0.0267829	0.000434452	0.00720129	tubulin_tyrosine_ligase_like_4
HoiH23-PlH23-002629	-0.0267825	0.000434531	0.00720129	NA
HoiH23-PlH23-004381	0.0267767	0.000435781	0.00721395	PHD_finger_protein_24
HoiH23-PlH23-009669	0.0267662	0.000438039	0.00724325
HoiH23-PlH23-002104	0.0267258	0.000446889	0.00738137	kelch_like_family_member_12
HoiH23-PlH23-003522	-0.0267153	0.00044922	0.00740341	vesicle_amine_transport_1
HoiH23-PlH23-000968	-0.0267173	0.000448776	0.00740341	ATP_synthase_peripheral_stalk_membrane_subunit_b
HoiH23-PlH23-001471	-0.026707	0.000451052	0.00741714	alanine_glyoxylate_and_serine_pyruvate_aminotransferase
HoiH23-PlH23-006276	-0.026709	0.000450624	0.00741714	ring_finger_protein_167
HoiH23-PlH23-001448	-0.0266854	0.000455908	0.00748869	NADH_ubiquinone_oxidoreductase_subunit_B9
HoiH23-PlH23-004742	-0.0266763	0.000457956	0.00751403
HoiH23-PlH23-007481	0.026668	0.000459836	0.00753654	LY75_CD302_readthrough
HoiH23-PlH23-010706	-0.0266312	0.000468258	0.00766611
HoiH23-PlH23-002593	-0.0266092	0.00047334	0.00774078	transmembrane_protein_243
HoiH23-PlH23-010648	0.0266003	0.000475421	0.00776626	NA
HoiH23-PlH23-004093	0.0265867	0.000478616	0.00780986	MAM_and_LDL_receptor_class_A_domain_containing_1
HoiH23-PlH23-003562	0.0265792	0.000480386	0.00783013
HoiH23-PlH23-006440	-0.026576	0.000481145	0.00783391
HoiH23-PlH23-005968	0.0265737	0.000481683	0.00783407	NA
HoiH23-PlH23-002505	0.0265677	0.000483126	0.00784894
HoiH23-PlH23-006260	0.0265185	0.000494932	0.00803196	dedicator_of_cytokinesis_4
HoiH23-PlH23-000290	-0.0265074	0.000497641	0.0080671	pyruvate_dehydrogenase_E1_subunit_alpha_1
HoiH23-PlH23-010130	-0.0265039	0.000498493	0.00807211	acyl_CoA_synthetase_bubblegum_family_member_1
HoiH23-orphan-345	0.0264983	0.000499869	0.00808558	NA
HoiH23-PlH23-009757	-0.0263833	0.000528812	0.00854444	glutamate_ionotropic_receptor_NMDA_type_subunit_associated_protein_1
HoiH23-PlH23-002276	0.0263297	0.000542855	0.00876179	gamma_aminobutyric_acid_type_B_receptor_subunit_1
HoiH23-PlH23-011317	0.0263231	0.000544588	0.00878022	NA
HoiH23-PlH23-004908	-0.0263119	0.000547583	0.00881894	solute_carrier_family_26_member_11
HoiH23-PlH23-002000	-0.0263031	0.000549921	0.008847	NA
HoiH23-PlH23-006021	0.0262974	0.000551453	0.00886203
HoiH23-PlH23-002418	-0.0262927	0.000552712	0.00887267	retinol_dehydrogenase_8
HoiH23-PlH23-006211	-0.0262575	0.000562285	0.00901661	nuclear_receptor_2C2_associated_protein
HoiH23-PlH23-008906	0.0262342	0.000568697	0.00910958
HoiH23-orphan-2569	0.0262289	0.000570172	0.00912336	NA
HoiH23-PlH23-002162	-0.0262121	0.000574834	0.00918806	cytochrome_c_oxidase_subunit_5A
HoiH23-PlH23-009269	-0.0262094	0.000575591	0.00919027	selenoprotein_H
HoiH23-PlH23-010792	-0.0261744	0.000585441	0.0093375
HoiH23-PlH23-000491	0.0261701	0.000586682	0.00934725	kinesin_family_member_C3
HoiH23-PlH23-003783	-0.0261644	0.000588312	0.00936318	isovaleryl_CoA_dehydrogenase
HoiH23-PlH23-007284	0.0261548	0.000591052	0.00939671	intraflagellar_transport_20
HoiH23-PlH23-006406	-0.026149	0.000592719	0.00941314	beta_secretase_1
HoiH23-PlH23-009036	0.0261458	0.000593642	0.00941773
HoiH23-PlH23-006167	-0.0261352	0.000596676	0.00945576	intersectin_2
HoiH23-PlH23-009331	-0.0261097	0.000604121	0.00956352
HoiH23-PlH23-008562	-0.0260991	0.00060722	0.00959214	nipsnap_homolog_2
HoiH23-PlH23-000230	-0.0260991	0.000607217	0.00959214	ATPase_H_transporting_accessory_protein_1
HoiH23-orphan-1784	0.0260937	0.000608814	0.0096071	NA
HoiH23-PlH23-005858	-0.0260804	0.000612734	0.00965868	solute_carrier_family_30_member_2
HoiH23-PlH23-000999	-0.0260752	0.000614269	0.00966237	NA
HoiH23-PlH23-002660	-0.0260767	0.000613821	0.00966237	translocase_of_inner_mitochondrial_membrane_13
HoiH23-PlH23-000197	0.0260643	0.000617528	0.0096931	thioredoxin
HoiH23-PlH23-002187	0.0260653	0.000617238	0.0096931	cyclin_B2
HoiH23-PlH23-005754	0.0260607	0.000618611	0.00969985	LRP2_binding_protein
HoiH23-PlH23-011757	-0.0260556	0.000620126	0.00971334	enoyl_CoA_delta_isomerase_1
HoiH23-PlH23-003102	0.0260416	0.000624335	0.00976896
HoiH23-PlH23-006982	-0.0260341	0.000626609	0.00979423	phosphoglucomutase_1
HoiH23-PlH23-007805	0.026002	0.000636387	0.00993661	TSPO_associated_protein_1
HoiH23-PlH23-001648	-0.0259989	0.000637357	0.00994129	novel_lipoprotein_amino_terminal_region_containing_protein
HoiH23-PlH23-006379	0.025989	0.000640393	0.00996518	NA
HoiH23-PlH23-005716	-0.0259852	0.000641573	0.00996518	adenosylhomocysteinase
HoiH23-PlH23-009212	-0.0259873	0.000640916	0.00996518	EPH_receptor_A5
HoiH23-orphan-1918	0.0259892	0.000640338	0.00996518	NA
HoiH23-PlH23-000249	0.0259352	0.00065722	0.0101763	like_HMGB1/HMGB2/HMGB3/HMGB4
HoiH23-PlH23-010046	0.0259381	0.000656284	0.0101763
HoiH23-PlH23-003170	0.0259359	0.000657001	0.0101763	cell_division_cycle_20
HoiH23-PlH23-001832	0.0259259	0.000660174	0.0102114	regulator_of_G_protein_signaling_22
HoiH23-PlH23-008887	-0.0259155	0.000663469	0.0102517	monooxygenase_DBH_like_1
HoiH23-PlH23-005350	0.0259106	0.000665029	0.0102651	adenylate_kinase_9
HoiH23-PlH23-005315	0.025897	0.000669404	0.0103219
HoiH23-PlH23-006807	-0.0258906	0.000671472	0.010343	NA
HoiH23-PlH23-005987	0.0258878	0.000672355	0.0103459	dynein_axonemal_assembly_factor_2
HoiH23-PlH23-009473	0.0258478	0.000685398	0.0105357	Rho_guanine_nucleotide_exchange_factor_4
HoiH23-PlH23-000120	-0.0258415	0.00068749	0.0105569
HoiH23-orphan-1527	0.0258312	0.000690887	0.0105763	NA
HoiH23-PlH23-010929	0.025833	0.000690285	0.0105763	NA
HoiH23-PlH23-005028	-0.0258348	0.000689691	0.0105763	Rh_family_C_glycoprotein
HoiH23-PlH23-000817	0.0258286	0.000691765	0.0105788	NA
HoiH23-PlH23-003342	-0.0258146	0.000696424	0.0106391	mitochondrial_ribosomal_protein_S31
HoiH23-PlH23-008660	0.0258	0.000701297	0.0107025	cytochrome_P450_family_7_subfamily_B_member_1
HoiH23-PlH23-007479	-0.0257954	0.000702851	0.0107152	butyrylcholinesterase
HoiH23-PlH23-009596	0.0257788	0.000708454	0.0107896	inositol_1_4_5_trisphosphate_receptor_type_1
HoiH23-PlH23-004209	-0.0257762	0.000709336	0.0107919
HoiH23-PlH23-006048	-0.0257672	0.000712426	0.0108279
HoiH23-PlH23-009753	0.0257642	0.000713422	0.0108319	ankyrin_repeat_domain_66
HoiH23-orphan-875	0.0257613	0.000714409	0.0108358	NA
HoiH23-PlH23-004816	0.0257558	0.000716318	0.0108537
HoiH23-PlH23-002907	-0.0257421	0.000721014	0.0108915	N_acetyltransferase_8_putative
HoiH23-PlH23-004714	-0.0257431	0.000720677	0.0108915	glycoprotein_2
HoiH23-PlH23-007634	-0.0257422	0.000720995	0.0108915	sortilin_related_VPS10_domain_containing_receptor_3
HoiH23-PlH23-005302	-0.0257115	0.00073165	0.0110409	enoyl_CoA_hydratase_short_chain_1
HoiH23-PlH23-011676	0.025705	0.000733905	0.0110637
HoiH23-PlH23-002598	0.0257025	0.000734811	0.0110661
HoiH23-PlH23-001611	0.0256772	0.00074372	0.0111776	ankyrin_2
HoiH23-PlH23-010067	0.0256778	0.000743507	0.0111776
HoiH23-PlH23-010598	0.0256714	0.000745779	0.0111972	intraflagellar_transport_57
HoiH23-PlH23-009046	0.025663	0.000748786	0.011231	tubulin_gamma_complex_associated_protein_3
HoiH23-PlH23-004721	-0.0256513	0.000752987	0.0112827	NA
HoiH23-PlH23-003643	-0.0256418	0.000756377	0.011322	sulfatase_1
HoiH23-PlH23-003505	0.0256244	0.00076268	0.0114049	ribonuclease_angiogenin_inhibitor_1
HoiH23-orphan-1386	0.025622	0.00076355	0.0114064	NA
HoiH23-PlH23-000118	0.0256153	0.000765981	0.0114312
HoiH23-PlH23-009251	-0.0255607	0.000786161	0.0117206	mitochondrial_ribosomal_protein_L12
HoiH23-orphan-1890	0.0255382	0.000794595	0.0118344	NA
HoiH23-PlH23-007156	-0.0255315	0.000797147	0.0118606	enolase_1
HoiH23-PlH23-006221	0.0255183	0.000802164	0.0119175	family_with_sequence_similarity_81_member_A
HoiH23-PlH23-004883	-0.0255172	0.000802577	0.0119175	protein_tyrosine_phosphatase_non_receptor_type_5
HoiH23-PlH23-007113	0.0255069	0.0008065	0.0119638	neuronal_cell_adhesion_molecule
HoiH23-PlH23-001663	-0.0254935	0.000811631	0.0120039	mitochondrial_ribosomal_protein_L3
HoiH23-PlH23-007894	-0.0254969	0.000810351	0.0120039	maltase_glucoamylase
HoiH23-PlH23-003224	0.0254936	0.000811602	0.0120039	cilia_and_flagella_associated_protein_73
HoiH23-PlH23-011484	0.0254752	0.000818724	0.0120968	NA
HoiH23-PlH23-010031	0.0254685	0.000821321	0.0121139
HoiH23-PlH23-003059	-0.025468	0.000821517	0.0121139
HoiH23-PlH23-005015	-0.0254623	0.000823727	0.0121345	Kazal_type_serine_peptidase_inhibitor_domain_1
HoiH23-PlH23-009710	-0.0254419	0.00083175	0.0122405	acyl_CoA_dehydrogenase_short_branched_chain
HoiH23-PlH23-010767	0.0254299	0.000836469	0.0122978	NA
HoiH23-PlH23-011752	-0.0254046	0.000846528	0.0124333	ATP_synthase_mitochondrial_F1_complex_assembly_factor_1
HoiH23-PlH23-001125	-0.0253833	0.000855108	0.0125469	RNA_polymerase_III_subunit_C
HoiH23-PlH23-002996	0.025378	0.000857265	0.0125662	ciliogenesis_associated_TTC17_interacting_protein
HoiH23-PlH23-009400	-0.0253722	0.000859593	0.0125755	peroxiredoxin_5
HoiH23-PlH23-010991	-0.0253734	0.000859103	0.0125755	NA
HoiH23-PlH23-007416	0.0253659	0.000862178	0.0126009	heat_shock_protein_family_A_Hsp70_member_14
HoiH23-PlH23-003297	-0.0253604	0.000864393	0.0126208
HoiH23-orphan-1978	0.0253509	0.000868292	0.0126653	NA
HoiH23-PlH23-010235	-0.0253244	0.000879225	0.0128122	NA
HoiH23-PlH23-009760	-0.0253021	0.000888484	0.0129217	nascent_polypeptide_associated_complex_subunit_alpha_2
HoiH23-PlH23-002321	0.0253039	0.000887766	0.0129217	mucin_4_cell_surface_associated
HoiH23-PlH23-004850	-0.0252987	0.000889913	0.0129299	aldehyde_dehydrogenase_4_family_member_A1
HoiH23-orphan-810	0.0252949	0.000891517	0.0129405	NA
HoiH23-PlH23-002003	0.0252802	0.000897692	0.0130174
HoiH23-PlH23-004730	0.0252606	0.000906043	0.0131257	eukaryotic_translation_initiation_factor_4_gamma_2
HoiH23-PlH23-009361	-0.0252584	0.000906966	0.0131263	hydrogen_voltage_gated_channel_1
HoiH23-PlH23-002892	0.0252419	0.000914025	0.0132155	NA
HoiH23-orphan-1770	-0.0252196	0.000923642	0.0133416	NA
HoiH23-PlH23-008539	0.025195	0.000934404	0.0134839	tetratricopeptide_repeat_domain_6
HoiH23-PlH23-000213	-0.0251785	0.000941649	0.0135753	solute_carrier_family_25_member_20
HoiH23-PlH23-007003	-0.0251682	0.000946236	0.0136282	solute_carrier_family_25_member_43
HoiH23-PlH23-005904	0.0251229	0.000966517	0.0139068	t_complex_associated_testis_expressed_1
HoiH23-PlH23-007736	0.0251044	0.00097494	0.0140144	NA
HoiH23-PlH23-011406	-0.0250988	0.000977489	0.0140375
HoiH23-PlH23-003621	0.0250967	0.000978461	0.0140378	heparan_sulfate_2_O_sulfotransferase_1
HoiH23-PlH23-006677	0.025092	0.000980592	0.0140548
HoiH23-PlH23-003000	-0.025072	0.000989823	0.0141735	ATP_synthase_F1_subunit_beta
HoiH23-PlH23-002159	0.0250478	0.00100108	0.0143209	solute_carrier_family_12_member_2
HoiH23-PlH23-002086	-0.0250375	0.00100589	0.0143619	dihydropyrimidinase
HoiH23-PlH23-003450	-0.0250378	0.00100573	0.0143619	quinoid_dihydropteridine_reductase
HoiH23-PlH23-001368	0.0250252	0.00101166	0.0144305	adhesion_G_protein_coupled_receptor_D1
HoiH23-PlH23-005303	-0.0250134	0.00101729	0.0144968	enoyl_CoA_hydratase_short_chain_1
HoiH23-PlH23-007723	-0.0249952	0.00102592	0.0146058	transmembrane_and_coiled_coil_domains_3
HoiH23-PlH23-011395	0.0249706	0.00103778	0.0147605	NA
HoiH23-PlH23-001916	-0.0249659	0.00104004	0.0147785
HoiH23-PlH23-009414	0.0249517	0.00104693	0.0148622	S_phase_kinase_associated_protein_1
HoiH23-PlH23-003279	0.0249437	0.00105084	0.0149034	NA
HoiH23-orphan-1272	0.0249404	0.00105244	0.0149119	NA
HoiH23-PlH23-007769	-0.0249334	0.00105588	0.0149464	iron_sulfur_cluster_assembly_1
HoiH23-PlH23-005231	0.0249235	0.00106076	0.0150011
HoiH23-PlH23-007322	0.0249182	0.00106337	0.0150238	NA
HoiH23-orphan-1287	0.0249146	0.00106515	0.0150346	NA
HoiH23-PlH23-001118	0.0249113	0.0010668	0.0150436	RP1_axonemal_microtubule_associated
HoiH23-PlH23-000446	0.0249007	0.00107208	0.0151038	tyrosine_3_monooxygenase_tryptophan_5_monooxygenase_activation_protein_epsilon
HoiH23-PlH23-001380	-0.0248977	0.00107357	0.0151104	succinate_dehydrogenase_complex_iron_sulfur_subunit_B
HoiH23-PlH23-005580	-0.0248788	0.001083	0.0152287	NA
HoiH23-PlH23-007427	0.0248662	0.00108937	0.0152892
HoiH23-orphan-2527	0.0248677	0.00108861	0.0152892	NA
HoiH23-PlH23-002700	0.0248435	0.00110093	0.0154234	novel_protein
HoiH23-PlH23-002879	0.0248433	0.001101	0.0154234	ribosomal_RNA_processing_7_homolog_A
HoiH23-PlH23-007268	0.0248342	0.00110567	0.0154742	synaptojanin_1
HoiH23-orphan-865	0.0248308	0.00110742	0.0154841	NA
HoiH23-PlH23-001290	0.0248258	0.00111	0.0155055	NA
HoiH23-PlH23-003999	0.0248124	0.00111691	0.0155874	tubulin_tyrosine_ligase_like_8
HoiH23-PlH23-001730	-0.0248062	0.00112008	0.015617	dehydrogenase_reductase_4
HoiH23-PlH23-000317	-0.024798	0.00112438	0.0156622	EH_domain_containing_3
HoiH23-PlH23-008165	-0.0247794	0.00113409	0.0157826	heat_shock_protein_family_D_Hsp60_member_1
HoiH23-orphan-2181	-0.0247658	0.00114125	0.0158675	NA
HoiH23-PlH23-001655	0.0247475	0.00115092	0.015987	carboxypeptidase_D
HoiH23-PlH23-007450	0.024739	0.00115546	0.016035	relaxin_family_peptide_receptor_1
HoiH23-PlH23-007342	-0.0247147	0.00116848	0.0162006	translocase_of_inner_mitochondrial_membrane_10
HoiH23-orphan-2439	0.0247109	0.00117058	0.0162144	NA
HoiH23-PlH23-004609	-0.0246945	0.00117946	0.0163223	lamin_B_receptor
HoiH23-PlH23-000068	0.02469	0.00118191	0.0163306
HoiH23-PlH23-005002	-0.0246893	0.00118226	0.0163306	NA
HoiH23-PlH23-009332	-0.0246838	0.00118529	0.0163421
HoiH23-PlH23-009407	0.0246853	0.00118444	0.0163421	5_hydroxytryptamine_receptor_1E
HoiH23-PlH23-000006	0.0246728	0.0011913	0.0164072	gamma_aminobutyric_acid_type_B_receptor_subunit_2
HoiH23-PlH23-003346	0.0246691	0.00119333	0.0164072	NA
HoiH23-PlH23-000472	-0.02467	0.00119287	0.0164072	aldo_keto_reductase_family_1_member_A1
HoiH23-PlH23-006503	0.0246603	0.00119818	0.0164586	opsin_4
HoiH23-PlH23-000076	-0.0246496	0.0012041	0.0165095	NA
HoiH23-PlH23-011795	-0.0246513	0.00120318	0.0165095
HoiH23-PlH23-004141	0.0246426	0.001208	0.0165476
HoiH23-orphan-1611	0.0246202	0.00122052	0.0167038	NA
HoiH23-PlH23-002020	0.0246025	0.00123047	0.0168244	phosphodiesterase_9A
HoiH23-PlH23-007078	0.0245965	0.00123389	0.0168556	sperm_associated_antigen_17
HoiH23-PlH23-008790	-0.0245904	0.00123733	0.0168871	gamma_aminobutyric_acid_type_B_receptor_subunit_1
HoiH23-orphan-527	0.0245863	0.00123971	0.016904	NA
HoiH23-PlH23-003982	0.0245478	0.00126178	0.0171838	gamma_aminobutyric_acid_type_B_receptor_subunit_2
HoiH23-PlH23-004119	-0.0245465	0.00126255	0.0171838	dihydropyrimidine_dehydrogenase
HoiH23-PlH23-006448	-0.0245422	0.00126503	0.0172018	cytochrome_P450_family_4_subfamily_X_member_1
HoiH23-PlH23-005844	0.0245376	0.00126772	0.0172227	NA
HoiH23-PlH23-006280	-0.0245319	0.00127102	0.0172498	solute_carrier_family_13_member_3
HoiH23-PlH23-010899	-0.0245302	0.00127204	0.0172498	stomatin_like_2
HoiH23-PlH23-001185	-0.0245265	0.00127417	0.0172629	alkaline_phosphatase_biomineralization_associated
HoiH23-PlH23-010198	0.0245202	0.00127787	0.0172814	clusterin_associated_protein_1
HoiH23-PlH23-011424	0.0245222	0.00127673	0.0172814	NA
HoiH23-orphan-2291	-0.0245069	0.00128568	0.0173713	NA
HoiH23-PlH23-004923	0.024493	0.00129388	0.0174504
HoiH23-PlH23-006682	0.0244934	0.00129365	0.0174504
HoiH23-PlH23-007926	-0.024491	0.00129506	0.0174504	EBP_cholestenol_delta_isomerase
HoiH23-orphan-2505	0.0244787	0.00130239	0.0175174	NA
HoiH23-PlH23-003678	0.0244803	0.00130143	0.0175174	casein_kinase_1_alpha_1
HoiH23-PlH23-011043	0.0244606	0.00131323	0.0176472
HoiH23-PlH23-009204	0.0244537	0.00131741	0.0176873	sphingosine_1_phosphate_receptor_3
HoiH23-PlH23-002380	-0.0244478	0.00132097	0.0177192
HoiH23-PlH23-009086	-0.0244441	0.00132317	0.0177326	aquaporin_9
HoiH23-PlH23-008997	0.0244352	0.00132858	0.0177891	solute_carrier_family_6_member_5
HoiH23-PlH23-001434	0.0244261	0.00133413	0.0178312	lysine_demethylase_8
HoiH23-PlH23-006748	0.0244272	0.00133346	0.0178312
HoiH23-PlH23-009752	0.024415	0.00134093	0.017906	coiled_coil_domain_containing_83
HoiH23-PlH23-006746	-0.0244089	0.00134466	0.0179236	acyl_CoA_synthetase_family_member_2
HoiH23-PlH23-008602	0.0244104	0.00134374	0.0179236	IRF1/IRF2
HoiH23-PlH23-009195	-0.0243983	0.00135118	0.0179943	NA
HoiH23-PlH23-007765	-0.0243756	0.00136522	0.0181487	ATPase_H_transporting_V0_subunit_b
HoiH23-orphan-3029	0.0243763	0.00136479	0.0181487	NA
HoiH23-PlH23-008142	-0.0243695	0.00136906	0.0181836	NA
HoiH23-PlH23-004479	-0.0243612	0.00137425	0.0182362	glycine_cleavage_system_protein_H
HoiH23-PlH23-004980	-0.0243586	0.00137583	0.0182408	NA
HoiH23-orphan-1683	0.0243542	0.00137865	0.0182618	NA
HoiH23-orphan-277	0.0243343	0.00139117	0.0183785	NA
HoiH23-PlH23-011212	0.0243361	0.00139005	0.0183785	NA
HoiH23-PlH23-004790	0.0243368	0.00138958	0.0183785
HoiH23-PlH23-004446	-0.0243281	0.0013951	0.0184141	actinin_alpha_2
HoiH23-PlH23-008749	0.0243092	0.00140713	0.0185564	NA
HoiH23-PlH23-000801	-0.0242866	0.00142172	0.0187155	glutamate_ionotropic_receptor_kainate_type_subunit_2
HoiH23-PlH23-010785	-0.0242877	0.00142098	0.0187155	acetyl_CoA_acetyltransferase_1
HoiH23-PlH23-010850	0.0242731	0.00143044	0.0188136	NA
HoiH23-PlH23-002856	-0.024268	0.0014338	0.0188412	ribosomal_protein_L6
HoiH23-PlH23-007144	-0.0242591	0.00143956	0.0189001
HoiH23-PlH23-006411	0.0242473	0.00144734	0.0189855	centrosomal_protein_164
HoiH23-PlH23-003810	-0.024229	0.0014594	0.0191268	sigma_non_opioid_intracellular_receptor_1
HoiH23-PlH23-007076	-0.024224	0.00146271	0.0191533	maltase_glucoamylase
HoiH23-PlH23-000766	0.0242215	0.00146439	0.0191583	NA
HoiH23-PlH23-000963	0.0242142	0.00146925	0.0191882	translocator_protein
HoiH23-PlH23-004127	-0.0242157	0.00146823	0.0191882	MPV17_mitochondrial_inner_membrane_protein_like_2
HoiH23-PlH23-009356	-0.0241971	0.00148062	0.0193197	cathepsin_D
HoiH23-PlH23-002640	0.0241733	0.00149672	0.0195125	leucine_rich_repeats_and_immunoglobulin_like_domains_2
HoiH23-PlH23-000612	-0.0241608	0.00150517	0.0196056	syntaxin_1B
HoiH23-PlH23-006664	-0.0241549	0.00150921	0.0196409
HoiH23-PlH23-008947	0.0241464	0.00151505	0.0196996	serine_protease_1
HoiH23-PlH23-006336	0.0241429	0.00151747	0.0197055	NA
HoiH23-PlH23-011667	-0.0241419	0.00151815	0.0197055	NA
HoiH23-PlH23-002692	-0.0241273	0.00152819	0.0198184	tubulin_alpha_1c
HoiH23-orphan-2027	0.0241115	0.00153911	0.0199426	NA
HoiH23-orphan-425	0.0241052	0.00154352	0.0199823	NA
HoiH23-PlH23-003418	0.0240731	0.00156604	0.0202562	NA
HoiH23-PlH23-001299	0.0240707	0.00156776	0.0202608	BRCA1_associated_RING_domain_1
HoiH23-orphan-843	0.0240472	0.00158447	0.0204589	NA
HoiH23-PlH23-008420	0.0240384	0.00159078	0.0205226	adrenoceptor_beta_2
HoiH23-PlH23-005045	-0.024029	0.00159753	0.0205917	G_protein_subunit_alpha_q
HoiH23-PlH23-004652	-0.0240068	0.00161357	0.0207806	nucleoporin_43
HoiH23-PlH23-002314	0.023999	0.00161922	0.0208352	dynein_axonemal_heavy_chain_14
HoiH23-PlH23-006210	-0.0239926	0.00162394	0.0208778	novel_transcript_readthrough_between_UQCR11_and_MBD3
HoiH23-PlH23-002528	0.0239719	0.00163911	0.0210547	NA
HoiH23-PlH23-006462	0.0239522	0.0016537	0.0212053
HoiH23-PlH23-002354	-0.0239535	0.00165273	0.0212053	NA
HoiH23-PlH23-003086	-0.0239303	0.00167005	0.0213966	cytochrome_c_oxidase_subunit_6A1
HoiH23-orphan-1956	0.0239157	0.00168102	0.0215185	NA
HoiH23-PlH23-006508	0.023895	0.00169668	0.0217003	A_kinase_anchoring_protein_14
HoiH23-PlH23-009073	0.0238497	0.00173147	0.0221261	lebercilin_LCA5
HoiH23-PlH23-003821	-0.0238294	0.00174726	0.0223087	NA
HoiH23-PlH23-008629	0.0238076	0.00176434	0.0225075
HoiH23-PlH23-005078	-0.0238008	0.00176976	0.0225573	isopentenyl_diphosphate_delta_isomerase_1
HoiH23-PlH23-006941	-0.0237987	0.00177137	0.0225584	lysocardiolipin_acyltransferase_1
HoiH23-orphan-2955	0.0237963	0.00177327	0.0225632	NA
HoiH23-PlH23-004621	-0.0237867	0.00178097	0.0226208	catalase
HoiH23-PlH23-004709	0.0237864	0.00178114	0.0226208	WD_repeat_domain_35
HoiH23-PlH23-010202	-0.0237849	0.00178236	0.0226208
HoiH23-PlH23-008051	0.0237706	0.00179378	0.0227462	neuropeptide_FF_receptor_2
HoiH23-PlH23-003529	0.0237586	0.00180342	0.022849	neuropeptide_Y_receptor_Y1
HoiH23-PlH23-000559	-0.0237546	0.00180666	0.0228705	mitochondrial_ribosomal_protein_S11
HoiH23-PlH23-002870	0.023749	0.00181111	0.0229073	transient_receptor_potential_cation_channel_subfamily_A_member_1
HoiH23-PlH23-011319	-0.0237341	0.00182322	0.0230202	butyrylcholinesterase
HoiH23-PlH23-010851	0.0237323	0.00182469	0.0230202
HoiH23-PlH23-007644	0.0237344	0.00182296	0.0230202	NA
HoiH23-PlH23-001747	0.0237289	0.00182742	0.0230351	NA
HoiH23-orphan-2512	0.0237199	0.00183481	0.0231087	NA
HoiH23-PlH23-011377	-0.0237149	0.00183886	0.0231401
HoiH23-PlH23-003627	0.0237012	0.00185016	0.0232625	adenylate_kinase_5
HoiH23-PlH23-003015	-0.0236976	0.00185309	0.0232797	LDL_receptor_related_protein_associated_protein_1
HoiH23-PlH23-006662	-0.0236811	0.00186673	0.0234311	aryl_hydrocarbon_receptor_nuclear_translocator_like
HoiH23-PlH23-008167	-0.0236615	0.00188313	0.0236171	citrate_synthase
HoiH23-PlH23-006874	0.023632	0.00190793	0.0239079	solute_carrier_family_3_member_1
HoiH23-PlH23-006704	0.0236156	0.00192192	0.0240629	NA
HoiH23-PlH23-008603	0.0236047	0.00193123	0.0241591	NA
HoiH23-PlH23-007994	-0.0236008	0.00193459	0.0241808	dihydrolipoamide_S_acetyltransferase
HoiH23-PlH23-006755	0.0235852	0.00194801	0.0243281
HoiH23-PlH23-001979	-0.0235804	0.00195214	0.0243465	galactokinase_1
HoiH23-orphan-3146	0.0235797	0.00195277	0.0243465	NA
HoiH23-PlH23-010949	0.0235777	0.00195449	0.0243475
HoiH23-PlH23-000130	0.0235666	0.00196411	0.0244387	glutamine_rich_2
HoiH23-PlH23-002781	0.0235652	0.00196536	0.0244387	NA
HoiH23-PlH23-010305	0.0235636	0.00196675	0.0244387	monooxygenase_DBH_like_1
HoiH23-PlH23-005620	0.023558	0.00197165	0.0244791
HoiH23-PlH23-000044	0.0235429	0.00198488	0.0246227	neural_proliferation_differentiation_and_control_1
HoiH23-orphan-211	0.0235334	0.00199317	0.024705	NA
HoiH23-PlH23-005331	-0.023527	0.00199884	0.0247546	NA
HoiH23-PlH23-001851	-0.0235251	0.00200058	0.0247555	malate_dehydrogenase_2
HoiH23-PlH23-001238	0.0235136	0.0020107	0.0248601	NA
HoiH23-PlH23-007836	-0.0235061	0.00201742	0.0249223	interleukin_1_receptor_associated_kinase_4
HoiH23-PlH23-004459	0.0234977	0.00202494	0.0249706	exonuclease_1
HoiH23-PlH23-002798	-0.0234961	0.00202637	0.0249706	OTU_deubiquitinase_6B
HoiH23-PlH23-003273	0.0234984	0.00202434	0.0249706	endoplasmic_reticulum_aminopeptidase_2
HoiH23-orphan-1447	-0.0234929	0.00202925	0.0249853	NA
HoiH23-PlH23-003103	0.0234803	0.00204058	0.0251041
HoiH23-orphan-545	0.0234779	0.00204275	0.0251099	NA
HoiH23-orphan-2271	0.0234759	0.0020445	0.0251106	NA
HoiH23-PlH23-000002	-0.0234552	0.00206326	0.0253201	calcium_channel_flower_domain_containing_1
HoiH23-PlH23-006652	-0.023436	0.00208088	0.0255153	mitochondrial_amidoxime_reducing_component_2
HoiH23-PlH23-007360	-0.0234333	0.00208328	0.0255237	transient_receptor_potential_cation_channel_subfamily_A_member_1
HoiH23-PlH23-004404	-0.023419	0.00209648	0.0256642	RAB8A_member_RAS_oncogene_family
HoiH23-PlH23-001480	-0.0234146	0.00210059	0.0256932
HoiH23-PlH23-005343	0.0234043	0.00211012	0.0257887	gamma_aminobutyric_acid_type_B_receptor_subunit_2
HoiH23-PlH23-003951	-0.0233961	0.00211776	0.0258607	solute_carrier_family_7_member_14
HoiH23-PlH23-011894	-0.0233857	0.00212745	0.0259576
HoiH23-PlH23-006236	-0.0233755	0.00213699	0.0260527	peroxisomal_biogenesis_factor_11_beta
HoiH23-PlH23-002048	-0.0233568	0.00215472	0.0262472	alcohol_dehydrogenase_5_class_III_chi_polypeptide
HoiH23-PlH23-000159	0.023348	0.00216305	0.0262841	transient_receptor_potential_cation_channel_subfamily_A_member_1
HoiH23-PlH23-008462	-0.0233484	0.0021627	0.0262841	GRIP_and_coiled_coil_domain_containing_1
HoiH23-PlH23-005060	-0.0233506	0.00216058	0.0262841	collagen_type_IV_alpha_4_chain
HoiH23-PlH23-008192	-0.0233412	0.00216955	0.02632	NA
HoiH23-PlH23-008213	0.0233419	0.00216888	0.02632	protein_tyrosine_phosphatase_non_receptor_type_13
HoiH23-PlH23-001503	-0.0233359	0.00217454	0.0263581	crumbs_cell_polarity_complex_component_1
HoiH23-PlH23-003195	-0.0233327	0.00217764	0.0263581	fyn_related_Src_family_tyrosine_kinase
HoiH23-PlH23-002408	-0.0233323	0.00217802	0.0263581	retinol_dehydrogenase_8
HoiH23-PlH23-008259	0.0233254	0.00218461	0.0263949	enolase_4
HoiH23-PlH23-000405	-0.0233263	0.00218376	0.0263949
HoiH23-PlH23-005814	-0.0233215	0.00218838	0.0264189	retinol_dehydrogenase_5
HoiH23-orphan-381	0.0233055	0.00220375	0.0265828	NA
HoiH23-PlH23-001996	-0.0233009	0.00220826	0.0266156	adhesion_G_protein_coupled_receptor_L3
HoiH23-orphan-2256	-0.0232924	0.00221652	0.0266935	NA
HoiH23-PlH23-005168	-0.0232835	0.00222513	0.0267755	NA
HoiH23-PlH23-007827	-0.0232793	0.00222925	0.0268034	NA
HoiH23-orphan-2085	0.0232743	0.00223421	0.0268334	NA
HoiH23-orphan-2587	0.0232731	0.00223536	0.0268334	NA
HoiH23-PlH23-007434	0.0232704	0.002238	0.0268433
HoiH23-PlH23-001104	0.0232498	0.00225823	0.0270495	NA
HoiH23-PlH23-005748	-0.0232492	0.00225883	0.0270495	nucleophosmin_1
HoiH23-PlH23-000237	0.0232417	0.00226632	0.0271173	NA
HoiH23-PlH23-005911	0.0232273	0.00228058	0.0272002	arachidonate_5_lipoxygenase
HoiH23-PlH23-002523	-0.023232	0.00227596	0.0272002	actin_related_protein_2_3_complex_subunit_5
HoiH23-PlH23-008647	0.0232301	0.00227782	0.0272002	NA
HoiH23-PlH23-010449	0.0232278	0.0022801	0.0272002	myosin_light_chain_9
HoiH23-orphan-463	0.0232234	0.00228448	0.0272249	NA
HoiH23-PlH23-008440	-0.0232183	0.0022896	0.027264	ribosomal_RNA_processing_8
HoiH23-PlH23-002495	0.0232149	0.002293	0.0272826	NA
HoiH23-PlH23-004214	-0.0232012	0.00230679	0.0274247	ring_finger_protein_220
HoiH23-orphan-1898	0.0231975	0.00231056	0.0274476	NA
HoiH23-PlH23-000711	-0.0231899	0.00231821	0.0274945	alanine_glyoxylate_aminotransferase_2
HoiH23-PlH23-001942	-0.0231913	0.00231685	0.0274945
HoiH23-orphan-131	0.023177	0.00233138	0.0276287	NA
HoiH23-PlH23-009213	-0.0231748	0.00233355	0.0276323	StAR_related_lipid_transfer_domain_containing_7
HoiH23-PlH23-002711	-0.0231651	0.00234349	0.0277203	acetyl_CoA_acyltransferase_1
HoiH23-PlH23-000545	-0.0231639	0.00234472	0.0277203	mitochondrial_ribosomal_protein_L15
HoiH23-PlH23-007824	0.0231341	0.00237541	0.0280609	WD_repeat_domain_19
HoiH23-PlH23-006505	-0.0231227	0.00238721	0.0281627	NA
HoiH23-PlH23-001691	-0.0231221	0.00238782	0.0281627	biogenesis_of_lysosomal_organelles_complex_1_subunit_4
HoiH23-PlH23-009405	0.023119	0.00239112	0.0281791	cilia_and_flagella_associated_protein_300
HoiH23-PlH23-006200	0.0231088	0.00240178	0.0282823	Fc_fragment_of_IgG_binding_protein
HoiH23-PlH23-004863	0.0230968	0.0024143	0.0284072	calcium_voltage_gated_channel_subunit_alpha1_E
HoiH23-PlH23-000245	0.023091	0.00242038	0.0284563	NA
HoiH23-PlH23-000238	0.0230789	0.00243318	0.0285841	synaptotagmin_1
HoiH23-PlH23-007603	-0.0230691	0.00244363	0.0286842	aldehyde_dehydrogenase_5_family_member_A1
HoiH23-PlH23-001815	0.0230666	0.00244622	0.0286919	spectrin_beta_non_erythrocytic_1
HoiH23-PlH23-011148	-0.0230623	0.00245083	0.0287232	NA
HoiH23-PlH23-004706	-0.0230595	0.00245386	0.0287272	RAB32_member_RAS_oncogene_family
HoiH23-PlH23-006980	-0.0230584	0.00245503	0.0287272	trans_2_3_enoyl_CoA_reductase
HoiH23-PlH23-004332	0.0230524	0.00246142	0.0287789	adhesion_G_protein_coupled_receptor_B3
HoiH23-orphan-2482	-0.0230506	0.00246333	0.0287789	NA
HoiH23-PlH23-010425	0.0230483	0.00246577	0.0287847	leucine_rich_transmembrane_and_O_methyltransferase_domain_containing
HoiH23-PlH23-009607	0.0230389	0.00247595	0.0288809	histamine_receptor_H2
HoiH23-PlH23-005712	-0.0230001	0.00251797	0.029348	acyl_CoA_thioesterase_8
HoiH23-PlH23-008764	-0.022986	0.00253348	0.0295056	trafficking_regulator_and_scaffold_protein_tamalin
HoiH23-PlH23-004111	-0.0229831	0.00253666	0.0295195	serine_protease_12
HoiH23-PlH23-003368	-0.0229692	0.00255193	0.029674	ubiquinol_cytochrome_c_reductase_complex_III_subunit_X
HoiH23-PlH23-009897	-0.0229595	0.00256271	0.029776	NA
HoiH23-PlH23-002449	0.022952	0.00257108	0.0297863	chromosome_10_open_reading_frame_67
HoiH23-PlH23-008504	0.0229515	0.00257162	0.0297863	NACHT_and_WD_repeat_domain_containing_2
HoiH23-PlH23-003029	0.0229568	0.00256571	0.0297863	WD_repeat_domain_87
HoiH23-PlH23-005286	-0.0229524	0.00257059	0.0297863
HoiH23-PlH23-011685	0.0229288	0.00259705	0.0300574	NA
HoiH23-PlH23-002949	-0.0229259	0.00260028	0.0300713	synaptotagmin_16
HoiH23-PlH23-001325	0.0229196	0.00260741	0.0300968
HoiH23-PlH23-002137	-0.0229199	0.00260705	0.0300968	failed_axon_connections_homolog_metaxin_like_GST_domain_containing
HoiH23-PlH23-010185	0.0229185	0.00260856	0.0300968
HoiH23-PlH23-004841	-0.0229165	0.00261083	0.0300995
HoiH23-PlH23-008195	0.0229117	0.00261628	0.0301389
HoiH23-PlH23-011441	-0.0229048	0.00262406	0.0302052	glutamate_ionotropic_receptor_AMPA_type_subunit_1
HoiH23-PlH23-002948	0.022896	0.00263406	0.0302733	KIAA0586
HoiH23-PlH23-003428	0.0228976	0.00263228	0.0302733	EF_hand_domain_family_member_B
HoiH23-orphan-964	0.0228885	0.00264266	0.0303486	NA
HoiH23-PlH23-002416	-0.0228817	0.00265047	0.0304149	patatin_like_phospholipase_domain_containing_2
HoiH23-PlH23-011782	-0.0228776	0.00265509	0.0304444	NA
HoiH23-PlH23-000108	-0.0228664	0.00266801	0.0305689	NA
HoiH23-PlH23-003021	-0.0228487	0.0026885	0.0307562	NA
HoiH23-PlH23-003629	-0.02285	0.00268692	0.0307562
HoiH23-PlH23-005416	-0.0228045	0.00274018	0.0313224	cytochrome_b5_reductase_3
HoiH23-PlH23-007185	0.0228028	0.00274221	0.0313224	adenylate_cyclase_3
HoiH23-PlH23-010034	-0.0227774	0.00277237	0.0316425
HoiH23-PlH23-007171	0.0227714	0.00277959	0.0317005	centrosomal_protein_350
HoiH23-PlH23-000182	0.0227628	0.00278986	0.0317933	NA
HoiH23-orphan-1494	-0.0227494	0.00280601	0.0319528	NA
HoiH23-PlH23-007905	-0.0227436	0.00281291	0.0320068	NA
HoiH23-PlH23-006320	-0.0227399	0.0028174	0.0320229	ornithine_decarboxylase_1
HoiH23-PlH23-005074	-0.0227389	0.00281863	0.0320229	mitochondrial_ribosomal_protein_L44
HoiH23-orphan-2158	0.0227366	0.00282147	0.0320306	NA
HoiH23-PlH23-008065	0.0227251	0.0028354	0.0321396	NA
HoiH23-PlH23-003701	0.0227263	0.00283401	0.0321396
HoiH23-PlH23-004716	-0.0227188	0.00284308	0.032153	oncoprotein_induced_transcript_3
HoiH23-PlH23-004189	0.022722	0.00283919	0.032153
HoiH23-PlH23-000657	0.0227205	0.00284104	0.032153	trichoplein_keratin_filament_binding
HoiH23-PlH23-000647	0.0227128	0.00285041	0.0322114	musashi_RNA_binding_protein_1
HoiH23-PlH23-009559	-0.0227077	0.00285666	0.0322575	solute_carrier_family_45_member_2
HoiH23-orphan-238	-0.0226976	0.00286905	0.0323727	NA
HoiH23-PlH23-002872	-0.0226956	0.0028715	0.0323758	target_of_myb1_like_2_membrane_trafficking_protein
HoiH23-PlH23-000831	-0.0226918	0.00287618	0.0324039	fumarylacetoacetate_hydrolase
HoiH23-PlH23-009653	0.022677	0.00289452	0.0325858	NA
HoiH23-PlH23-007160	0.0226732	0.00289928	0.0326147
HoiH23-PlH23-006345	-0.0226642	0.00291044	0.0327155	zinc_finger_C4H2_type_containing
HoiH23-PlH23-010177	0.0226522	0.00292554	0.0328603
HoiH23-PlH23-004783	0.0226437	0.00293609	0.032929
HoiH23-PlH23-011557	0.0226452	0.00293432	0.032929	NA
HoiH23-PlH23-006310	0.0226369	0.00294475	0.0330012	F_box_protein_36
HoiH23-PlH23-007245	0.0226277	0.00295638	0.0331066	NA
HoiH23-PlH23-010937	0.0226205	0.00296545	0.0331831	NA
HoiH23-PlH23-008597	0.0226016	0.00298952	0.0334273
HoiH23-PlH23-001711	0.0225961	0.00299659	0.0334811	NA
HoiH23-PlH23-006214	-0.0225844	0.00301159	0.0336234	ATP_synthase_F1_subunit_alpha
HoiH23-PlH23-011111	0.0225817	0.00301506	0.0336369	NA
HoiH23-PlH23-004622	-0.0225728	0.0030266	0.0337402	NA
HoiH23-PlH23-005462	-0.0225702	0.00302987	0.0337513	laminin_subunit_beta_1
HoiH23-PlH23-011518	0.0225646	0.00303711	0.0338066	chymotrypsin_like_elastase_1
HoiH23-PlH23-003504	0.0225627	0.00303967	0.0338098
HoiH23-orphan-2668	0.022552	0.00305357	0.0339389	NA
HoiH23-orphan-39	0.0225113	0.00310695	0.0345065	NA
HoiH23-orphan-1160	-0.0224994	0.0031228	0.0346396	NA
HoiH23-PlH23-009512	-0.0224988	0.0031236	0.0346396	NAD_P_dependent_steroid_dehydrogenase_like
HoiH23-PlH23-005738	0.022475	0.00315535	0.0349394	leucine_rich_repeat_containing_69
HoiH23-PlH23-010634	0.0224754	0.00315488	0.0349394	NA
HoiH23-PlH23-002383	-0.0224721	0.00315925	0.0349566	sphingosine_kinase_2
HoiH23-PlH23-001626	-0.0224412	0.00320111	0.0353933	CD109_molecule
HoiH23-PlH23-010537	-0.0224295	0.00321704	0.035543
HoiH23-PlH23-000734	0.0224257	0.00322227	0.035569	WD_repeat_domain_97
HoiH23-PlH23-008119	0.0224208	0.00322897	0.035569
HoiH23-PlH23-000486	0.022424	0.00322458	0.035569	calcium_and_integrin_binding_family_member_2
HoiH23-PlH23-003931	-0.0224225	0.00322664	0.035569
HoiH23-PlH23-008548	0.0224135	0.00323895	0.0356524	ADAM_metallopeptidase_domain_10
HoiH23-PlH23-001137	0.0223904	0.0032709	0.0359775	NA
HoiH23-PlH23-003222	0.0223689	0.00330084	0.0362799	cilia_and_flagella_associated_protein_36
HoiH23-orphan-1551	-0.0223657	0.00330525	0.0362941	NA
HoiH23-PlH23-008144	0.0223633	0.00330867	0.0362941	NA
HoiH23-PlH23-002722	-0.0223627	0.00330946	0.0362941	integrin_subunit_beta_3
HoiH23-PlH23-004717	0.0223574	0.00331701	0.03635	neuropeptide_FF_receptor_2
HoiH23-PlH23-003709	-0.0223552	0.00332009	0.0363569	HIG1_hypoxia_inducible_domain_family_member_2A
HoiH23-PlH23-004478	-0.0223516	0.00332509	0.0363727	cytochrome_c1
HoiH23-PlH23-009717	-0.0223489	0.00332888	0.0363727	mesoderm_specific_transcript
HoiH23-PlH23-005073	-0.0223502	0.00332712	0.0363727	mitochondrial_ribosomal_protein_L57
HoiH23-PlH23-005492	0.0223393	0.00334252	0.0364949
HoiH23-PlH23-005850	0.0223357	0.0033476	0.0365235	deltex_E3_ubiquitin_ligase_2
HoiH23-PlH23-000295	-0.0223317	0.00335318	0.0365575	relaxin_family_peptide_receptor_1
HoiH23-orphan-1480	0.0223137	0.00337882	0.03681	NA
HoiH23-PlH23-009105	-0.0223042	0.00339249	0.0369319	NA
HoiH23-orphan-61	0.0222995	0.00339927	0.0369785	NA
HoiH23-PlH23-005683	0.0222942	0.00340686	0.037034	IQ_motif_containing_E
HoiH23-PlH23-004837	-0.0222887	0.00341476	0.0370927	NA
HoiH23-PlH23-002721	0.0222851	0.00341992	0.0371216
HoiH23-PlH23-003829	0.0222781	0.00343003	0.0372042	penta_EF_hand_domain_containing_1
HoiH23-PlH23-000075	-0.0222642	0.00345023	0.037396	SNAP_associated_protein
HoiH23-PlH23-001052	0.0222607	0.00345539	0.0374245	tetratricopeptide_repeat_domain_21B
HoiH23-orphan-2745	0.0222435	0.00348054	0.0376695	NA
HoiH23-PlH23-002118	-0.0222306	0.0034995	0.0378471	ribosomal_protein_S16
HoiH23-PlH23-001646	0.0222262	0.00350606	0.0378789
HoiH23-orphan-771	0.022225	0.00350787	0.0378789	NA
HoiH23-PlH23-002984	0.0222235	0.00351009	0.0378789
HoiH23-PlH23-003022	-0.0222183	0.00351776	0.0379341	HECT_and_RLD_domain_containing_E3_ubiquitin_protein_ligase_2
HoiH23-PlH23-002502	-0.0222138	0.0035244	0.0379781	MAM_and_LDL_receptor_class_A_domain_containing_1
HoiH23-PlH23-002794	0.0222095	0.00353075	0.0380005	histamine_receptor_H2
HoiH23-PlH23-003289	-0.022209	0.00353159	0.0380005	dipeptidase_1
HoiH23-PlH23-000865	-0.0221971	0.00354927	0.038163	sulfide_quinone_oxidoreductase
HoiH23-PlH23-011047	-0.0221778	0.00357822	0.0384465
HoiH23-PlH23-010176	0.0221742	0.00358359	0.0384763
HoiH23-orphan-1325	0.0221719	0.00358718	0.0384871	NA
HoiH23-PlH23-000170	-0.0221695	0.00359074	0.0384974	NA
HoiH23-PlH23-010825	0.022152	0.00361726	0.0387538	hemicentin_1
HoiH23-PlH23-008464	0.0221483	0.00362294	0.0387866
HoiH23-PlH23-000311	0.0221439	0.00362961	0.03883	potassium_channel_tetramerization_domain_containing_8
HoiH23-PlH23-009411	0.0221374	0.00363951	0.0389079
HoiH23-PlH23-003696	0.0221319	0.00364801	0.0389707	ring_finger_protein_44
HoiH23-PlH23-006918	0.0221274	0.00365491	0.0389883	arrestin_domain_containing_3
HoiH23-PlH23-008729	-0.0221281	0.00365373	0.0389883	MAP_kinase_activating_death_domain
HoiH23-PlH23-006121	-0.0221178	0.00366958	0.0390047
HoiH23-PlH23-000282	-0.0221182	0.00366896	0.0390047	NA
HoiH23-PlH23-006930	-0.0221212	0.00366441	0.0390047	eukaryotic_translation_elongation_factor_1_gamma
HoiH23-PlH23-009498	0.0221201	0.00366614	0.0390047	NA
HoiH23-PlH23-001352	0.0221189	0.003668	0.0390047
HoiH23-PlH23-006806	-0.0221065	0.00368713	0.0391469	NA
HoiH23-PlH23-002317	-0.0221057	0.00368823	0.0391469	aldehyde_dehydrogenase_6_family_member_A1
HoiH23-PlH23-006636	0.0220746	0.00373675	0.0395629	dynein_axonemal_heavy_chain_9
HoiH23-PlH23-009249	-0.0220772	0.00373265	0.0395629	regulator_of_G_protein_signaling_7
HoiH23-PlH23-002809	0.0220763	0.003734	0.0395629	ankyrin_and_armadillo_repeat_containing
HoiH23-PlH23-001416	0.0220737	0.00373808	0.0395629
HoiH23-PlH23-005388	0.0220687	0.00374592	0.0396176	coiled_coil_domain_containing_92
HoiH23-PlH23-009277	0.0220666	0.00374926	0.0396247	gamma_aminobutyric_acid_type_B_receptor_subunit_2
HoiH23-PlH23-005775	0.0220604	0.00375909	0.0397004	H3.3_histone_A
HoiH23-PlH23-004831	0.0220411	0.00378957	0.0399938	NA
HoiH23-PlH23-008173	-0.0220313	0.00380504	0.0401286	phosphatidylserine_decarboxylase
HoiH23-PlH23-002994	-0.0220276	0.003811	0.0401629	NA
HoiH23-PlH23-005363	0.0220089	0.00384085	0.0404201	like_AC020909.1/EHF/ELF1/ELF2/ELF3/ELF4/ELF5/ETV6/ETV7/SPDEF/SPI1/SPIB/SPIC
HoiH23-PlH23-002876	0.0220095	0.00383987	0.0404201	SUZ12_polycomb_repressive_complex_2_subunit
HoiH23-PlH23-009048	0.0220061	0.0038454	0.0404393	dynein_regulatory_complex_subunit_3
HoiH23-PlH23-002041	0.021995	0.00386328	0.0405986	5_hydroxytryptamine_receptor_4
HoiH23-PlH23-007960	0.0219814	0.00388527	0.0408008
HoiH23-PlH23-003165	0.0219672	0.00390842	0.0410149	cell_division_cycle_14A
HoiH23-PlH23-001763	0.0219645	0.00391278	0.0410317	deleted_in_malignant_brain_tumors_1
HoiH23-PlH23-007656	0.0219523	0.00393281	0.0411625	NA
HoiH23-PlH23-003425	0.0219552	0.00392804	0.0411625	kinesin_family_member_9
HoiH23-PlH23-002989	-0.0219518	0.00393357	0.0411625	fibrillin_3
HoiH23-PlH23-009900	-0.0219358	0.00395994	0.0414092	myosin_X
HoiH23-PlH23-010441	-0.0219323	0.00396567	0.04144	solute_carrier_family_2_member_13
HoiH23-orphan-2932	0.0219102	0.00400233	0.0417937	NA
HoiH23-PlH23-001407	-0.0219036	0.00401335	0.0418793	dihydrofolate_reductase
HoiH23-PlH23-006377	-0.021894	0.00402951	0.042018	phosphogluconate_dehydrogenase
HoiH23-PlH23-006495	-0.0218889	0.00403796	0.042018	solute_carrier_family_9_member_A2
HoiH23-PlH23-009035	-0.0218897	0.0040367	0.042018	HECT_domain_E3_ubiquitin_protein_ligase_1
HoiH23-PlH23-005274	0.0218914	0.00403386	0.042018	NADPH_oxidase_5
HoiH23-PlH23-008676	-0.0218727	0.00406531	0.042273
HoiH23-PlH23-007035	0.0218637	0.00408062	0.0423735	H2A.Z_variant_histone_2
HoiH23-PlH23-003070	-0.0218636	0.00408069	0.0423735	LETM1_domain_containing_1
HoiH23-PlH23-004798	-0.0218569	0.00409212	0.0424626	NADH_ubiquinone_oxidoreductase_subunit_A13
HoiH23-PlH23-001529	0.0218508	0.00410251	0.0425406	NA
HoiH23-orphan-584	0.0218328	0.00413334	0.0428304	NA
HoiH23-orphan-2389	0.0218307	0.00413698	0.0428383	NA
HoiH23-PlH23-000186	0.0218204	0.00415459	0.0429596
HoiH23-PlH23-008134	-0.0218203	0.0041549	0.0429596	agrin
HoiH23-PlH23-002834	-0.0218188	0.00415738	0.0429596	transmembrane_protein_14C
HoiH23-PlH23-009088	0.0218152	0.00416368	0.0429947	cyclin_dependent_kinase_like_1
HoiH23-PlH23-000746	-0.0218106	0.00417157	0.0430165	NA
HoiH23-orphan-2176	0.0218111	0.00417075	0.0430165	NA
HoiH23-PlH23-005375	0.0218058	0.0041799	0.0430724	NA
HoiH23-PlH23-004169	-0.0218036	0.00418373	0.0430819	1_acylglycerol_3_phosphate_O_acyltransferase_1
HoiH23-PlH23-000072	0.0217695	0.00424318	0.0436639	tectonic_family_member_3
HoiH23-PlH23-001204	0.0217546	0.00426948	0.0439041	kinesin_family_member_25
HoiH23-orphan-182	0.0217489	0.00427957	0.043947	NA
HoiH23-PlH23-010857	0.0217501	0.00427757	0.043947	EF_hand_calcium_binding_domain_5
HoiH23-PlH23-000989	-0.0217437	0.00428892	0.0440125	transmembrane_protein_186
HoiH23-PlH23-005148	0.0217274	0.0043178	0.0442783	cilia_and_flagella_associated_protein_251
HoiH23-PlH23-003048	0.0217101	0.00434878	0.0445653	peptidylglycine_alpha_amidating_monooxygenase
HoiH23-PlH23-002365	0.0217021	0.00436319	0.0446821	bone_marrow_stromal_cell_antigen_1
HoiH23-PlH23-006111	0.0216953	0.00437549	0.0446931	BMP_binding_endothelial_regulator
HoiH23-PlH23-007809	-0.0216972	0.00437206	0.0446931	isocitrate_dehydrogenase_NAD_3_non_catalytic_subunit_beta
HoiH23-PlH23-007611	0.0216975	0.00437152	0.0446931	NA
HoiH23-PlH23-008402	-0.0216918	0.00438193	0.0446931	glycine_C_acetyltransferase
HoiH23-PlH23-000912	-0.0216915	0.00438233	0.0446931	glycoprotein_2
HoiH23-PlH23-004722	-0.0216916	0.0043823	0.0446931	glycogen_synthase_1
HoiH23-PlH23-008177	0.0216814	0.00440079	0.0448315	NA
HoiH23-PlH23-010698	0.0216807	0.00440194	0.0448315	gamma_aminobutyric_acid_type_B_receptor_subunit_2
HoiH23-PlH23-009222	0.0216704	0.00442074	0.0449921	LIM_domain_binding_3
HoiH23-PlH23-003384	-0.0216618	0.00443652	0.0451218	SH2B_adaptor_protein_1
HoiH23-PlH23-010690	0.0216483	0.00446114	0.0453412	phospholipid_scramblase_1
HoiH23-orphan-2523	0.0216424	0.00447213	0.0454218	NA
HoiH23-PlH23-005470	0.0216376	0.00448086	0.0454721	cyclin_dependent_kinase_1
HoiH23-PlH23-008322	-0.0216356	0.00448471	0.0454721	angiotensin_II_receptor_type_2
HoiH23-PlH23-010867	0.0216347	0.00448627	0.0454721
HoiH23-PlH23-011977	0.0216269	0.0045008	0.0455571	NA
HoiH23-PlH23-007617	-0.0216283	0.0044981	0.0455571	acyl_CoA_dehydrogenase_family_member_11
HoiH23-orphan-1746	0.0216213	0.00451116	0.0456309	NA
HoiH23-PlH23-003888	-0.0216094	0.00453336	0.0458243	Ras_association_RalGDS_AF_6_and_pleckstrin_homology_domains_1
HoiH23-PlH23-004239	0.0216018	0.00454745	0.0459355	endosome_lysosome_associated_apoptosis_and_autophagy_regulator_family_member_2
HoiH23-PlH23-007430	0.0215981	0.0045544	0.0459743	serine_protease_3
HoiH23-PlH23-002122	0.0215871	0.004575	0.046151
HoiH23-PlH23-007578	0.0215682	0.00461072	0.0464797	NA
HoiH23-PlH23-004135	0.0215563	0.00463342	0.0466768	NA
HoiH23-PlH23-011700	0.0215408	0.00466289	0.0469419	lysyl_oxidase_like_2
HoiH23-PlH23-000325	0.0215184	0.00470596	0.0473136	NA
HoiH23-PlH23-008282	-0.0215183	0.00470619	0.0473136	NA
HoiH23-PlH23-002651	0.0215055	0.004731	0.0475309	Rho_GTPase_activating_protein_20
HoiH23-PlH23-002609	-0.0215011	0.0047396	0.0475851	sorting_nexin_32
HoiH23-orphan-1071	-0.0214992	0.00474314	0.0475885	NA
HoiH23-PlH23-001026	0.0214714	0.00479749	0.0481013	DNA_topoisomerase_II_binding_protein_1
HoiH23-PlH23-004379	0.0214576	0.00482465	0.0483409
HoiH23-PlH23-004522	-0.0214505	0.00483868	0.0484488	N_acetylneuraminate_pyruvate_lyase
HoiH23-PlH23-006564	0.0214469	0.00484587	0.0484881	LIM_domain_only_4
HoiH23-orphan-2545	0.0214426	0.00485445	0.0485412	NA
HoiH23-orphan-2576	0.0214395	0.00486058	0.0485698	NA
HoiH23-PlH23-007164	0.0214302	0.00487903	0.0487214	leucine_rich_repeats_and_IQ_motif_containing_3
HoiH23-PlH23-008033	-0.0214243	0.00489098	0.0488079	mitochondrial_ribosomal_protein_S30
HoiH23-PlH23-005110	-0.0214169	0.00490566	0.0488559	NA
HoiH23-PlH23-007079	0.0214193	0.00490084	0.0488559	karyopherin_subunit_alpha_2
HoiH23-PlH23-002142	-0.0214182	0.00490299	0.0488559	NA
HoiH23-PlH23-006737	-0.0214102	0.00491917	0.0488783	solute_carrier_family_46_member_3
HoiH23-PlH23-000493	0.0214129	0.00491375	0.0488783	kinesin_family_member_5A
HoiH23-orphan-3105	-0.0214092	0.00492107	0.0488783	NA
HoiH23-PlH23-005704	0.0214099	0.00491983	0.0488783
HoiH23-PlH23-003525	0.0213991	0.00494144	0.0489496	tetraspanin_7
HoiH23-PlH23-007343	-0.0213992	0.00494134	0.0489496
HoiH23-PlH23-008074	-0.0214031	0.00493347	0.0489496	BHLHA15/BHLHE22/BHLHE23/OLIG1/OLIG2/OLIG3
HoiH23-PlH23-004521	-0.0214019	0.00493595	0.0489496	glycerol_3_phosphate_dehydrogenase_1_like
HoiH23-PlH23-011298	-0.0213901	0.00495962	0.0490969	inositol_3_phosphate_synthase_1
HoiH23-PlH23-003300	-0.0213835	0.00497316	0.0491982	diacylglycerol_O_acyltransferase_1
HoiH23-orphan-1224	-0.0213766	0.004987	0.0493022	NA
HoiH23-PlH23-006979	0.0213703	0.00499998	0.0493977	dynein_axonemal_intermediate_chain_4
HoiH23-PlH23-007149	-0.0213672	0.00500631	0.0494273	heparan_sulfate_proteoglycan_2
HoiH23-PlH23-006912	0.0213546	0.00503194	0.0496474	arrestin_domain_containing_3
HoiH23-PlH23-003255	0.0213521	0.00503706	0.0496649	transient_receptor_potential_cation_channel_subfamily_V_member_6
HoiH23-PlH23-001543	-0.0213411	0.00505977	0.0498557	ribosomal_protein_S28
HoiH23-PlH23-011468	0.0213353	0.00507166	0.0499397	NA
HoiH23-PlH23-005891	0.0213253	0.00509243	0.0500116	natriuretic_peptide_receptor_1
HoiH23-orphan-385	0.0213276	0.00508766	0.0500116	NA
HoiH23-PlH23-003158	-0.0213266	0.00508983	0.0500116	ATP_synthase_F1_subunit_delta
HoiH23-PlH23-000494	-0.0213302	0.00508239	0.0500116	fructose_bisphosphatase_2
HoiH23-orphan-1693	-0.021321	0.00510137	0.0500663	NA
HoiH23-PlH23-004398	-0.0213163	0.00511112	0.0501288
HoiH23-orphan-2571	-0.0213097	0.00512482	0.05023	NA
HoiH23-PlH23-005854	0.0212963	0.00515281	0.0504711	histamine_receptor_H2
HoiH23-PlH23-009292	0.0212938	0.00515815	0.0504901	cilia_and_flagella_associated_protein_97
HoiH23-PlH23-005563	-0.0212875	0.00517142	0.0505533	4_hydroxyphenylpyruvate_dioxygenase_like
HoiH23-PlH23-008876	-0.0212887	0.00516879	0.0505533
HoiH23-PlH23-006957	0.0212813	0.00518435	0.0506463	serine_threonine_tyrosine_interacting_like_1
HoiH23-PlH23-009487	-0.0212732	0.00520141	0.0507795	NADH_ubiquinone_oxidoreductase_subunit_B10
HoiH23-PlH23-001200	-0.0212711	0.00520602	0.0507912	CD163_molecule
HoiH23-PlH23-010988	-0.0212689	0.00521051	0.0508016	like_GSX1/GSX2
HoiH23-orphan-1519	0.0212658	0.00521721	0.0508336	NA
HoiH23-PlH23-008686	0.0212591	0.00523144	0.0509388	ADP_ribosylation_factor_like_GTPase_6
HoiH23-orphan-1294	0.0212466	0.00525802	0.0511355	NA
HoiH23-PlH23-006790	-0.0212454	0.00526049	0.0511355	heparan_sulfate_proteoglycan_2
HoiH23-PlH23-008710	-0.0212447	0.00526198	0.0511355	NA
HoiH23-PlH23-006061	-0.0212362	0.00528031	0.0512172	acid_phosphatase_2_lysosomal
HoiH23-PlH23-007325	-0.0212389	0.00527452	0.0512172	jumonji_domain_containing_6_arginine_demethylase_and_lysine_hydroxylase
HoiH23-PlH23-005012	-0.0212344	0.00528418	0.0512172
HoiH23-PlH23-011343	0.0212359	0.00528089	0.0512172	NA
HoiH23-PlH23-009922	-0.0212141	0.00532772	0.0516056	novel_protein
HoiH23-orphan-1630	-0.0212008	0.00535668	0.0518522	NA
HoiH23-orphan-2359	0.021198	0.00536256	0.0518753	NA
HoiH23-orphan-2858	0.0211933	0.00537286	0.0519411	NA
HoiH23-PlH23-004698	0.0211871	0.00538637	0.0520379	protein_tyrosine_phosphatase_4A1
HoiH23-PlH23-009379	-0.0211753	0.00541222	0.052222	FOXC1/FOXC2/FOXL1/FOXS1
HoiH23-orphan-2641	0.0211752	0.00541247	0.052222	NA
HoiH23-PlH23-008106	-0.0211718	0.00541974	0.0522582	thioredoxin_domain_containing_12
HoiH23-PlH23-006643	0.0211686	0.00542677	0.0522807
HoiH23-PlH23-006526	0.0211676	0.00542911	0.0522807
HoiH23-PlH23-008550	-0.0211605	0.00544479	0.0523638	Rac_family_small_GTPase_1
HoiH23-PlH23-008606	-0.0211611	0.00544334	0.0523638	pyruvate_dehydrogenase_complex_component_X
HoiH23-PlH23-005072	0.0211563	0.005454	0.0524184	NA
HoiH23-PlH23-005451	-0.0211506	0.00546648	0.0525044	cornichon_family_AMPA_receptor_auxiliary_protein_1
HoiH23-PlH23-009061	-0.0211444	0.00548026	0.0526027	family_with_sequence_similarity_162_member_A
HoiH23-PlH23-003955	-0.0211365	0.00549787	0.0527376	chromosome_X_open_reading_frame_65
HoiH23-orphan-1570	0.0211342	0.00550289	0.0527517	NA
HoiH23-PlH23-004484	0.0211294	0.00551357	0.052786	ADAM_metallopeptidase_with_thrombospondin_type_1_motif_18
HoiH23-PlH23-010267	0.0211302	0.00551177	0.052786	anoctamin_4
HoiH23-PlH23-000411	-0.021117	0.00554127	0.0529973	NA
HoiH23-PlH23-005940	0.0211163	0.00554278	0.0529973	polycystin_2_like_1_transient_receptor_potential_cation_channel
HoiH23-PlH23-000985	-0.0211071	0.0055635	0.0531269	diacylglycerol_lipase_beta
HoiH23-PlH23-005061	-0.0211074	0.00556279	0.0531269	collagen_type_IV_alpha_5_chain
HoiH23-PlH23-003774	-0.0210906	0.00560069	0.0534477	solute_carrier_family_6_member_1
HoiH23-PlH23-000782	0.0210773	0.00563077	0.0536743	NA
HoiH23-orphan-586	0.0210753	0.00563528	0.0536743	NA
HoiH23-PlH23-000509	-0.0210758	0.00563407	0.0536743	isocitrate_dehydrogenase_NAD_3_catalytic_subunit_alpha
HoiH23-PlH23-004939	0.0210731	0.00564034	0.0536881	CD151_molecule_Raph_blood_group
HoiH23-PlH23-001095	-0.0210647	0.00565942	0.0538007	UDP_galactose_4_epimerase
HoiH23-PlH23-011318	-0.0210656	0.00565724	0.0538007	butyrylcholinesterase
HoiH23-PlH23-010722	-0.0210578	0.00567507	0.053915	sidekick_cell_adhesion_molecule_1
HoiH23-PlH23-009449	-0.0210556	0.00568017	0.0539206	opsin_4
HoiH23-PlH23-002318	-0.0210544	0.00568293	0.0539206	enoyl_CoA_hydratase_1
HoiH23-PlH23-002526	0.0210468	0.00570033	0.0540512	tetratricopeptide_repeat_domain_28
HoiH23-PlH23-002116	-0.0210384	0.00571977	0.0542009	zinc_binding_alcohol_dehydrogenase_domain_containing_2
HoiH23-PlH23-004625	-0.0210297	0.00573981	0.0543462	phenylalanine_hydroxylase
HoiH23-PlH23-008970	-0.0210285	0.00574242	0.0543462	oncoprotein_induced_transcript_3
HoiH23-PlH23-001651	-0.0210249	0.00575073	0.0543902	terminal_nucleotidyltransferase_4B
HoiH23-PlH23-011603	-0.0210215	0.00575862	0.0543955	dehydrogenase_reductase_4
HoiH23-PlH23-007629	0.0210226	0.00575614	0.0543955	NA
HoiH23-PlH23-008153	0.021016	0.00577152	0.0544827
HoiH23-PlH23-009299	0.0210007	0.005807	0.0547828	spectrin_repeat_containing_nuclear_envelope_protein_1
HoiH23-PlH23-002947	-0.0209941	0.0058226	0.0548951	translocase_of_inner_mitochondrial_membrane_9
HoiH23-orphan-2653	-0.0209788	0.00585832	0.0551969	NA
HoiH23-PlH23-005370	-0.0209684	0.00588286	0.0553693	vitamin_K_epoxide_reductase_complex_subunit_1
HoiH23-PlH23-003478	-0.0209679	0.00588408	0.0553693
HoiH23-PlH23-010013	-0.020958	0.00590762	0.0555556	mitochondrial_ribosomal_protein_L14
HoiH23-PlH23-001632	-0.0209542	0.00591661	0.0556049	KIAA0513
HoiH23-PlH23-002662	-0.0209481	0.00593102	0.0557051	ferredoxin_1
HoiH23-PlH23-001921	0.0209454	0.00593751	0.0557308	dual_specificity_tyrosine_phosphorylation_regulated_kinase_2
HoiH23-PlH23-005428	0.0209387	0.00595343	0.0558449	leucine_rich_repeats_and_IQ_motif_containing_1
HoiH23-PlH23-008975	0.020937	0.00595741	0.0558469	cytochrome_P450_family_4_subfamily_F_member_12
HoiH23-PlH23-005425	-0.0209312	0.00597128	0.0559416	solute_carrier_family_30_member_1
HoiH23-PlH23-007151	-0.0209146	0.00601112	0.056244	tolloid_like_2
HoiH23-PlH23-006090	0.0209156	0.00600888	0.056244	polo_like_kinase_1
HoiH23-PlH23-010804	0.0209048	0.00603475	0.0564294	NA
HoiH23-PlH23-008355	-0.0208772	0.00610186	0.0570211	NADH_ubiquinone_oxidoreductase_subunit_B7
HoiH23-PlH23-008089	-0.0208726	0.00611307	0.05709	contactin_3
HoiH23-PlH23-000778	0.0208701	0.00611925	0.0571117
HoiH23-PlH23-001428	0.0208655	0.00613047	0.0571151
HoiH23-PlH23-005478	0.0208652	0.00613136	0.0571151	coiled_coil_domain_containing_144A
HoiH23-PlH23-003331	0.0208663	0.00612852	0.0571151	NA
HoiH23-PlH23-002974	-0.0208637	0.006135	0.0571151	NA
HoiH23-PlH23-008452	-0.0208363	0.00620245	0.0577069	serine_threonine_kinase_16
HoiH23-PlH23-003349	-0.0208344	0.00620711	0.0577141	SAMM50_sorting_and_assembly_machinery_component
HoiH23-PlH23-004298	0.0208184	0.00624685	0.058011
HoiH23-PlH23-009593	-0.0208198	0.00624342	0.058011	RAB6A_member_RAS_oncogene_family
HoiH23-PlH23-007583	0.0208083	0.00627207	0.0582087	NA
HoiH23-PlH23-002423	0.0208062	0.00627751	0.0582163	NA
HoiH23-PlH23-010784	0.0208049	0.00628073	0.0582163	trace_amine_associated_receptor_5
HoiH23-orphan-1278	0.0207908	0.00631611	0.0584712	NA
HoiH23-PlH23-004779	-0.0207909	0.00631578	0.0584712	phosphoglycerate_kinase_1
HoiH23-PlH23-003309	-0.0207884	0.00632215	0.0584907	NADH_ubiquinone_oxidoreductase_subunit_S6
HoiH23-PlH23-004256	0.0207728	0.00636165	0.0588195	calmodulin_1
HoiH23-PlH23-002627	-0.0207682	0.00637314	0.0588891	mesencephalic_astrocyte_derived_neurotrophic_factor
HoiH23-PlH23-002613	-0.0207652	0.00638084	0.0589235	pyruvate_dehydrogenase_E1_subunit_beta
HoiH23-PlH23-002738	0.0207574	0.00640067	0.05907	MINDY_lysine_48_deubiquitinase_4
HoiH23-orphan-1415	0.0207485	0.00642342	0.0592205	NA
HoiH23-PlH23-008455	0.0207479	0.00642496	0.0592205	protein_tyrosine_phosphatase_receptor_type_R
HoiH23-orphan-895	0.020746	0.00642967	0.0592272	NA
HoiH23-orphan-924	0.0207347	0.0064587	0.0594356	NA
HoiH23-PlH23-004715	-0.0207341	0.00646031	0.0594356	glycoprotein_2
HoiH23-PlH23-004472	-0.0207301	0.00647063	0.0594761	enoyl_CoA_hydratase_1
HoiH23-PlH23-005693	-0.0207293	0.00647271	0.0594761	NA
HoiH23-orphan-86	0.0206993	0.00655041	0.0600785	NA
HoiH23-PlH23-001947	0.0206997	0.00654929	0.0600785	NA
HoiH23-PlH23-000293	-0.0206995	0.00654972	0.0600785	NA
HoiH23-PlH23-007501	0.0206961	0.00655859	0.0600843	adrenoceptor_beta_2
HoiH23-PlH23-004030	0.0206959	0.00655914	0.0600843	lysyl_oxidase_like_3
HoiH23-PlH23-008309	-0.0206885	0.00657848	0.0602243	NA
HoiH23-PlH23-003101	-0.0206863	0.00658422	0.0602397	ubiquitin_conjugating_enzyme_E2_D3
HoiH23-PlH23-002373	0.0206837	0.00659089	0.0602636	intraflagellar_transport_80
HoiH23-PlH23-010863	0.0206736	0.00661734	0.0604578
HoiH23-orphan-2565	0.0206725	0.00662027	0.0604578	NA
HoiH23-PlH23-007757	0.0206689	0.00662978	0.0604703	solute_carrier_family_2_member_12
HoiH23-orphan-725	0.0206691	0.00662918	0.0604703	NA
HoiH23-orphan-2973	0.020657	0.00666107	0.0607184	NA
HoiH23-PlH23-002135	-0.0206431	0.00669787	0.0610164	hydroxyacyl_CoA_dehydrogenase_trifunctional_multienzyme_complex_subunit_beta
HoiH23-PlH23-011708	0.0206273	0.00673997	0.0613623
HoiH23-PlH23-000462	-0.0206174	0.00676649	0.061566	Rho_GTPase_activating_protein_22
HoiH23-PlH23-002969	-0.0206061	0.00679685	0.0618043
HoiH23-PlH23-001733	-0.0206007	0.00681144	0.061899	NA
HoiH23-PlH23-006520	-0.0205983	0.00681783	0.0619192	ADAM_metallopeptidase_domain_12
HoiH23-PlH23-004968	-0.0205929	0.00683252	0.0620147	solute_carrier_family_25_member_15
HoiH23-PlH23-011704	0.0205891	0.00684272	0.0620693
HoiH23-PlH23-011575	-0.0205875	0.00684709	0.062071
HoiH23-PlH23-011606	0.0205746	0.00688214	0.0623508	neuropeptide_FF_receptor_2
HoiH23-PlH23-005279	0.0205711	0.00689144	0.0623969	tachykinin_receptor_1
HoiH23-PlH23-000929	-0.0205643	0.00691001	0.062527	NA
HoiH23-PlH23-011605	-0.0205586	0.00692554	0.0626293
HoiH23-PlH23-005541	-0.0205448	0.00696354	0.0629347	ectonucleotide_pyrophosphatase_phosphodiesterase_3
HoiH23-PlH23-008759	0.0205423	0.00697037	0.062958	NA
HoiH23-PlH23-000803	0.0205199	0.00703226	0.0634784	glutamate_ionotropic_receptor_kainate_type_subunit_4
HoiH23-PlH23-009843	-0.0205082	0.00706481	0.0637335	failed_axon_connections_homolog_metaxin_like_GST_domain_containing
HoiH23-PlH23-009923	-0.0204979	0.0070934	0.0639525	glucosamine_phosphate_N_acetyltransferase_1
HoiH23-PlH23-007919	-0.0204891	0.00711816	0.0641369
HoiH23-PlH23-009446	0.020486	0.00712677	0.0641755	GSX1/GSX2
HoiH23-PlH23-007459	-0.0204768	0.00715262	0.0643302	NA
HoiH23-orphan-2503	0.020477	0.00715208	0.0643302	NA
HoiH23-PlH23-004597	-0.0204712	0.00716834	0.0644277	folate_hydrolase_1
HoiH23-PlH23-008850	0.0204699	0.00717214	0.0644277	ADP_ribosylation_factor_like_GTPase_16
HoiH23-PlH23-010199	0.0204657	0.00718403	0.0644955	NA
HoiH23-PlH23-004504	-0.0204638	0.00718935	0.0644996	COPI_coat_complex_subunit_zeta_1
HoiH23-PlH23-005938	-0.0204625	0.00719317	0.0644996	solute_carrier_family_6_member_13
HoiH23-PlH23-004804	-0.0204571	0.00720828	0.0645961	aldehyde_dehydrogenase_2_family_member
HoiH23-PlH23-005865	0.0204528	0.00722053	0.0646279
HoiH23-PlH23-000962	0.0204541	0.00721688	0.0646279	translocator_protein
HoiH23-PlH23-003106	-0.0204461	0.00723953	0.0646817	calcium_calmodulin_dependent_protein_kinase_II_beta
HoiH23-orphan-988	0.0204419	0.00725149	0.0646817	NA
HoiH23-PlH23-008360	0.0204415	0.00725268	0.0646817	NA
HoiH23-PlH23-003960	-0.020446	0.00723995	0.0646817	ankyrin_repeat_and_KH_domain_containing_1
HoiH23-PlH23-010363	-0.0204463	0.00723913	0.0646817	pitrilysin_metallopeptidase_1
HoiH23-PlH23-003848	0.020443	0.0072485	0.0646817
HoiH23-PlH23-001678	-0.0204382	0.00726212	0.0646882	dehydrogenase_reductase_1
HoiH23-PlH23-007953	-0.0204384	0.00726158	0.0646882	NA
HoiH23-PlH23-001374	0.0204279	0.00729155	0.0649114	HES1/HES2/HES3/HES4/HES5/HES6/HES7
HoiH23-PlH23-009032	0.0204254	0.00729864	0.0649356	radial_spoke_head_10_homolog_B2
HoiH23-PlH23-006219	0.0204139	0.00733164	0.0651532	kinase_suppressor_of_ras_2
HoiH23-PlH23-006496	0.0204139	0.00733187	0.0651532	NA
HoiH23-PlH23-006927	0.0204087	0.00734668	0.0652457	cyclic_nucleotide_binding_domain_containing_2
HoiH23-PlH23-009152	-0.0204036	0.00736157	0.0652999
HoiH23-PlH23-000703	-0.0204048	0.00735789	0.0652999	NA
HoiH23-PlH23-008674	0.0204006	0.00737006	0.0653361	NA
HoiH23-PlH23-000807	-0.020393	0.00739216	0.0654929	selenium_binding_protein_1
HoiH23-orphan-1103	-0.0203912	0.00739726	0.0654991	NA
HoiH23-PlH23-005223	-0.0203878	0.00740737	0.0655495	NA
HoiH23-PlH23-005494	0.0203799	0.00743033	0.0657135	NA
HoiH23-PlH23-006629	-0.0203618	0.00748327	0.0661423	pseudopodium_enriched_atypical_kinase_1
HoiH23-PlH23-003470	-0.0203488	0.00752144	0.0664401
HoiH23-PlH23-006289	0.0203456	0.00753076	0.0664434	trace_amine_associated_receptor_6
HoiH23-PlH23-004436	-0.0203456	0.00753072	0.0664434	LYR_motif_containing_7
HoiH23-orphan-958	0.0203359	0.00755933	0.0666559	NA
HoiH23-orphan-13	0.0203201	0.00760631	0.0670303	NA
HoiH23-orphan-526	0.0203091	0.00763919	0.0672802	NA
HoiH23-PlH23-008760	0.0203033	0.0076565	0.0673927	DnaJ_heat_shock_protein_family_Hsp40_member_C27
HoiH23-PlH23-003172	0.0203003	0.0076655	0.0674319	NA
HoiH23-PlH23-001212	-0.0202907	0.00769435	0.0676456	contactin_associated_protein_family_member_5
HoiH23-orphan-2044	0.0202861	0.00770795	0.067725	NA
HoiH23-PlH23-010409	0.0202841	0.00771413	0.0677392	NA
HoiH23-PlH23-008890	-0.0202752	0.00774084	0.0678779
HoiH23-PlH23-001272	0.0202743	0.00774363	0.0678779	tankyrase_2
HoiH23-PlH23-011930	0.0202756	0.0077398	0.0678779	polyamine_oxidase
HoiH23-orphan-1371	0.0202708	0.00775428	0.0679311	NA
HoiH23-PlH23-000665	-0.0202683	0.00776174	0.0679564
HoiH23-PlH23-006717	-0.0202656	0.00777009	0.0679895	epoxide_hydrolase_2
HoiH23-PlH23-011815	0.02025	0.00781732	0.0683625	NA
HoiH23-PlH23-010888	0.0202426	0.0078401	0.0685213
HoiH23-PlH23-002240	-0.0202399	0.00784844	0.0685538	keratinocyte_associated_protein_2
HoiH23-PlH23-011993	0.0202308	0.00787627	0.0687564	NA
HoiH23-PlH23-002108	-0.0202231	0.0078999	0.0689222	NA
HoiH23-PlH23-000264	0.020218	0.00791549	0.0690176	radixin
HoiH23-PlH23-003108	-0.0202151	0.00792442	0.069055	NA
HoiH23-PlH23-004567	-0.0202075	0.00794802	0.0692057	DEAD_box_helicase_28
HoiH23-orphan-1206	0.0202065	0.00795104	0.0692057	NA
HoiH23-PlH23-010353	-0.0202005	0.00796956	0.0693263	NADH_ubiquinone_oxidoreductase_subunit_A2
HoiH23-PlH23-001490	0.020189	0.00800556	0.0695987	transmembrane_serine_protease_2
HoiH23-PlH23-001606	-0.0201724	0.00805744	0.0700087	NA
HoiH23-PlH23-006084	-0.0201705	0.00806328	0.0700185	TSR2_ribosome_maturation_factor
HoiH23-PlH23-001124	0.0201628	0.00808742	0.0701871	NA
HoiH23-PlH23-005029	0.0201504	0.00812642	0.0704844	NA
HoiH23-PlH23-011771	-0.0201403	0.00815857	0.0706806
HoiH23-PlH23-002184	0.020141	0.00815616	0.0706806	phosphodiesterase_8B
HoiH23-PlH23-001129	-0.020132	0.00818486	0.0708375	RAB5C_member_RAS_oncogene_family
HoiH23-PlH23-010875	-0.02013	0.00819099	0.0708375	UDP_glucose_pyrophosphorylase_2
HoiH23-orphan-3266	0.0201311	0.00818751	0.0708375	NA
HoiH23-PlH23-005722	-0.0201232	0.00821286	0.0709853	ataxin_1_like
HoiH23-PlH23-006781	0.020071	0.00838049	0.072392	NA
HoiH23-PlH23-000641	0.0200665	0.00839534	0.0724361	pre_mRNA_processing_factor_8
HoiH23-PlH23-001404	-0.0200673	0.00839276	0.0724361	WASH_complex_subunit_1
HoiH23-PlH23-005043	-0.0200469	0.00845907	0.0729435	atlastin_GTPase_1
HoiH23-PlH23-003917	-0.0200281	0.00852081	0.0734333	microsomal_glutathione_S_transferase_3
HoiH23-PlH23-003850	-0.0200251	0.00853062	0.0734751	4_aminobutyrate_aminotransferase
HoiH23-PlH23-000074	-0.0200146	0.00856543	0.0737322	NA
HoiH23-PlH23-002805	0.0200126	0.00857206	0.0737465	cyclic_nucleotide_binding_domain_containing_1
HoiH23-PlH23-006461	0.0200099	0.00858091	0.0737799
HoiH23-PlH23-003087	0.0200073	0.00858949	0.0738109	phosphatase_domain_containing_paladin_1
HoiH23-orphan-2470	-0.0200047	0.00859836	0.0738445	NA
HoiH23-PlH23-003295	-0.0200012	0.00860991	0.0739009	MTOR_associated_protein_eak_7_homolog
HoiH23-PlH23-005194	-0.0199934	0.0086358	0.0740524	vesicle_amine_transport_1
HoiH23-PlH23-007539	-0.0199929	0.00863754	0.0740524	fermitin_family_member_2
HoiH23-PlH23-010646	0.019989	0.00865057	0.0741213
HoiH23-PlH23-002681	-0.0199838	0.00866805	0.0741697	NA
HoiH23-PlH23-004943	-0.0199858	0.00866127	0.0741697	DnaJ_heat_shock_protein_family_Hsp40_member_C3
HoiH23-PlH23-007625	-0.0199828	0.00867119	0.0741697	short_chain_dehydrogenase_reductase_family_9C_member_7
HoiH23-PlH23-000329	-0.0199637	0.00873527	0.0746747	1_acylglycerol_3_phosphate_O_acyltransferase_3
HoiH23-PlH23-008968	0.0199581	0.00875411	0.0747928	transient_receptor_potential_cation_channel_subfamily_M_member_3
HoiH23-PlH23-002760	-0.0199535	0.0087698	0.0748837	NA
HoiH23-PlH23-010468	-0.0199441	0.00880156	0.0750686	NSF_attachment_protein_alpha
HoiH23-PlH23-001235	0.0199451	0.00879824	0.0750686	NA
HoiH23-PlH23-004336	0.0199378	0.00882292	0.0752076	NA
HoiH23-PlH23-011950	0.0199333	0.00883815	0.0752324	NA
HoiH23-PlH23-006318	0.0199322	0.00884191	0.0752324	lysyl_oxidase_like_3
HoiH23-PlH23-001096	-0.0199295	0.00885117	0.0752324	UDP_galactose_4_epimerase
HoiH23-PlH23-009503	0.019932	0.00884271	0.0752324	RNA_polymerase_II_subunit_A
HoiH23-PlH23-003934	0.0199304	0.00884812	0.0752324	cyclic_nucleotide_binding_domain_containing_2
HoiH23-orphan-1699	-0.0199253	0.00886552	0.0753113	NA
HoiH23-PlH23-002710	-0.019923	0.00887341	0.0753352	prostaglandin_E_synthase_3
HoiH23-PlH23-011543	0.0199206	0.00888155	0.0753612	chymotrypsin_like_elastase_1
HoiH23-PlH23-005669	0.0199063	0.0089307	0.075735	NA
HoiH23-PlH23-007762	-0.0198993	0.00895482	0.075817	NA
HoiH23-PlH23-006501	0.0199009	0.00894901	0.075817
HoiH23-orphan-2953	0.019899	0.00895569	0.075817	NA
HoiH23-PlH23-003684	0.0198974	0.00896114	0.07582	prominin_1
HoiH23-PlH23-006681	0.0198937	0.00897387	0.0758844
HoiH23-orphan-469	0.0198865	0.00899889	0.0760526	NA
HoiH23-PlH23-009432	0.0198802	0.0090208	0.0761512	neuropeptide_FF_receptor_2
HoiH23-PlH23-005568	-0.0198805	0.0090195	0.0761512	mitochondrial_ribosomal_protein_L13
HoiH23-orphan-331	0.0198675	0.00906475	0.0764787	NA
HoiH23-PlH23-001306	0.0198639	0.00907746	0.0765217	NA
HoiH23-PlH23-008797	-0.019863	0.00908035	0.0765217	pterin_4_alpha_carbinolamine_dehydratase_2
HoiH23-PlH23-011030	-0.0198616	0.00908531	0.0765217
HoiH23-orphan-2839	0.0198566	0.00910266	0.0766244	NA
HoiH23-PlH23-007772	0.0198544	0.00911038	0.0766459	actinin_alpha_4
HoiH23-PlH23-011985	0.0198341	0.00918168	0.077202
HoiH23-PlH23-003245	0.0198137	0.00925386	0.0777649	ankyrin_repeat_domain_66
HoiH23-PlH23-006014	-0.0198007	0.00929986	0.0780631	NA
HoiH23-orphan-1118	-0.019802	0.00929542	0.0780631	NA
HoiH23-PlH23-001119	-0.0197966	0.00931452	0.078142	aldehyde_dehydrogenase_7_family_member_A1
HoiH23-PlH23-008517	0.0197832	0.00936247	0.0784999	calcium_sensing_receptor
HoiH23-PlH23-009829	0.019781	0.00937022	0.0785205	NA
HoiH23-PlH23-006834	0.0197734	0.0093976	0.0787055	endothelin_converting_enzyme_1
HoiH23-PlH23-004601	-0.0197679	0.0094173	0.0788261	folate_hydrolase_1
HoiH23-PlH23-009285	0.019766	0.00942414	0.0788389	NA
HoiH23-PlH23-009319	0.0197576	0.00945446	0.0789591	neuropeptide_FF_receptor_2
HoiH23-PlH23-009403	0.0197596	0.00944723	0.0789591	centrosomal_protein_63
HoiH23-orphan-3076	-0.0197591	0.0094492	0.0789591	NA
HoiH23-PlH23-010040	-0.0197505	0.00948018	0.0790849	notch_receptor_1
HoiH23-PlH23-003956	-0.0197507	0.00947946	0.0790849	mitochondrial_ribosomal_protein_L37
HoiH23-PlH23-001417	0.0197444	0.00950238	0.0792256	NA
HoiH23-PlH23-004449	-0.0197333	0.00954269	0.0794279	WD_repeat_domain_74
HoiH23-PlH23-007463	-0.0197343	0.00953917	0.0794279	adenylate_kinase_2
HoiH23-PlH23-009700	0.0197353	0.0095353	0.0794279
HoiH23-PlH23-008361	-0.019729	0.00955847	0.0795147	NA
HoiH23-PlH23-000770	-0.0197203	0.00959037	0.0797284	thioredoxin_reductase_1
HoiH23-PlH23-006771	0.019719	0.0095949	0.0797284	NA
HoiH23-PlH23-003539	0.0197171	0.00960181	0.0797412	MAM_and_LDL_receptor_class_A_domain_containing_1
HoiH23-PlH23-010938	-0.0196975	0.00967388	0.0802948	NA
HoiH23-PlH23-000189	0.0196928	0.00969131	0.0803946	LIM_domain_7
HoiH23-PlH23-002101	0.019688	0.00970917	0.0804978	actin_beta
HoiH23-PlH23-002334	-0.0196825	0.00972945	0.0806209	NA
HoiH23-PlH23-001412	-0.0196786	0.00974379	0.0806946	translocase_of_outer_mitochondrial_membrane_20
HoiH23-PlH23-006482	-0.019673	0.00976491	0.0808245
HoiH23-PlH23-001058	-0.0196663	0.00978964	0.080984	NA
HoiH23-PlH23-009447	0.0196609	0.00981004	0.0810646	NA
HoiH23-PlH23-011354	-0.0196608	0.0098103	0.0810646	NA
HoiH23-PlH23-008634	-0.0196495	0.00985243	0.0813675	solute_carrier_family_38_member_9
HoiH23-PlH23-000069	-0.0196389	0.00989246	0.0814264	plexin_domain_containing_2
HoiH23-PlH23-006497	-0.0196412	0.00988383	0.0814264
HoiH23-PlH23-006368	-0.0196432	0.00987622	0.0814264	NA
HoiH23-orphan-2472	0.0196438	0.00987398	0.0814264	NA
HoiH23-PlH23-010704	-0.019646	0.00986579	0.0814264	ribosome_production_factor_1_homolog
HoiH23-PlH23-003230	-0.0196396	0.00988969	0.0814264	selenophosphate_synthetase_2
HoiH23-PlH23-008200	0.0196201	0.00996335	0.0819191	tetratricopeptide_repeat_domain_12
HoiH23-PlH23-003927	0.0196201	0.00996335	0.0819191
HoiH23-PlH23-008136	-0.0196177	0.00997243	0.0819483	mitochondrial_ribosomal_protein_S14
HoiH23-PlH23-003427	-0.0196082	0.0100085	0.0821994	NA
HoiH23-PlH23-007610	0.019602	0.0100322	0.0823485	NA
HoiH23-PlH23-000148	0.0195972	0.0100506	0.0824534	alcohol_dehydrogenase_6_class_V
HoiH23-PlH23-006044	-0.0195946	0.0100604	0.082489	chloride_voltage_gated_channel_7
HoiH23-PlH23-010624	0.0195817	0.0101098	0.0828481	NA
HoiH23-PlH23-009247	-0.0195774	0.0101262	0.0829326	NA
HoiH23-orphan-3162	0.0195761	0.0101313	0.0829326	NA
HoiH23-PlH23-009534	0.0195737	0.0101404	0.0829615	family_with_sequence_similarity_124_member_A
HoiH23-PlH23-002340	0.0195635	0.0101797	0.0832374
HoiH23-PlH23-006173	-0.0195605	0.0101912	0.0832397	ribosome_biogenesis_regulator_1_homolog
HoiH23-PlH23-006033	-0.0195608	0.0101901	0.0832397	apoptosis_inducing_factor_mitochondria_associated_1
HoiH23-PlH23-008688	-0.0195586	0.0101986	0.0832537	NA
HoiH23-PlH23-006307	-0.0195455	0.0102493	0.0836215	NA
HoiH23-PlH23-006137	-0.0195406	0.0102685	0.0837328	CYFIP_related_Rac1_interactor_B
HoiH23-PlH23-001951	-0.0195366	0.010284	0.0837832	NA
HoiH23-PlH23-003781	-0.0195361	0.010286	0.0837832	NA
HoiH23-PlH23-004228	0.0195236	0.0103348	0.0841346	KDM5A/KDM5B/KDM5C/KDM5D
HoiH23-PlH23-007995	0.019522	0.0103412	0.0841403	stum_mechanosensory_transduction_mediator_homolog
HoiH23-PlH23-009180	0.0195195	0.0103507	0.0841719	leishmanolysin_like_peptidase
HoiH23-orphan-1563	0.0195161	0.010364	0.0842339	NA
HoiH23-PlH23-002581	-0.0195082	0.0103953	0.0844416	NA
HoiH23-PlH23-004180	-0.0195025	0.0104177	0.0845777	hydroxysteroid_17_beta_dehydrogenase_7
HoiH23-PlH23-007099	-0.0194994	0.0104298	0.0845837	plasminogen
HoiH23-PlH23-008767	-0.0195002	0.0104266	0.0845837
HoiH23-PlH23-000419	-0.0194955	0.0104452	0.0846616
HoiH23-PlH23-009857	0.0194922	0.0104583	0.0847218	PTPRF_interacting_protein_alpha_1
HoiH23-PlH23-005484	-0.0194893	0.0104699	0.0847697	coiled_coil_domain_containing_115
HoiH23-PlH23-003745	0.0194861	0.0104823	0.0847778	EGR1/EGR2/EGR3/EGR4
HoiH23-PlH23-006838	-0.0194875	0.0104767	0.0847778	eukaryotic_translation_initiation_factor_5A
HoiH23-PlH23-001555	0.0194808	0.0105035	0.0849024	oligodendrocyte_myelin_glycoprotein
HoiH23-orphan-1734	0.019477	0.0105187	0.0849795	NA
HoiH23-PlH23-008407	-0.0194688	0.0105513	0.085167	hydroxysteroid_17_beta_dehydrogenase_12
HoiH23-PlH23-003817	0.0194682	0.0105534	0.085167	NA
HoiH23-PlH23-009797	-0.0194638	0.0105712	0.0852644	NA
HoiH23-orphan-1012	0.0194546	0.010608	0.0855148	NA
HoiH23-orphan-2169	0.0194425	0.0106565	0.0858268	NA
HoiH23-PlH23-005925	0.019442	0.0106583	0.0858268	cathepsin_A
HoiH23-PlH23-002979	0.0194378	0.0106754	0.0859186	NA
HoiH23-PlH23-005564	0.0194347	0.0106877	0.0859702	endonuclease_poly_U_specific
HoiH23-orphan-1001	0.0194231	0.0107347	0.0862551	NA
HoiH23-orphan-1798	0.0194243	0.0107298	0.0862551	NA
HoiH23-PlH23-006837	0.0194193	0.0107501	0.0862854	endothelin_converting_enzyme_1
HoiH23-PlH23-004317	0.0194201	0.0107469	0.0862854
HoiH23-PlH23-002950	-0.0194163	0.0107623	0.0863372
HoiH23-PlH23-007042	0.019412	0.0107798	0.0863568
HoiH23-PlH23-001896	-0.0194141	0.0107711	0.0863568	NA
HoiH23-PlH23-010238	-0.0194114	0.0107822	0.0863568	iron_sulfur_cluster_assembly_2
HoiH23-PlH23-004656	-0.0194055	0.010806	0.0865005	UTP11_small_subunit_processome_component
HoiH23-PlH23-004042	0.0193826	0.0108996	0.087203	transient_receptor_potential_cation_channel_subfamily_A_member_1
HoiH23-PlH23-003082	0.0193729	0.0109397	0.0874764	rabphilin_3A
HoiH23-PlH23-005007	-0.0193605	0.0109909	0.0877908	fasciculation_and_elongation_protein_zeta_2
HoiH23-orphan-615	-0.0193615	0.0109866	0.0877908	NA
HoiH23-PlH23-000860	-0.0193572	0.0110043	0.0878042	NA
HoiH23-PlH23-000941	-0.0193581	0.0110005	0.0878042	translocator_protein
HoiH23-PlH23-006228	0.0193556	0.011011	0.0878098	NR2E3
HoiH23-PlH23-004001	-0.0193438	0.0110598	0.0881517	catechol_O_methyltransferase_domain_containing_1
HoiH23-PlH23-006486	-0.0193346	0.0110981	0.0883137
HoiH23-PlH23-011794	0.0193304	0.0111158	0.0883137	NA
HoiH23-PlH23-002093	-0.0193321	0.0111087	0.0883137	methyltransferase_like_1
HoiH23-PlH23-010194	0.0193357	0.0110936	0.0883137	NA
HoiH23-PlH23-010993	0.0193368	0.0110891	0.0883137	lysine_demethylase_8
HoiH23-PlH23-010545	-0.0193309	0.0111137	0.0883137	DMTF1/TTF1
HoiH23-PlH23-011915	0.0193218	0.0111516	0.0884564	NA
HoiH23-PlH23-005466	-0.0193241	0.0111421	0.0884564	TBC1_domain_family_member_30
HoiH23-PlH23-000356	0.0193223	0.0111496	0.0884564	GATA4/GATA5/GATA6
HoiH23-PlH23-011908	0.0193159	0.0111762	0.0886038
HoiH23-PlH23-007489	-0.019314	0.0111841	0.0886196	RAB33B_member_RAS_oncogene_family
HoiH23-PlH23-005652	0.0193054	0.0112206	0.0888615	NA
HoiH23-PlH23-011334	0.0193005	0.0112409	0.0889746	apoptotic_peptidase_activating_factor_1
HoiH23-orphan-1409	0.0192951	0.0112638	0.0891081	NA
HoiH23-PlH23-003201	0.0192924	0.0112754	0.0891522	protein_phosphatase_1_regulatory_subunit_42
HoiH23-PlH23-006421	0.0192907	0.0112825	0.0891611	intraflagellar_transport_140
HoiH23-orphan-970	0.0192836	0.0113124	0.0893122	NA
HoiH23-PlH23-007420	-0.0192833	0.0113136	0.0893122	single_stranded_DNA_binding_protein_1
HoiH23-PlH23-002992	-0.0192771	0.01134	0.0894725	NA
HoiH23-orphan-2615	0.0192714	0.0113643	0.0896171	NA
HoiH23-orphan-1077	0.0192694	0.0113727	0.0896359	NA
HoiH23-orphan-1002	0.0192669	0.0113834	0.0896719	NA
HoiH23-PlH23-005817	-0.0192561	0.0114296	0.0899409	NA
HoiH23-PlH23-010003	-0.0192564	0.0114285	0.0899409	interleukin_1_receptor_associated_kinase_4
HoiH23-PlH23-005393	0.0192487	0.0114615	0.0900007	NA
HoiH23-PlH23-003751	0.0192503	0.0114546	0.0900007	NA
HoiH23-PlH23-005964	0.0192512	0.0114508	0.0900007	cilia_and_flagella_associated_protein_46
HoiH23-PlH23-009858	0.0192499	0.0114562	0.0900007	Rho_guanine_nucleotide_exchange_factor_39
HoiH23-PlH23-009467	0.0192421	0.0114898	0.0901759
HoiH23-PlH23-003419	-0.019239	0.0115029	0.0902306	NOP58_ribonucleoprotein
HoiH23-PlH23-004828	-0.0192335	0.0115268	0.0903229	mannose_6_phosphate_receptor_cation_dependent
HoiH23-PlH23-001698	-0.0192347	0.0115215	0.0903229	small_nuclear_ribonucleoprotein_polypeptide_N
HoiH23-PlH23-007850	-0.019224	0.0115677	0.0904795
HoiH23-PlH23-009833	0.0192258	0.0115602	0.0904795	gamma_aminobutyric_acid_type_B_receptor_subunit_2
HoiH23-PlH23-008852	0.0192218	0.0115773	0.0904795
HoiH23-PlH23-011093	-0.0192225	0.0115744	0.0904795
HoiH23-PlH23-006524	-0.0192243	0.0115666	0.0904795
HoiH23-PlH23-007258	-0.0192166	0.0115999	0.0905609	NA
HoiH23-PlH23-011971	0.0192172	0.0115972	0.0905609	histamine_receptor_H2
HoiH23-PlH23-003248	0.0192143	0.0116098	0.0905906	TOG_array_regulator_of_axonemal_microtubules_1
HoiH23-PlH23-004584	0.0192125	0.0116178	0.0906054	VRK_serine_threonine_kinase_1
HoiH23-PlH23-001734	0.0192029	0.0116595	0.0908829	NA
HoiH23-PlH23-003126	0.0191935	0.0117004	0.091154	ATPase_copper_transporting_beta
HoiH23-PlH23-006718	-0.0191903	0.0117143	0.0912146	epoxide_hydrolase_2
HoiH23-PlH23-000939	-0.0191834	0.0117447	0.0914028	oxysterol_binding_protein_like_1A
HoiH23-PlH23-002482	0.0191689	0.0118083	0.0916882
HoiH23-PlH23-000992	-0.0191708	0.0117998	0.0916882	KDEL_endoplasmic_reticulum_protein_retention_receptor_2
HoiH23-PlH23-002654	-0.019168	0.0118122	0.0916882	Sin3A_associated_protein_18
HoiH23-PlH23-004088	0.0191708	0.0118	0.0916882
HoiH23-PlH23-002392	0.0191703	0.0118022	0.0916882	NA
HoiH23-PlH23-006072	0.019155	0.0118697	0.0920862	G_protein_subunit_alpha_i1
HoiH23-PlH23-008316	0.0191495	0.0118939	0.092226	NMDA_receptor_synaptonuclear_signaling_and_neuronal_migration_factor
HoiH23-PlH23-010582	-0.0191475	0.0119026	0.0922452	superoxide_dismutase_1
HoiH23-PlH23-010197	0.0191403	0.011935	0.0923996	NDC80_kinetochore_complex_component
HoiH23-PlH23-005437	0.0191416	0.011929	0.0923996	NA
HoiH23-PlH23-005621	0.019138	0.0119451	0.09243	regulator_of_G_protein_signaling_21
HoiH23-PlH23-006587	-0.0191365	0.0119515	0.0924314	SH3_binding_domain_protein_5_like
HoiH23-PlH23-001532	0.0191233	0.0120106	0.0928401	NA
HoiH23-PlH23-006404	-0.0191135	0.0120547	0.0931099	succinate_dehydrogenase_complex_subunit_D
HoiH23-PlH23-007331	0.0191074	0.012082	0.0931099	mitogen_activated_protein_kinase_kinase_kinase_19
HoiH23-PlH23-009198	0.0191071	0.0120832	0.0931099	NA
HoiH23-PlH23-009016	0.0191096	0.012072	0.0931099	beta_1_4_N_acetyl_galactosaminyltransferase_4
HoiH23-PlH23-004017	0.0191112	0.0120646	0.0931099	adrenoceptor_alpha_1A
HoiH23-orphan-219	0.0191097	0.0120714	0.0931099	NA
HoiH23-PlH23-009042	0.0191015	0.0121085	0.0932569
HoiH23-PlH23-006096	-0.0190938	0.0121433	0.093476	DnaJ_heat_shock_protein_family_Hsp40_member_C22
HoiH23-PlH23-008604	-0.0190866	0.0121755	0.0936759	EMAP_like_2
HoiH23-PlH23-010315	0.0190834	0.0121902	0.0937402	adhesion_G_protein_coupled_receptor_D1
HoiH23-PlH23-003036	-0.0190738	0.0122338	0.094027	ceramide_transporter_1
HoiH23-PlH23-005572	-0.0190702	0.0122502	0.0941041	SID1_transmembrane_family_member_1
HoiH23-PlH23-010790	-0.0190642	0.0122773	0.0942634
HoiH23-PlH23-005430	-0.0190585	0.0123034	0.0944154	protein_arginine_methyltransferase_1
HoiH23-PlH23-008918	-0.0190568	0.0123114	0.0944276	NA
HoiH23-PlH23-007238	-0.0190547	0.0123208	0.0944507
HoiH23-PlH23-008184	-0.0190481	0.0123512	0.0946353	acyl_CoA_oxidase_1
HoiH23-PlH23-002161	0.0190459	0.0123611	0.0946622	solute_carrier_family_12_member_1
HoiH23-PlH23-001788	0.0190388	0.0123938	0.0948638	ring_finger_protein_32
HoiH23-PlH23-005848	0.0190343	0.0124142	0.0949708	Fas_apoptotic_inhibitory_molecule
HoiH23-PlH23-007086	0.0190247	0.0124588	0.095263	NA
HoiH23-PlH23-009552	0.0190073	0.0125393	0.0958288	ankyrin_repeat_and_fibronectin_type_III_domain_containing_1
HoiH23-orphan-883	0.0189868	0.0126346	0.0965075	NA
HoiH23-PlH23-004852	0.0189818	0.012658	0.0965872	NA
HoiH23-PlH23-009326	0.018983	0.0126527	0.0965872	dopamine_receptor_D2
HoiH23-PlH23-005558	0.0189799	0.0126672	0.0966074	adenosine_A2b_receptor
HoiH23-PlH23-002050	-0.0189778	0.012677	0.0966332	coiled_coil_domain_containing_6
HoiH23-PlH23-000848	-0.0189697	0.0127148	0.096772	mitochondrial_methionyl_tRNA_formyltransferase
HoiH23-PlH23-007248	-0.0189703	0.0127123	0.096772	FKBP_prolyl_isomerase_1A
HoiH23-PlH23-002153	-0.0189712	0.0127079	0.096772	cytosolic_iron_sulfur_assembly_component_2A
HoiH23-PlH23-001307	-0.0189656	0.0127343	0.0968328	NA
HoiH23-PlH23-000400	-0.0189653	0.0127358	0.0968328	NA
HoiH23-PlH23-010685	-0.0189601	0.0127602	0.0969685
HoiH23-PlH23-011288	-0.0189586	0.0127673	0.0969724
HoiH23-PlH23-005103	-0.0189525	0.0127961	0.0971421	eukaryotic_translation_elongation_factor_1_alpha_2
HoiH23-orphan-2740	-0.0189506	0.0128048	0.0971584	NA
HoiH23-PlH23-004853	-0.018925	0.0129265	0.0979817	WD_repeat_domain_1
HoiH23-PlH23-008444	-0.0189264	0.0129202	0.0979817	NA
HoiH23-orphan-2848	0.0189197	0.0129522	0.0981264	NA
HoiH23-PlH23-010332	-0.0189093	0.0130018	0.0984513
HoiH23-PlH23-002411	0.0189066	0.0130148	0.0984997	cathepsin_V
HoiH23-orphan-647	0.0189044	0.0130251	0.0985278	NA
HoiH23-PlH23-009075	-0.0188941	0.013075	0.0988548
HoiH23-PlH23-011616	0.018891	0.0130901	0.0989182	lipopolysaccharide_induced_TNF_factor
HoiH23-PlH23-000367	0.0188796	0.0131448	0.0992811	SH3_and_multiple_ankyrin_repeat_domains_3
HoiH23-orphan-555	-0.0188648	0.0132169	0.099775	NA
HoiH23-PlH23-006492	-0.0188472	0.0133025	0.100371	protein_disulfide_isomerase_family_A_member_6
HoiH23-PlH23-008500	0.0188431	0.0133227	0.100472
HoiH23-PlH23-004347	0.0188415	0.0133306	0.10048	paraspeckle_component_1
HoiH23-orphan-118	0.0188341	0.0133672	0.100705	NA
HoiH23-PlH23-006908	-0.0188301	0.0133865	0.100799	arrestin_domain_containing_3
HoiH23-PlH23-010920	0.0188281	0.0133967	0.100825	neuropeptide_FF_receptor_1
HoiH23-hyp-clust5206b	-0.0188239	0.0134173	0.100922	FYN_proto_oncogene_Src_family_tyrosine_kinase
HoiH23-PlH23-004507	-0.0188227	0.0134231	0.100922
HoiH23-orphan-2345	0.0188181	0.0134458	0.101041	NA
HoiH23-PlH23-002567	0.0188134	0.0134689	0.101164	NA
HoiH23-orphan-3153	0.0188069	0.0135015	0.101356	NA
HoiH23-PlH23-001303	-0.0188015	0.013528	0.101504	NEUROD1/NEUROD2/NEUROD4/NEUROD6
HoiH23-PlH23-001984	0.018794	0.0135651	0.101722	protein_phosphatase_1_catalytic_subunit_gamma
HoiH23-PlH23-009657	0.0187929	0.0135707	0.101722	TCF3/TCF4/TCF12
HoiH23-PlH23-010905	-0.0187846	0.0136121	0.101981	glutamate_ionotropic_receptor_kainate_type_subunit_2
HoiH23-PlH23-002260	0.0187818	0.0136264	0.102036	acid_phosphatase_1
HoiH23-PlH23-001337	-0.0187733	0.0136688	0.102302	protein_tyrosine_phosphatase_non_receptor_type_3
HoiH23-PlH23-009516	-0.018764	0.0137154	0.102448	hydroxylysine_kinase
HoiH23-PlH23-002561	-0.0187673	0.013699	0.102448	NA
HoiH23-PlH23-011220	0.018765	0.0137102	0.102448	apoptotic_peptidase_activating_factor_1
HoiH23-PlH23-007228	0.0187639	0.0137159	0.102448	poly_ADP_ribose_polymerase_family_member_14
HoiH23-PlH23-002100	0.01876	0.0137354	0.102542	kinesin_family_member_17
HoiH23-PlH23-002154	0.0187576	0.0137476	0.102582	melatonin_receptor_1A
HoiH23-orphan-2826	0.0187561	0.0137554	0.102589	NA
HoiH23-PlH23-003986	-0.0187527	0.0137726	0.102665	NA
HoiH23-PlH23-006774	-0.0187442	0.0138153	0.102932
HoiH23-PlH23-001027	-0.0187368	0.0138527	0.103159	HIG1_hypoxia_inducible_domain_family_member_1A
HoiH23-PlH23-000498	-0.018732	0.0138772	0.103289	ribosomal_protein_S6
HoiH23-PlH23-006399	0.0187303	0.0138858	0.103302	transmembrane_9_superfamily_member_2
HoiH23-orphan-560	0.0187248	0.0139136	0.103457	NA
HoiH23-PlH23-010306	-0.018719	0.0139431	0.103599	glutamyl_aminopeptidase
HoiH23-PlH23-004409	-0.0187184	0.0139466	0.103599	RAB8B_member_RAS_oncogene_family
[truncated: 13,291 more rows]

## Sheet: Hoi23_top100
gene	cor.coef	pval	p_adj	gene_name
HoiH23-PlH23-003136	1	0	0	androglobin
HoiH23-PlH23-003366	0.0987869	1.12774e-38	8.37292e-35	tektin_1
HoiH23-orphan-269	0.0960559	1.19254e-36	5.90265e-33
HoiH23-PlH23-004632	0.0847369	7.22771e-29	2.68311e-25	outer_dense_fiber_of_sperm_tails_3_like_2
HoiH23-PlH23-000875	0.0835817	3.96613e-28	1.17786e-24	chromosome_1_open_reading_frame_194
HoiH23-PlH23-003131	0.0825019	1.90706e-27	4.71965e-24	tetratricopeptide_repeat_domain_29
HoiH23-PlH23-003962	0.0815828	7.14318e-27	1.51527e-23	cilia_and_flagella_associated_protein_45
HoiH23-PlH23-003853	0.0811502	1.32304e-26	2.45572e-23	CFAP97_domain_containing_1
HoiH23-PlH23-008450	0.0807565	2.31223e-26	3.81492e-23	GLI_pathogenesis_related_2
HoiH23-PlH23-003291	0.0801041	5.796e-26	8.60648e-23	cilia_and_flagella_associated_protein_20
HoiH23-PlH23-001589	0.0800184	6.53635e-26	8.82348e-23	tubulin_beta_4B_class_IVb
HoiH23-PlH23-001475	0.0796084	1.15941e-25	1.43467e-22	coiled_coil_domain_containing_63
HoiH23-PlH23-008842	0.0794863	1.37444e-25	1.56993e-22	enkurin_TRPC_channel_interacting_protein
HoiH23-PlH23-000133	0.0792282	1.96753e-25	1.98365e-22	meiosis_spermiogenesis_associated_1
HoiH23-PlH23-002932	0.079215	2.00382e-25	1.98365e-22	dynein_axonemal_light_chain_4
HoiH23-PlH23-002811	0.078704	4.06287e-25	3.7706e-22	sperm_flagellar_2
HoiH23-PlH23-001139	0.0769157	4.64966e-24	4.06134e-21	chromosome_1_open_reading_frame_189
HoiH23-orphan-279	0.0767909	5.49985e-24	4.53707e-21
HoiH23-PlH23-009497	0.0764309	8.91682e-24	6.84562e-21	radial_spoke_head_component_1
HoiH23-PlH23-004918	0.0764059	9.22031e-24	6.84562e-21	theg_spermatid_protein_like
HoiH23-PlH23-003795	0.0752108	4.50915e-23	3.1884e-20	dynein_regulatory_complex_subunit_1
HoiH23-orphan-366	0.0748859	6.9125e-23	4.66562e-20
HoiH23-PlH23-009974	0.0746052	9.98381e-23	6.44564e-20	coiled_coil_domain_containing_151
HoiH23-PlH23-007909	0.0743914	1.31984e-22	7.87782e-20	dynein_light_chain_LC8_type_2
HoiH23-PlH23-001077	0.0743877	1.32632e-22	7.87782e-20	chromosome_9_open_reading_frame_135
HoiH23-PlH23-003211	0.0736216	3.58186e-22	2.04565e-19	radial_spoke_head_component_9
HoiH23-PlH23-009039	0.0733413	5.13904e-22	2.82628e-19	EF_hand_domain_containing_2
HoiH23-PlH23-011119	0.0724296	1.64686e-21	8.73367e-19	family_with_sequence_similarity_166_member_B
HoiH23-PlH23-010586	0.0715088	5.26193e-21	2.69429e-18	MYC_binding_protein
HoiH23-PlH23-000242	0.0709773	1.02202e-20	5.05865e-18	parkin_coregulated
HoiH23-PlH23-001664	0.0700549	3.19671e-20	1.53122e-17	kinesin_family_member_13B
HoiH23-PlH23-001594	0.0698845	3.93995e-20	1.82826e-17	cilia_and_flagella_associated_protein_52
HoiH23-PlH23-000575	0.0698347	4.18801e-20	1.88448e-17
HoiH23-PlH23-005516	0.0691311	9.87035e-20	4.31073e-17	coiled_coil_domain_containing_170
HoiH23-PlH23-002223	0.0688794	1.33843e-19	5.67837e-17	NME_NM23_family_member_8
HoiH23-PlH23-000905	0.0682903	2.71873e-19	1.10783e-16	EF_hand_calcium_binding_domain_6
HoiH23-PlH23-001354	0.0682776	2.76043e-19	1.10783e-16	zinc_finger_MYND_type_containing_12
HoiH23-PlH23-004532	0.0676619	5.7517e-19	2.24755e-16	sperm_autoantigenic_protein_17
HoiH23-PlH23-000880	0.0676188	6.05328e-19	2.30475e-16	ATP6V1F_neighbor
HoiH23-PlH23-006614	0.0674925	7.03037e-19	2.60985e-16	EF_hand_domain_containing_1
HoiH23-PlH23-001332	0.0671558	1.04644e-18	3.78989e-16	sperm_associated_antigen_6
HoiH23-PlH23-006314	0.0670764	1.14898e-18	4.06219e-16
HoiH23-PlH23-006340	0.0663942	2.55427e-18	8.82054e-16	peptidylprolyl_isomerase_like_6
HoiH23-PlH23-003044	0.065858	4.75868e-18	1.60595e-15	von_Willebrand_factor_A_domain_containing_3B
HoiH23-PlH23-001718	0.0654135	7.94021e-18	2.62009e-15
HoiH23-PlH23-000673	0.0653861	8.19454e-18	2.64523e-15	dynein_axonemal_heavy_chain_10
HoiH23-PlH23-004524	0.0650689	1.17822e-17	3.72244e-15	chromosome_11_open_reading_frame_1
HoiH23-PlH23-001330	0.0647565	1.68207e-17	5.20355e-15	coiled_coil_domain_containing_173
HoiH23-PlH23-010460	0.0646219	1.95977e-17	5.93891e-15
HoiH23-PlH23-000972	0.0645445	2.1395e-17	6.35388e-15
HoiH23-PlH23-005694	0.0641508	3.33794e-17	9.71863e-15	rhophilin_associated_tail_protein_1_like
HoiH23-PlH23-003010	0.0640631	3.68442e-17	1.05212e-14	EF_hand_calcium_binding_domain_1
HoiH23-PlH23-009289	0.0637535	5.21498e-17	1.46108e-14	cilia_and_flagella_associated_protein_298
HoiH23-PlH23-007804	0.063735	5.32434e-17	1.4641e-14
HoiH23-PlH23-001533	0.0633018	8.63137e-17	2.33031e-14	cilia_and_flagella_associated_protein_57
HoiH23-PlH23-001530	0.062702	1.67622e-16	4.44469e-14	armadillo_like_helical_domain_containing_1
HoiH23-PlH23-007933	0.0623347	2.5093e-16	6.53695e-14	dynein_axonemal_heavy_chain_2
HoiH23-PlH23-006104	0.0621085	3.21319e-16	8.22632e-14	chromosome_7_open_reading_frame_57
HoiH23-PlH23-004781	0.0619311	3.89816e-16	9.81081e-14	dynein_axonemal_light_chain_1
HoiH23-PlH23-007721	0.0618006	4.49256e-16	1.11183e-13	ankyrin_repeat_and_MYND_domain_containing_1
HoiH23-PlH23-010293	0.0617334	4.83212e-16	1.17626e-13	DPY30_domain_containing_2
HoiH23-PlH23-008260	0.0616602	5.23146e-16	1.25293e-13	cilia_and_flagella_associated_protein_58
HoiH23-PlH23-006371	0.0610441	1.01645e-15	2.39576e-13	centrosomal_protein_250
HoiH23-PlH23-000234	0.0607844	1.34227e-15	3.1077e-13	coiled_coil_domain_containing_146
HoiH23-PlH23-011814	0.0607719	1.36037e-15	3.1077e-13
HoiH23-PlH23-000473	0.0604312	1.95555e-15	4.39969e-13	protein_phosphatase_1_regulatory_subunit_36
HoiH23-PlH23-001966	0.0600446	2.94484e-15	6.52655e-13	chromosome_22_open_reading_frame_23
HoiH23-PlH23-001534	0.0598031	3.79809e-15	8.29381e-13	cilia_and_flagella_associated_protein_57
HoiH23-PlH23-001843	0.0597753	3.91056e-15	8.41565e-13	EF_hand_calcium_binding_domain_2
HoiH23-PlH23-007776	0.0597512	4.011e-15	8.50848e-13	CD151_molecule_Raph_blood_group
HoiH23-PlH23-009084	0.0595329	5.04314e-15	1.05473e-12	basal_body_orientation_factor_1
HoiH23-PlH23-008395	0.0594686	5.39373e-15	1.11238e-12	APOBEC1_complementation_factor
HoiH23-PlH23-009953	0.0594044	5.76817e-15	1.17331e-12	cilia_and_flagella_associated_protein_161
HoiH23-PlH23-004700	0.0593688	5.98696e-15	1.20136e-12	dynein_axonemal_light_intermediate_chain_1
HoiH23-orphan-2976	0.0589835	8.94029e-15	1.77006e-12
HoiH23-PlH23-003439	0.0588812	9.94001e-15	1.94209e-12	dynein_axonemal_heavy_chain_7
HoiH23-PlH23-007468	0.0585537	1.39413e-14	2.68849e-12	theg_spermatid_protein_like
HoiH23-PlH23-007216	0.058381	1.66509e-14	3.16986e-12
HoiH23-PlH23-001737	0.0581837	2.03859e-14	3.83178e-12	coiled_coil_domain_containing_189
HoiH23-PlH23-007576	0.0577191	3.27392e-14	6.0768e-12	calcium_calmodulin_dependent_protein_kinase_IV
HoiH23-PlH23-004238	0.0576441	3.53294e-14	6.36952e-12	chromosome_9_open_reading_frame_116
HoiH23-PlH23-008875	0.057637	3.55868e-14	6.36952e-12
HoiH23-PlH23-004931	0.0576365	3.56031e-14	6.36952e-12	BTB_domain_containing_16
HoiH23-PlH23-004839	0.057491	4.12588e-14	7.29347e-12	leucine_rich_repeat_containing_23
HoiH23-PlH23-010721	0.0574646	4.23756e-14	7.40277e-12	WD_repeat_domain_64
HoiH23-PlH23-008366	0.0574312	4.38295e-14	7.56772e-12	calcyphosine_like
HoiH23-PlH23-006117	0.0571953	5.56036e-14	9.49032e-12
HoiH23-PlH23-005763	0.0571531	5.80171e-14	9.78973e-12
HoiH23-PlH23-010992	0.0570257	6.5941e-14	1.10018e-11
HoiH23-PlH23-008620	0.0568678	7.72558e-14	1.27463e-11	armadillo_repeat_containing_3
HoiH23-PlH23-004402	0.0565934	1.01617e-13	1.65814e-11
HoiH23-PlH23-002312	0.0564815	1.13587e-13	1.83331e-11	spermatogenesis_associated_17
HoiH23-PlH23-005402	0.0564114	1.21782e-13	1.94446e-11
HoiH23-orphan-1469	0.0561857	1.52323e-13	2.40622e-11
HoiH23-PlH23-007716	0.055855	2.11096e-13	3.29954e-11	cilia_and_flagella_associated_protein_99
HoiH23-PlH23-002611	0.0558302	2.16301e-13	3.34569e-11	dynein_axonemal_heavy_chain_6
HoiH23-PlH23-011421	0.055711	2.43173e-13	3.72255e-11
HoiH23-PlH23-005578	0.0554547	3.12543e-13	4.73566e-11
HoiH23-PlH23-006877	0.0553902	3.32855e-13	4.99249e-11	adenylate_kinase_7
HoiH23-PlH23-010166	0.0553508	3.45899e-13	5.13625e-11

## Sheet: Tadh_all
gene	cor.coef	pval	p_adj	gene_name
Tadh-TriadG56318	1	0	0	androglobin
Tadh-TriadG54910	0.122972	1.75035e-45	1.20415e-41	tubulin_alpha_3c
Tadh-TriadG34826	0.112481	2.71347e-38	1.24449e-34	tubulin_alpha_3c
Tadh-TriadG63914	0.109068	4.28952e-36	1.47549e-32	radial_spoke_head_component_1
Tadh-TriadG26904	0.108121	1.70126e-35	4.68153e-32	radial_spoke_head_component_9
Tadh-TriadG24206	0.105727	5.23305e-34	1.20003e-30	growth_arrest_specific_8
Tadh-TriadG23698	0.105399	8.31945e-34	1.63525e-30	neurogranin
Tadh-TriadG25148	0.104176	4.62444e-33	7.95347e-30	DnaJ_heat_shock_protein_family_Hsp40_member_B13
Tadh-TriadG64311	0.10403	5.6672e-33	8.66389e-30	MYC_binding_protein
Tadh-TriadG60169	0.10331	1.53925e-32	2.11785e-29	DPY30_domain_containing_2
Tadh-TriadG62809	0.101304	2.40001e-31	3.00197e-28	tubulin_alpha_3c
Tadh-wf-g2949	0.101174	2.86011e-31	3.27935e-28	chromosome_1_open_reading_frame_189
Tadh-TriadG60293	0.100962	3.80954e-31	4.03195e-28	rhophilin_associated_tail_protein_1_like
Tadh-TriadG60725	0.100831	4.55022e-31	4.47189e-28
Tadh-TriadG63799	0.100418	7.92945e-31	7.27342e-28	GLI_pathogenesis_related_2
Tadh-TriadG52375	0.0953784	5.8364e-28	5.01894e-25	ATP6V1F_neighbor
Tadh-TriadG63778	0.0932463	8.59825e-27	6.95902e-24	outer_dense_fiber_of_sperm_tails_3
Tadh-TriadG50537	0.0930993	1.03273e-26	7.89409e-24	dynein_regulatory_complex_subunit_1
Tadh-wf-g4609	0.09237	2.55201e-26	1.84805e-23	kinesin_family_member_13B
Tadh-wf-g7054	0.0907663	1.81994e-25	1.25203e-22	glutamate_rich_3
Tadh-TriadG38534	0.0903659	2.95597e-25	1.93672e-22	EF_hand_domain_containing_1
Tadh-TriadG63518	0.0895174	8.20585e-25	5.13201e-22	CD151_molecule_Raph_blood_group
Tadh-TriadG55277	0.0894547	8.84513e-25	5.29131e-22
Tadh-TriadG55531	0.0893239	1.03422e-24	5.92911e-22
Tadh-TriadG63249	0.0886916	2.19594e-24	1.20856e-21
Tadh-TriadG63817	0.0885168	2.70131e-24	1.42951e-21	hematopoietic_prostaglandin_D_synthase
Tadh-hyp-clust6249	0.087343	1.07467e-23	5.47644e-21	NME_NM23_family_member_8
Tadh-wf-g9184	0.0873089	1.11832e-23	5.49537e-21	coiled_coil_domain_containing_39
Tadh-TriadG19810	0.0870715	1.47518e-23	6.99895e-21	dynein_light_chain_LC8_type_2
Tadh-TriadG50106	0.0864926	2.88888e-23	1.32494e-20	sperm_associated_antigen_6
Tadh-TriadG60218	0.0863036	3.59459e-23	1.54556e-20	CFAP97_domain_containing_1
Tadh-TriadG55009	0.086325	3.50666e-23	1.54556e-20	coiled_coil_domain_containing_173
Tadh-TriadG56103	0.0862713	3.7312e-23	1.55569e-20	EF_hand_domain_containing_2
Tadh-TriadG56369	0.085431	9.79491e-23	3.96377e-20	RIB43A_domain_with_coiled_coils_2
Tadh-TriadG52230	0.085339	1.08812e-22	4.27756e-20
Tadh-orphan-2169	0.0849388	1.71654e-22	6.46767e-20	NA
Tadh-TriadG27491	0.0849272	1.73925e-22	6.46767e-20	dynein_axonemal_light_intermediate_chain_1
Tadh-TriadG59732	0.0848931	1.80814e-22	6.54688e-20	intraflagellar_transport_22
Tadh-TriadG61511	0.0847049	2.23838e-22	7.69947e-20
Tadh-orphan-1569	0.0847168	2.2085e-22	7.69947e-20	NA
Tadh-TriadG22484	0.084062	4.62621e-22	1.55249e-19	dynein_axonemal_intermediate_chain_1
Tadh-TriadG58739	0.0838607	5.80009e-22	1.90008e-19
Tadh-TriadG56411	0.0833969	9.74633e-22	3.1186e-19	radial_spoke_head_3
Tadh-wf-g694	0.0833226	1.05889e-21	3.3112e-19
Tadh-TriadG25747	0.0826677	2.19152e-21	6.70071e-19	parkin_coregulated
Tadh-TriadG59685	0.0823403	3.14578e-21	9.33942e-19	phosphatase_domain_containing_paladin_1
Tadh-TriadG54480	0.0823276	3.19029e-21	9.33942e-19	von_Willebrand_factor_A_domain_containing_3B
Tadh-orphan-1074	0.0816998	6.35423e-21	1.82141e-18	NA
Tadh-TriadG56257	0.0815079	7.83633e-21	2.20041e-18	retinitis_pigmentosa_GTPase_regulator
Tadh-wf-g7623	0.0813455	9.35329e-21	2.57384e-18	cilia_and_flagella_associated_protein_58
Tadh-wf-g1108	0.0813073	9.75086e-21	2.63063e-18	chromosome_1_open_reading_frame_194
Tadh-TriadG58938	0.0812183	1.07414e-20	2.84212e-18	gamma_aminobutyric_acid_type_B_receptor_subunit_1
Tadh-TriadG58250	0.0807602	1.765e-20	4.58202e-18
Tadh-TriadG33050	0.0801893	3.26437e-20	8.31749e-18	outer_dense_fiber_of_sperm_tails_3_like_2
Tadh-TriadG63797	0.0796856	5.59637e-20	1.40001e-17	tubulin_alpha_3c
Tadh-TriadG25964	0.0792131	9.25057e-20	2.27283e-17	IQ_motif_and_ubiquitin_domain_containing
Tadh-TriadG61593	0.0789347	1.24215e-19	2.99838e-17	coiled_coil_domain_containing_81
Tadh-TriadG56227	0.0782175	2.64158e-19	6.26647e-17
Tadh-TriadG50304	0.0778149	4.02252e-19	9.38064e-17	NME_NM23_family_member_5
Tadh-TriadG24489	0.0776884	4.58875e-19	1.05228e-16	G_protein_subunit_alpha_o1
Tadh-TriadG24458	0.0771886	7.70559e-19	1.73805e-16
Tadh-TriadG54225	0.0769097	1.02748e-18	2.28018e-16	chromosome_7_open_reading_frame_57
Tadh-TriadG25469	0.076778	1.17662e-18	2.56969e-16	cilia_and_flagella_associated_protein_298
Tadh-TriadG64370	0.0760617	2.44929e-18	5.26559e-16
Tadh-TriadG30390	0.075834	3.08759e-18	6.53572e-16	adenylate_kinase_9
Tadh-TriadG62300	0.0756821	3.60217e-18	7.50944e-16
Tadh-TriadG22309	-0.0756067	3.88834e-18	7.98502e-16	tubulin_beta_4B_class_IVb
Tadh-TriadG23937	0.0752313	5.68152e-18	1.14959e-15	cilia_and_flagella_associated_protein_20
Tadh-TriadG56444	0.0750431	6.86631e-18	1.36918e-15	cilia_and_flagella_associated_protein_47
Tadh-TriadG30702	0.0749845	7.28292e-18	1.43151e-15	hematopoietic_prostaglandin_D_synthase
Tadh-TriadG61253	0.0748755	8.12505e-18	1.57454e-15	radial_spoke_head_component_4A
Tadh-TriadG24298	0.0743764	1.33825e-17	2.55736e-15	meiosis_specific_nuclear_structural_1
Tadh-TriadG15663	0.0741454	1.68414e-17	3.17426e-15	leucine_rich_repeat_containing_73
Tadh-TriadG60769	0.0738579	2.23951e-17	4.16397e-15	cilia_and_flagella_associated_protein_43
Tadh-TriadG54198	0.0737491	2.49388e-17	4.5751e-15	protein_phosphatase_1_regulatory_subunit_32
Tadh-wf-g4278	0.073531	3.09288e-17	5.59933e-15	chromosome_9_open_reading_frame_116
Tadh-TriadG52140	-0.0730915	4.76327e-17	8.49877e-15	tetraspanin_11
Tadh-TriadG29700	0.0730798	4.81797e-17	8.49877e-15	cilia_and_flagella_associated_protein_94
Tadh-TriadG29434	0.072957	5.43297e-17	9.46231e-15	natriuretic_peptide_receptor_2
Tadh-TriadG58131	0.0728637	5.95185e-17	1.02364e-14	sperm_flagellar_2
Tadh-TriadG57212	0.0728006	6.33006e-17	1.07525e-14	coiled_coil_domain_containing_170
Tadh-TriadG63123	-0.0727518	6.63823e-17	1.11385e-14	ATPase_H_transporting_V0_subunit_e1
Tadh-TriadG64165	-0.0726023	7.67932e-17	1.27301e-14	fatty_acid_binding_protein_4
Tadh-TriadG27651	0.0720872	1.26547e-16	2.07281e-14	cilia_and_flagella_associated_protein_57
Tadh-TriadG63940	-0.0720323	1.33434e-16	2.15991e-14	carbonic_anhydrase_7
Tadh-TriadG62271	0.0719803	1.4031e-16	2.2448e-14	nidogen_2
Tadh-TriadG59896	0.0717289	1.78741e-16	2.82412e-14	chromosome_2_open_reading_frame_81
Tadh-TriadG64012	0.071718	1.80625e-16	2.82412e-14	coiled_coil_domain_containing_114
Tadh-TriadG30267	0.0716652	1.90041e-16	2.93795e-14	gamma_aminobutyric_acid_type_B_receptor_subunit_2
Tadh-TriadG32492	-0.071561	2.10021e-16	3.21075e-14	ATPase_H_transporting_V1_subunit_B2
Tadh-TriadG56504	0.0715105	2.20449e-16	3.33314e-14	dynein_axonemal_heavy_chain_5
Tadh-TriadG58643	-0.0713656	2.5327e-16	3.78776e-14	CD151_molecule_Raph_blood_group
Tadh-TriadG51129	0.0711092	3.23537e-16	4.7866e-14	EF_hand_calcium_binding_domain_2
Tadh-TriadG53977	0.0709763	3.67221e-16	5.37509e-14	IQ_motif_containing_K
Tadh-TriadG55749	0.0708954	3.96605e-16	5.74409e-14
Tadh-TriadG54530	0.0708522	4.13198e-16	5.92208e-14	cilia_and_flagella_associated_protein_161
Tadh-TriadG37048	-0.0708029	4.33018e-16	6.14216e-14	ATP_synthase_membrane_subunit_c_locus_2
Tadh-TriadG61651	0.0706282	5.11035e-16	7.17482e-14
Tadh-TriadG63461	-0.0705496	5.50498e-16	7.65081e-14	titin
Tadh-wf-g6634	0.0703399	6.71144e-16	9.23427e-14	centrosomal_protein_250
Tadh-TriadG38228	-0.0701869	7.75164e-16	1.04922e-13	ATP_synthase_peripheral_stalk_subunit_F6
Tadh-wf-g7405	0.0701833	7.77821e-16	1.04922e-13
Tadh-TriadG58725	0.0698278	1.08601e-15	1.45072e-13	trace_amine_associated_receptor_9
Tadh-TriadG55048	0.0698124	1.10182e-15	1.45769e-13	protein_tyrosine_phosphatase_receptor_type_N2
Tadh-TriadG63996	-0.0694659	1.52285e-15	1.99551e-13
Tadh-TriadG55742	0.0694059	1.61045e-15	2.09039e-13	chromosome_4_open_reading_frame_47
Tadh-TriadG56121	0.0692735	1.8215e-15	2.34225e-13	dynein_axonemal_light_chain_1
Tadh-TriadG58302	0.0692522	1.85785e-15	2.36687e-13
Tadh-TriadG54914	-0.0692304	1.8958e-15	2.39306e-13	tubulin_alpha_1b
Tadh-TriadG27686	0.0690049	2.33685e-15	2.92297e-13	ciliogenesis_associated_kinase_1
Tadh-TriadG20207	-0.068918	2.5324e-15	3.13904e-13	glycerol_kinase
Tadh-TriadG36024	0.0689032	2.56735e-15	3.15394e-13	dynein_light_chain_Tctex_type_1
Tadh-TriadG28500	0.0688261	2.75691e-15	3.35684e-13	calcyphosine_like
Tadh-TriadG53154	0.06878	2.87675e-15	3.47204e-13	cilia_and_flagella_associated_protein_77
Tadh-TriadG57697	0.0685985	3.40055e-15	4.06854e-13	leucine_rich_repeat_containing_23
Tadh-TriadG63888	-0.0685784	3.46389e-15	4.1086e-13
Tadh-TriadG58671	0.0685192	3.65794e-15	4.30167e-13
Tadh-TriadG52557	0.0684048	4.06295e-15	4.73747e-13	translin_associated_factor_X_interacting_protein_1
Tadh-wf-g10017	0.0682185	4.81972e-15	5.57265e-13	lebercilin_LCA5
Tadh-TriadG55503	0.0682072	4.8698e-15	5.58363e-13	tachykinin_receptor_1
Tadh-wf-g8380	0.0681517	5.12355e-15	5.82603e-13	neuropeptide_FF_receptor_2
Tadh-wf-g4362	0.0680846	5.44775e-15	6.1439e-13	tubulin_polymerization_promoting_protein_family_member_2
Tadh-TriadG56592	0.0676495	8.09672e-15	9.05713e-13	cilia_and_flagella_associated_protein_97
Tadh-TriadG50911	0.0675304	9.02063e-15	1.00093e-12	MNX1
Tadh-TriadG59176	0.0672494	1.16314e-14	1.28029e-12	IQ_motif_containing_D
Tadh-TriadG57425	0.067186	1.23163e-14	1.34492e-12	adhesion_G_protein_coupled_receptor_G2
Tadh-wf-g9835	0.0671251	1.30103e-14	1.40952e-12	coiled_coil_domain_containing_96
Tadh-wf-g4578	0.0670419	1.40228e-14	1.50734e-12	dynein_light_chain_roadblock_type_2
Tadh-TriadG59086	-0.0669774	1.48604e-14	1.585e-12	fatty_acid_binding_protein_12
Tadh-TriadG55364	-0.0669148	1.57211e-14	1.6639e-12	serine_hydrolase_like_2
Tadh-TriadG17277	0.0668805	1.62126e-14	1.70282e-12
Tadh-TriadG60424	0.0668118	1.72436e-14	1.79738e-12	dynein_axonemal_heavy_chain_7
Tadh-TriadG18356	0.0666059	2.07349e-14	2.14505e-12	dynein_axonemal_heavy_chain_6
Tadh-TriadG52623	0.0661713	3.05452e-14	3.13635e-12
Tadh-TriadG51428	-0.0661104	3.22447e-14	3.28633e-12	lysosomal_associated_membrane_protein_1
Tadh-TriadG56966	0.0660611	3.36871e-14	3.40809e-12
Tadh-TriadG62344	0.0660334	3.4524e-14	3.46727e-12	NA
Tadh-TriadG22537	0.065945	3.73355e-14	3.72246e-12	NA
Tadh-TriadG58209	0.0657184	4.56205e-14	4.51577e-12
Tadh-TriadG11420	-0.0656704	4.75933e-14	4.67741e-12	solute_carrier_family_7_member_14
Tadh-TriadG36227	-0.0656435	4.87334e-14	4.75548e-12	ATPase_H_transporting_V1_subunit_H
Tadh-TriadG54259	0.0655006	5.52688e-14	5.35524e-12	EF_hand_calcium_binding_domain_6
Tadh-TriadG62217	0.0653171	6.49382e-14	6.24815e-12	thioredoxin
Tadh-TriadG63742	0.0652767	6.72836e-14	6.42885e-12
Tadh-TriadG62184	0.0646446	1.16807e-13	1.10838e-11
Tadh-TriadG63587	-0.0644898	1.33596e-13	1.25044e-11	ATPase_H_transporting_V1_subunit_D
Tadh-TriadG54830	0.0644951	1.32975e-13	1.25044e-11	phosphodiesterase_8B
Tadh-TriadG37088	-0.0644687	1.36061e-13	1.26491e-11	cytochrome_b5_type_B
Tadh-wf-g1441	0.0644041	1.43878e-13	1.3286e-11
Tadh-TriadG61843	0.0642967	1.57885e-13	1.44823e-11
Tadh-TriadG23237	-0.064276	1.60727e-13	1.46453e-11	cytochrome_b561
Tadh-wf-g10332	0.0641224	1.83511e-13	1.66113e-11	NA
Tadh-TriadG52831	0.0638394	2.34064e-13	2.10489e-11	adenylate_kinase_7
Tadh-TriadG51110	0.0637559	2.51439e-13	2.24646e-11	synaptotagmin_1
Tadh-wf-g4639	-0.0633195	3.64993e-13	3.23996e-11
Tadh-TriadG57229	0.063278	3.78111e-13	3.33489e-11	intraflagellar_transport_20
Tadh-wf-g11711	0.0632532	3.86161e-13	3.3842e-11
Tadh-TriadG54537	0.0631815	4.10435e-13	3.57416e-11	dopamine_receptor_D1
Tadh-TriadG63255	-0.0631483	4.22176e-13	3.65329e-11	aldehyde_dehydrogenase_2_family_member
Tadh-TriadG58041	0.0629713	4.90547e-13	4.2184e-11	Tctex1_domain_containing_1
Tadh-TriadG57401	0.0628764	5.31549e-13	4.5426e-11	armadillo_repeat_containing_3
Tadh-TriadG63484	0.0628283	5.53564e-13	4.70154e-11	radial_spoke_head_14_homolog
Tadh-TriadG58697	0.0627717	5.80692e-13	4.90168e-11
Tadh-TriadG29120	0.0627021	6.15821e-13	5.10426e-11	dynein_axonemal_intermediate_chain_3
Tadh-TriadG27077	0.0627058	6.13865e-13	5.10426e-11	cytochrome_b5_domain_containing_1
Tadh-TriadG50524	0.0627077	6.12919e-13	5.10426e-11
Tadh-TriadG62420	0.0626026	6.69652e-13	5.51721e-11	nidogen_1
Tadh-TriadG56320	0.0625902	6.7667e-13	5.54185e-11	tetratricopeptide_repeat_domain_29
Tadh-TriadG56866	0.0625654	6.90923e-13	5.62509e-11
Tadh-TriadG55191	0.0624491	7.61904e-13	6.16649e-11	cilia_and_flagella_associated_protein_91
Tadh-TriadG51368	0.0623908	8.00091e-13	6.43769e-11	mucin_4_cell_surface_associated
Tadh-TriadG58027	0.0623647	8.17825e-13	6.54213e-11	BTB_domain_containing_19
Tadh-TriadG24164	0.0623073	8.58111e-13	6.82471e-11	IQ_motif_containing_with_AAA_domain_1
Tadh-TriadG57724	0.0622996	8.6369e-13	6.8296e-11	leucine_rich_repeat_containing_34
Tadh-TriadG15248	0.062139	9.87948e-13	7.76753e-11	phospholipid_scramblase_1
Tadh-TriadG21914	0.0621148	1.00809e-12	7.88088e-11	adenylate_cyclase_5
Tadh-TriadG56081	0.062027	1.08475e-12	8.43223e-11	IQ_motif_containing_G
Tadh-TriadG63243	0.0620035	1.10628e-12	8.5513e-11	armadillo_repeat_containing_4
Tadh-TriadG50085	0.0619792	1.1289e-12	8.6774e-11	arachidonate_5_lipoxygenase
Tadh-TriadG51927	0.0618289	1.27935e-12	9.77922e-11	spermatogenesis_associated_17
Tadh-TriadG63784	-0.061733	1.38554e-12	1.05324e-10	ATPase_H_transporting_V1_subunit_E1
Tadh-TriadG64127	0.0616798	1.44804e-12	1.0947e-10	enolase_4
Tadh-wf-g7388	0.0616484	1.48627e-12	1.11747e-10	family_with_sequence_similarity_184_member_A
Tadh-TriadG51403	0.0615747	1.57994e-12	1.18144e-10	NME_NM23_family_member_7
Tadh-TriadG29410	0.0615644	1.59343e-12	1.18508e-10	PAX2/PAX4/PAX5/PAX6/PAX8
Tadh-TriadG63785	-0.0612703	2.03176e-12	1.50295e-10
Tadh-TriadG52466	0.0611662	2.21369e-12	1.62878e-10	dystonin
Tadh-wf-g1371	0.0610099	2.51723e-12	1.84227e-10
Tadh-TriadG60765	0.0609396	2.66666e-12	1.9413e-10	theg_spermatid_protein_like
Tadh-wf-g1382	0.0609175	2.71546e-12	1.96642e-10	Fos_proto_oncogene_AP_1_transcription_factor_subunit
Tadh-TriadG59519	0.0609002	2.75424e-12	1.98406e-10	somatostatin_receptor_1
Tadh-TriadG34077	0.0608321	2.91221e-12	2.08693e-10	R3H_domain_containing_1
Tadh-TriadG22532	0.0608256	2.92786e-12	2.08727e-10	ankyrin_and_armadillo_repeat_containing
Tadh-TriadG9064	0.0606334	3.42579e-12	2.42966e-10	ZNF148/ZNF740
Tadh-TriadG61187	-0.060595	3.53497e-12	2.49424e-10
Tadh-TriadG57374	0.0605623	3.63046e-12	2.54854e-10	zinc_finger_MYND_type_containing_12
Tadh-TriadG61535	0.0605175	3.76525e-12	2.62975e-10	family_with_sequence_similarity_47_member_E
Tadh-wf-g6870	0.0598914	6.25419e-12	4.34603e-10	coiled_coil_domain_containing_178
Tadh-TriadG59650	-0.0596117	7.83267e-12	5.41557e-10
Tadh-TriadG56473	-0.0596033	7.8858e-12	5.42503e-10	1_acylglycerol_3_phosphate_O_acyltransferase_3
Tadh-TriadG55535	-0.0593164	9.92269e-12	6.79235e-10	wolframin_ER_transmembrane_glycoprotein
Tadh-TriadG60946	-0.0592736	1.02677e-11	6.96052e-10
Tadh-TriadG54774	0.0592734	1.02695e-11	6.96052e-10	EF_hand_calcium_binding_domain_6
Tadh-wf-g964	0.0591888	1.09863e-11	7.40985e-10	calcium_sensing_receptor
Tadh-TriadG37081	-0.0591534	1.13007e-11	7.57999e-10	cytochrome_c1
Tadh-TriadG31069	0.0591481	1.13488e-11	7.57999e-10	malate_dehydrogenase_1B
Tadh-TriadG36591	0.0591031	1.17624e-11	7.81829e-10	intraflagellar_transport_27
Tadh-wf-g6609	0.0589632	1.31465e-11	8.69625e-10	NA
Tadh-TriadG60952	0.0588479	1.44062e-11	9.48396e-10	coiled_coil_domain_containing_83
Tadh-TriadG38307	-0.058233	2.33993e-11	1.5331e-09	glycerol_3_phosphate_dehydrogenase_1
Tadh-TriadG2504	0.0581952	2.41024e-11	1.57168e-09	dual_specificity_tyrosine_phosphorylation_regulated_kinase_2
Tadh-TriadG29105	-0.0579637	2.88912e-11	1.87507e-09	solute_carrier_family_6_member_13
Tadh-TriadG30614	0.057844	3.17211e-11	2.04906e-09	kinesin_family_member_1B
Tadh-TriadG56939	-0.0578273	3.21378e-11	2.06628e-09	NADH_ubiquinone_oxidoreductase_subunit_A5
Tadh-TriadG55198	0.0578143	3.2465e-11	2.07761e-09	chromosome_11_open_reading_frame_1
Tadh-TriadG64391	0.0577765	3.34356e-11	2.12981e-09	regulator_of_G_protein_signaling_22
Tadh-TriadG54943	0.0574895	4.17864e-11	2.64949e-09	tubulin_polymerization_promoting_protein_family_member_2
Tadh-TriadG37718	-0.057322	4.75713e-11	3.00244e-09	cytochrome_c_oxidase_copper_chaperone_COX17
Tadh-TriadG60506	0.0573051	4.81951e-11	3.02793e-09	HEAT_repeat_containing_9
Tadh-TriadG54660	0.0572472	5.04016e-11	3.15216e-09	N_acetyl_alpha_glucosaminidase
Tadh-wf-g9540	-0.0570289	5.96331e-11	3.71263e-09
Tadh-TriadG52329	0.057021	5.99974e-11	3.71849e-09	MYCBP_associated_protein
Tadh-TriadG59327	0.0567772	7.234e-11	4.46334e-09	tubulin_tyrosine_ligase_like_7
Tadh-TriadG52540	0.0564999	8.94102e-11	5.49194e-09	G_protein_coupled_receptor_52
Tadh-TriadG60371	0.0564825	9.0607e-11	5.5162e-09	calcium_calmodulin_dependent_protein_kinase_IV
Tadh-TriadG54468	0.0564874	9.0268e-11	5.5162e-09	WD_repeat_domain_87
Tadh-TriadG50874	0.0564666	9.17117e-11	5.55886e-09	t_complex_associated_testis_expressed_1
Tadh-TriadG33902	0.056349	1.00296e-10	6.05249e-09	NA
Tadh-TriadG59016	0.0562978	1.04279e-10	6.26539e-09	serine_threonine_tyrosine_interacting_like_1
Tadh-TriadG60580	0.0562502	1.0811e-10	6.4673e-09	histamine_receptor_H2
Tadh-orphan-1261	0.0562276	1.09981e-10	6.55075e-09	NA
Tadh-TriadG30033	0.0562156	1.10988e-10	6.58226e-09
Tadh-TriadG64271	-0.0562034	1.12023e-10	6.61172e-09	prohibitin
Tadh-wf-g2999	0.0561984	1.12446e-10	6.61172e-09	inversin
Tadh-orphan-690	-0.0561344	1.18034e-10	6.91076e-09	NA
Tadh-TriadG57365	0.0561113	1.2012e-10	7.00312e-09	neuropeptide_FF_receptor_2
Tadh-TriadG58829	0.0560404	1.26742e-10	7.35798e-09	calcyphosine_like
Tadh-TriadG29364	-0.0560348	1.27281e-10	7.35825e-09	sorting_nexin_7
Tadh-TriadG32405	0.0560269	1.28036e-10	7.37093e-09	coiled_coil_domain_containing_65
Tadh-TriadG32942	0.0560096	1.29724e-10	7.43696e-09	synaptotagmin_7
Tadh-TriadG58274	0.055985	1.3216e-10	7.54518e-09	NA
Tadh-TriadG57075	0.0559583	1.34857e-10	7.66733e-09	EF_hand_domain_family_member_B
Tadh-TriadG35766	-0.0558797	1.43088e-10	8.10184e-09	glutamyl_aminopeptidase
Tadh-TriadG52127	-0.0557698	1.55451e-10	8.76578e-09	cytochrome_b5_reductase_3
Tadh-TriadG31080	0.0557613	1.56441e-10	8.78558e-09	sperm_associated_antigen_16
Tadh-TriadG52568	0.05575	1.57785e-10	8.82504e-09	ankyrin_repeat_domain_60
Tadh-TriadG59655	-0.0557103	1.6256e-10	9.05146e-09	vesicle_associated_membrane_protein_7
Tadh-TriadG63114	-0.0557055	1.63149e-10	9.05146e-09	ATPase_H_transporting_V0_subunit_c
Tadh-TriadG61650	0.0556625	1.68516e-10	9.31167e-09
Tadh-TriadG13142	-0.0556323	1.72375e-10	9.48685e-09	vesicle_amine_transport_1
Tadh-TriadG38448	0.0552956	2.21809e-10	1.21588e-08
Tadh-TriadG25991	0.0551892	2.40126e-10	1.31107e-08	potassium_channel_tetramerization_domain_containing_8
Tadh-TriadG63278	-0.0551404	2.49009e-10	1.35419e-08	adenosylhomocysteinase
Tadh-TriadG55045	0.0550159	2.73176e-10	1.47978e-08	chromosome_10_open_reading_frame_67
Tadh-TriadG54658	-0.0549309	2.90968e-10	1.56997e-08	NADH_ubiquinone_oxidoreductase_subunit_A13
Tadh-TriadG37427	-0.0548974	2.98286e-10	1.60317e-08	acetyl_CoA_acyltransferase_1
Tadh-TriadG33038	0.0548413	3.10948e-10	1.66472e-08	dynein_axonemal_heavy_chain_1
Tadh-TriadG56463	0.0548068	3.18986e-10	1.70113e-08	dynein_axonemal_heavy_chain_5
Tadh-TriadG57111	0.0547624	3.29646e-10	1.7512e-08
Tadh-TriadG64351	0.0546517	3.5776e-10	1.89324e-08
Tadh-TriadG26078	0.054626	3.64604e-10	1.92206e-08	leucine_rich_transmembrane_and_O_methyltransferase_domain_containing
Tadh-TriadG56177	0.0545963	3.72676e-10	1.95712e-08	neuropeptide_FF_receptor_1
Tadh-TriadG57096	0.0545436	3.87444e-10	2.02694e-08	coiled_coil_domain_containing_42
Tadh-TriadG63737	-0.054491	4.0275e-10	2.09903e-08
Tadh-TriadG37485	-0.0544368	4.19138e-10	2.17619e-08	electron_transfer_flavoprotein_subunit_beta
Tadh-TriadG11807	0.0542192	4.91703e-10	2.54336e-08	NIM1_serine_threonine_protein_kinase
Tadh-TriadG63834	0.0542108	4.94757e-10	2.54957e-08	chromosome_3_open_reading_frame_84
Tadh-TriadG35956	-0.0542035	4.97401e-10	2.55364e-08	actin_gamma_1
Tadh-wf-g6292	0.054189	5.02705e-10	2.57127e-08	forkhead_associated_phosphopeptide_binding_domain_1
Tadh-wf-g1298	0.054119	5.29137e-10	2.69644e-08
Tadh-TriadG59134	0.0540848	5.42545e-10	2.75457e-08	sterile_alpha_motif_domain_containing_15
Tadh-TriadG59664	-0.054071	5.48026e-10	2.77217e-08
Tadh-TriadG63741	-0.0540226	5.67741e-10	2.85192e-08	ATP_synthase_peripheral_stalk_membrane_subunit_b
Tadh-orphan-1893	0.0540222	5.67939e-10	2.85192e-08	NA
Tadh-TriadG56611	0.0539186	6.1248e-10	3.0644e-08	gamma_aminobutyric_acid_type_B_receptor_subunit_1
Tadh-TriadG52451	0.05388	6.29963e-10	3.13465e-08	cilia_and_flagella_associated_protein_54
Tadh-TriadG31849	-0.0538776	6.31075e-10	3.13465e-08	mitochondrial_pyruvate_carrier_2
Tadh-TriadG60807	0.053862	6.38274e-10	3.159e-08	centrosome_and_spindle_pole_associated_protein_1
Tadh-wf-g6626	0.0537959	6.69739e-10	3.30285e-08
Tadh-TriadG17584	0.0537235	7.05881e-10	3.46865e-08	A_kinase_anchoring_protein_14
Tadh-TriadG54906	-0.0537023	7.16856e-10	3.51004e-08	tubulin_alpha_1c
Tadh-TriadG63746	-0.0536337	7.5342e-10	3.67599e-08
Tadh-TriadG32294	0.0536271	7.57044e-10	3.68063e-08	MOK_protein_kinase
Tadh-TriadG63816	0.053605	7.69276e-10	3.72692e-08	hematopoietic_prostaglandin_D_synthase
Tadh-TriadG25254	0.0535996	7.72261e-10	3.72826e-08	thioredoxin
Tadh-TriadG50797	0.0535565	7.96762e-10	3.83309e-08	G_protein_subunit_alpha_i1
Tadh-orphan-2507	-0.0535507	8.00106e-10	3.83577e-08	NA
Tadh-wf-g5251	0.0535424	8.04958e-10	3.84563e-08	EF_hand_calcium_binding_domain_10
Tadh-TriadG28177	0.053516	8.20475e-10	3.9062e-08	NA
Tadh-TriadG63189	-0.0534645	8.51583e-10	4.01007e-08	solute_carrier_family_25_member_3
Tadh-TriadG59590	-0.0534645	8.51631e-10	4.01007e-08
Tadh-TriadG37130	0.0534607	8.53951e-10	4.01007e-08	G_protein_subunit_gamma_7
Tadh-TriadG61431	0.0534661	8.50594e-10	4.01007e-08	testis_expressed_49
Tadh-TriadG60226	0.0533216	9.44142e-10	4.41852e-08	glutamate_rich_6
Tadh-TriadG25999	-0.053232	1.00712e-09	4.69726e-08	protein_phosphatase_Mg2_Mn2_dependent_1A
Tadh-TriadG63434	-0.0531927	1.03596e-09	4.81545e-08	catalase
Tadh-TriadG52192	0.0531342	1.08047e-09	5.00544e-08	NLR_family_pyrin_domain_containing_14
Tadh-TriadG52113	0.0529619	1.22269e-09	5.64528e-08
Tadh-orphan-548	0.0529164	1.26319e-09	5.79343e-08	NA
Tadh-TriadG64359	-0.0529186	1.26121e-09	5.79343e-08	ubiquinol_cytochrome_c_reductase_complex_III_subunit_VII
Tadh-TriadG60142	-0.0529069	1.27175e-09	5.81331e-08	cytochrome_c_oxidase_subunit_4I1
Tadh-TriadG59834	0.0528246	1.34888e-09	6.14545e-08	protein_phosphatase_1_regulatory_subunit_36
Tadh-TriadG61800	0.0526819	1.49346e-09	6.78168e-08
Tadh-TriadG63457	-0.0526731	1.50281e-09	6.79899e-08	ubiquinol_cytochrome_c_reductase_hinge_protein
Tadh-TriadG56287	-0.0526691	1.50715e-09	6.79899e-08
Tadh-TriadG55512	0.052652	1.52561e-09	6.85975e-08	coiled_coil_domain_containing_189
Tadh-TriadG30117	0.0525341	1.65918e-09	7.43605e-08	HYDIN_axonemal_central_pair_apparatus_protein
Tadh-TriadG55896	0.0525095	1.68839e-09	7.54237e-08	5_hydroxytryptamine_receptor_4
Tadh-TriadG61539	0.0524693	1.73727e-09	7.73563e-08
Tadh-TriadG29402	0.0523548	1.88427e-09	8.36314e-08	dynein_axonemal_intermediate_chain_4
Tadh-TriadG63550	0.0522977	1.96201e-09	8.68014e-08	cilia_and_flagella_associated_protein_100
Tadh-TriadG59929	0.0521401	2.19322e-09	9.67195e-08	dynein_axonemal_heavy_chain_5
Tadh-TriadG60386	-0.0521296	2.20954e-09	9.71278e-08	NADH_ubiquinone_oxidoreductase_subunit_A6
Tadh-TriadG55144	0.0520662	2.3105e-09	1.01243e-07	sperm_tail_PG_rich_repeat_containing_2
Tadh-wf-g5929	0.0520205	2.38608e-09	1.04223e-07	annexin_A13
Tadh-orphan-396	0.0519792	2.45646e-09	1.0662e-07	NA
Tadh-TriadG58085	0.0519799	2.45518e-09	1.0662e-07	sterile_alpha_and_TIR_motif_containing_1
Tadh-TriadG1842	-0.0519275	2.54734e-09	1.09871e-07	solute_carrier_family_3_member_1
Tadh-TriadG55815	-0.0519277	2.5471e-09	1.09871e-07	15_hydroxyprostaglandin_dehydrogenase
Tadh-TriadG63863	-0.0518972	2.60218e-09	1.11885e-07
Tadh-orphan-1614	0.0518596	2.67187e-09	1.14524e-07	NA
Tadh-TriadG51280	0.0517992	2.78762e-09	1.19115e-07	cilia_and_flagella_associated_protein_126
Tadh-TriadG8831	-0.0517888	2.808e-09	1.19614e-07	NADH_ubiquinone_oxidoreductase_subunit_B9
Tadh-TriadG58275	0.0517826	2.82021e-09	1.19763e-07	dynein_axonemal_assembly_factor_2
Tadh-TriadG56940	0.0517733	2.83867e-09	1.20176e-07	protein_tyrosine_phosphatase_domain_containing_1
Tadh-TriadG37528	-0.051764	2.8572e-09	1.2059e-07	dehydrogenase_reductase_4
Tadh-TriadG56610	0.0517442	2.89719e-09	1.21903e-07	gamma_aminobutyric_acid_type_B_receptor_subunit_2
Tadh-TriadG38158	-0.0516023	3.19947e-09	1.34212e-07	voltage_dependent_anion_channel_2
Tadh-TriadG29352	-0.0515952	3.21536e-09	1.34469e-07	advillin
Tadh-TriadG52564	-0.0515581	3.29979e-09	1.37581e-07	NADH_ubiquinone_oxidoreductase_core_subunit_S3
Tadh-TriadG60535	-0.051508	3.41715e-09	1.42044e-07	glutamate_ionotropic_receptor_NMDA_type_subunit_associated_protein_1
Tadh-TriadG59223	0.0513912	3.70686e-09	1.53156e-07
Tadh-TriadG60495	0.0513888	3.71323e-09	1.53156e-07	relaxin_family_peptide_receptor_1
Tadh-orphan-1185	0.051387	3.71788e-09	1.53156e-07	NA
SECP1	0.051333	3.86011e-09	1.58541e-07	NA
Tadh-TriadG52118	0.0512809	4.00246e-09	1.63898e-07	ependymin_related_1
Tadh-TriadG7089	0.0512539	4.07821e-09	1.66505e-07	FEZF1/FEZF2;zf-met.HG1.53
Tadh-TriadG29555	0.0510662	4.64469e-09	1.89072e-07	calcium_sensing_receptor
Tadh-TriadG25492	-0.0510558	4.67833e-09	1.89879e-07	EH_domain_containing_4
Tadh-TriadG63110	-0.0510465	4.70833e-09	1.90535e-07	hematopoietic_prostaglandin_D_synthase
Tadh-TriadG63188	-0.0510174	4.80425e-09	1.93847e-07	ATP_synthase_F1_subunit_gamma
Tadh-TriadG59294	0.0509578	5.00604e-09	2.00811e-07	G_protein_coupled_receptor_161
Tadh-TriadG64074	-0.0509616	4.99281e-09	2.00811e-07	ATP_synthase_F1_subunit_delta
Tadh-orphan-1291	0.0509282	5.1092e-09	2.04353e-07	NA
Tadh-TriadG56598	0.0509057	5.18919e-09	2.06353e-07
Tadh-TriadG57665	0.0509065	5.18638e-09	2.06353e-07
Tadh-TriadG50246	-0.0508731	5.30733e-09	2.10443e-07	ATPase_H_transporting_V1_subunit_A
Tadh-TriadG56433	-0.050863	5.34418e-09	2.11295e-07	EH_domain_containing_3
Tadh-TriadG37979	-0.0508574	5.36506e-09	2.11512e-07	acyl_CoA_synthetase_family_member_2
Tadh-TriadG58106	0.0507997	5.58246e-09	2.19454e-07	regulator_of_G_protein_signaling_22
Tadh-TriadG63552	-0.0507635	5.72343e-09	2.24355e-07
Tadh-TriadG24214	0.0507208	5.8937e-09	2.30373e-07	coiled_coil_domain_containing_113
Tadh-TriadG63937	-0.0507119	5.92993e-09	2.31133e-07	ATP_synthase_peripheral_stalk_subunit_OSCP
Tadh-TriadG57516	0.0506868	6.03328e-09	2.34497e-07	adhesion_G_protein_coupled_receptor_G7
Tadh-TriadG60963	-0.0504517	7.08774e-09	2.74705e-07	acetyl_CoA_acetyltransferase_1
Tadh-TriadG25971	-0.0503251	7.72815e-09	2.98684e-07	mitochondrial_pyruvate_carrier_1
Tadh-TriadG61310	0.0503005	7.859e-09	3.02891e-07	leucine_rich_repeat_containing_74A
Tadh-TriadG55354	0.0502531	8.11712e-09	3.11965e-07	small_lysine_rich_protein_1
Tadh-TriadG22609	-0.0502069	8.37623e-09	3.21027e-07	lipase_F_gastric_type
Tadh-TriadG34471	0.0501917	8.46372e-09	3.23479e-07	MORN_repeat_containing_5
Tadh-orphan-1248	0.0500823	9.11712e-09	3.47486e-07	NA
Tadh-orphan-1722	0.0500497	9.32073e-09	3.54265e-07	NA
Tadh-TriadG60435	0.0500431	9.36311e-09	3.54896e-07	EF_hand_domain_family_member_B
Tadh-orphan-2458	0.0499837	9.74791e-09	3.67456e-07	NA
Tadh-TriadG63987	-0.0499853	9.7373e-09	3.67456e-07	malate_dehydrogenase_1
Tadh-TriadG30839	0.0498995	1.03196e-08	3.86887e-07	kinesin_family_member_9
Tadh-TriadG64156	0.0498997	1.03184e-08	3.86887e-07
Tadh-TriadG22633	0.0498211	1.08817e-08	4.06851e-07	cytochrome_P450_family_51_subfamily_A_member_1
Tadh-TriadG58832	0.0497814	1.11772e-08	4.16768e-07	DMRT_like_family_A2
Tadh-TriadG58834	0.0496754	1.20061e-08	4.46463e-07
Tadh-TriadG63547	-0.0495931	1.26901e-08	4.70629e-07	peptidase_mitochondrial_processing_subunit_beta
Tadh-TriadG57268	0.0495674	1.29113e-08	4.77545e-07	cilia_and_flagella_associated_protein_251
Tadh-TriadG3859	-0.0495436	1.3119e-08	4.83926e-07	adducin_1
Tadh-TriadG24095	-0.0495178	1.33492e-08	4.91099e-07	phospholipid_scramblase_1
Tadh-TriadG53096	0.0493302	1.51387e-08	5.5545e-07	SH3_and_multiple_ankyrin_repeat_domains_2
Tadh-TriadG37607	-0.0493124	1.53196e-08	5.60592e-07	15_hydroxyprostaglandin_dehydrogenase
Tadh-TriadG60185	0.0493021	1.54255e-08	5.62968e-07
Tadh-TriadG63474	-0.049293	1.55201e-08	5.63434e-07	coiled_coil_helix_coiled_coil_helix_domain_containing_2
Tadh-TriadG38115	-0.0492937	1.55124e-08	5.63434e-07	ribosomal_protein_S11
Tadh-TriadG55121	0.0491736	1.68087e-08	6.08608e-07
Tadh-orphan-681	0.0491306	1.72976e-08	6.24667e-07	NA
Tadh-TriadG52798	0.0490719	1.79884e-08	6.47912e-07
Tadh-orphan-1637	0.0490341	1.84469e-08	6.62691e-07	NA
Tadh-TriadG59482	0.049007	1.87817e-08	6.72467e-07
Tadh-TriadG58605	0.0490042	1.88168e-08	6.72467e-07	NA
Tadh-TriadG50933	-0.0489815	1.91036e-08	6.80951e-07	glycerol_3_phosphate_acyltransferase_3
Tadh-TriadG36680	0.0489694	1.92583e-08	6.84688e-07	carboxypeptidase_D
Tadh-TriadG23726	0.048883	2.03951e-08	7.23239e-07	tubulin_tyrosine_ligase_like_9
Tadh-TriadG57174	0.0488243	2.12046e-08	7.50009e-07
Tadh-TriadG61619	-0.0487946	2.16268e-08	7.62984e-07
Tadh-TriadG50604	0.0487858	2.17527e-08	7.65462e-07	cilia_and_flagella_associated_protein_206
Tadh-TriadG52216	-0.0487805	2.18289e-08	7.66182e-07
Tadh-TriadG22420	-0.0487079	2.29033e-08	8.01849e-07	hydroxysteroid_17_beta_dehydrogenase_10
Tadh-wf-g10912	0.0486557	2.37076e-08	8.279e-07
Tadh-wf-g9267	0.0485908	2.47459e-08	8.61971e-07
Tadh-TriadG30655	0.0485217	2.58988e-08	8.99854e-07	natriuretic_peptide_receptor_1
Tadh-TriadG52683	0.0484809	2.66046e-08	9.22048e-07
Tadh-TriadG30374	0.048417	2.77483e-08	9.5927e-07	gamma_aminobutyric_acid_type_B_receptor_subunit_2
Tadh-TriadG18263	-0.0483915	2.82166e-08	9.73012e-07	peroxiredoxin_5
Tadh-TriadG55931	-0.0483779	2.84692e-08	9.79269e-07	VPS72
Tadh-TriadG63551	-0.0483054	2.98574e-08	1.02446e-06
Tadh-TriadG63191	-0.0482975	3.00142e-08	1.02728e-06	secretion_associated_Ras_related_GTPase_1B
Tadh-TriadG27169	0.0482688	3.05845e-08	1.0442e-06	MORN_repeat_containing_1
Tadh-TriadG54168	-0.0482517	3.0929e-08	1.05335e-06	solute_carrier_family_4_member_2
Tadh-TriadG38221	-0.0482037	3.19164e-08	1.08429e-06	hematopoietic_prostaglandin_D_synthase
Tadh-TriadG50710	-0.0481987	3.20204e-08	1.08515e-06	solute_carrier_family_1_member_2
Tadh-TriadG58426	0.0481884	3.22379e-08	1.08983e-06	RBPJ_interacting_and_tubulin_associated_1
Tadh-TriadG63767	-0.0481811	3.23922e-08	1.09236e-06	FKBP_prolyl_isomerase_8
Tadh-TriadG35747	-0.048173	3.25656e-08	1.09553e-06	diazepam_binding_inhibitor_acyl_CoA_binding_protein
Tadh-TriadG61644	0.0480167	3.60653e-08	1.2103e-06
Tadh-TriadG24746	-0.048004	3.63657e-08	1.21741e-06	ubiquinol_cytochrome_c_reductase_Rieske_iron_sulfur_polypeptide_1
Tadh-TriadG51804	-0.0478697	3.96909e-08	1.3255e-06	aquaporin_9
Tadh-TriadG55723	0.0477203	4.37381e-08	1.45713e-06
Tadh-TriadG55496	0.0477077	4.40951e-08	1.46547e-06	endosome_lysosome_associated_apoptosis_and_autophagy_regulator_1
Tadh-TriadG26843	-0.0476609	4.54539e-08	1.50699e-06	prohibitin_2
Tadh-TriadG61132	0.0476281	4.64304e-08	1.53566e-06
Tadh-TriadG25969	-0.0475953	4.74261e-08	1.56483e-06	solute_carrier_family_25_member_20
Tadh-TriadG64278	-0.0475714	4.81644e-08	1.57784e-06	dipeptidyl_peptidase_4
Tadh-TriadG56030	0.0475746	4.80648e-08	1.57784e-06
Tadh-TriadG57511	0.0475727	4.81241e-08	1.57784e-06	chromosome_1_open_reading_frame_158
Tadh-TriadG37084	-0.0475169	4.98914e-08	1.63054e-06	glycine_cleavage_system_protein_H
Tadh-TriadG60355	0.0474775	5.11784e-08	1.66863e-06
Tadh-TriadG20245	-0.0473995	5.38189e-08	1.75058e-06
Tadh-TriadG27741	0.0473598	5.52126e-08	1.79167e-06	protein_phosphatase_1_regulatory_subunit_42
Tadh-TriadG56247	-0.0473114	5.69591e-08	1.844e-06
Tadh-TriadG61926	0.0472857	5.79096e-08	1.87037e-06	gamma_aminobutyric_acid_type_B_receptor_subunit_1
Tadh-TriadG62094	0.0471513	6.31299e-08	2.0342e-06	NA
Tadh-TriadG25541	0.0471469	6.33072e-08	2.03515e-06	dynein_axonemal_heavy_chain_12
Tadh-TriadG55656	-0.0471244	6.42261e-08	2.05987e-06
Tadh-hyp-clust8233	-0.047116	6.45746e-08	2.06624e-06
Tadh-TriadG22079	0.0471102	6.48154e-08	2.06913e-06	natriuretic_peptide_receptor_2
Tadh-TriadG57950	-0.0470909	6.56209e-08	2.09e-06
Tadh-TriadG63760	0.0469798	7.04538e-08	2.23773e-06	IQ_motif_containing_H
Tadh-TriadG57232	-0.0469769	7.05847e-08	2.23773e-06	family_with_sequence_similarity_177_member_A1
Tadh-TriadG64407	-0.0469491	7.18503e-08	2.27262e-06
Tadh-TriadG60721	0.0468672	7.57061e-08	2.38908e-06	ADP_ribosylation_factor_like_GTPase_3
Tadh-TriadG63860	-0.0468263	7.77069e-08	2.44661e-06	dipeptidase_1
Tadh-TriadG17411	0.0468192	7.80614e-08	2.45216e-06	BTG_anti_proliferation_factor_1
Tadh-TriadG54898	0.0468132	7.83598e-08	2.45593e-06	novel_protein
Tadh-TriadG64003	-0.0467551	8.13096e-08	2.54259e-06
Tadh-TriadG37067	-0.0467363	8.22879e-08	2.56734e-06	ATPase_H_transporting_V0_subunit_d1
Tadh-TriadG63313	-0.0467258	8.28391e-08	2.57869e-06	succinate_dehydrogenase_complex_iron_sulfur_subunit_B
Tadh-TriadG59382	-0.0466973	8.43538e-08	2.61992e-06	sterol_carrier_protein_2
Tadh-TriadG55681	-0.0466802	8.52737e-08	2.64252e-06	JARID2
Tadh-wf-g8196	0.0466514	8.68488e-08	2.67718e-06	NA
Tadh-orphan-335	0.0466491	8.69756e-08	2.67718e-06	NA
Tadh-TriadG33791	-0.0466545	8.66791e-08	2.67718e-06	catechol_O_methyltransferase_domain_containing_1
Tadh-TriadG1914	-0.0465891	9.03501e-08	2.77484e-06	butyrylcholinesterase
Tadh-TriadG17289	0.0465714	9.13714e-08	2.79995e-06	Tctex1_domain_containing_1
Tadh-TriadG59244	0.0465113	9.49166e-08	2.90213e-06	gamma_glutamyltransferase_1
Tadh-TriadG33117	-0.046456	9.82966e-08	2.99217e-06
Tadh-TriadG55336	-0.0464579	9.81774e-08	2.99217e-06	succinate_CoA_ligase_GDP_forming_subunit_beta
Tadh-TriadG29326	0.0464135	1.00972e-07	3.06682e-06	natriuretic_peptide_receptor_1
Tadh-orphan-1747	0.0463802	1.03119e-07	3.12119e-06	NA
Tadh-TriadG63276	-0.0463787	1.03215e-07	3.12119e-06	guanosine_monophosphate_reductase_2
Tadh-TriadG36142	0.0463657	1.04065e-07	3.13312e-06	H3.3_histone_A
Tadh-TriadG57959	0.0463659	1.04056e-07	3.13312e-06
Tadh-TriadG63506	-0.0463345	1.06139e-07	3.18857e-06	NADH_ubiquinone_oxidoreductase_subunit_A9
Tadh-TriadG55935	0.046311	1.07724e-07	3.22913e-06
Tadh-TriadG34887	0.0462618	1.11112e-07	3.32345e-06	NA
Tadh-TriadG57725	-0.0462253	1.13701e-07	3.39353e-06	peroxisomal_biogenesis_factor_14
Tadh-TriadG60977	0.0462187	1.14173e-07	3.40023e-06	spermatogenesis_associated_4
Tadh-TriadG58198	0.0461816	1.16871e-07	3.47306e-06	LKAAEAR_motif_containing_1
Tadh-wf-g7667	0.046127	1.20948e-07	3.58647e-06
Tadh-TriadG60001	0.0460994	1.23064e-07	3.64139e-06
Tadh-TriadG54121	-0.0460867	1.24049e-07	3.66263e-06	dimethylglycine_dehydrogenase
Tadh-TriadG56332	0.0460201	1.29339e-07	3.81065e-06	protein_phosphatase_with_EF_hand_domain_2
Tadh-orphan-227	0.0460132	1.29901e-07	3.81904e-06	NA
Tadh-TriadG64116	-0.0459672	1.337e-07	3.92233e-06	D_aspartate_oxidase
Tadh-TriadG36784	-0.0459517	1.35002e-07	3.95211e-06	ATP_synthase_peripheral_stalk_subunit_d
Tadh-TriadG59780	-0.0458995	1.39481e-07	4.07455e-06	glycine_N_methyltransferase
Tadh-TriadG61452	0.0458935	1.40002e-07	4.08113e-06	adhesion_G_protein_coupled_receptor_G2
Tadh-TriadG33212	0.0458656	1.42466e-07	4.13838e-06	spectrin_beta_non_erythrocytic_1
Tadh-TriadG28014	0.0458645	1.42568e-07	4.13838e-06	phosphodiesterase_10A
Tadh-TriadG52170	0.0458584	1.43108e-07	4.14531e-06
Tadh-orphan-2706	0.0458507	1.43801e-07	4.15662e-06	NA
Tadh-wf-g6696	0.0458076	1.47721e-07	4.261e-06	intraflagellar_transport_74
Tadh-TriadG8840	-0.0457797	1.50317e-07	4.31777e-06	NADH_ubiquinone_oxidoreductase_subunit_A2
Tadh-orphan-660	0.0457805	1.50246e-07	4.31777e-06	NA
Tadh-TriadG60063	0.0457507	1.53063e-07	4.37837e-06	NA
Tadh-TriadG64378	-0.0457508	1.53053e-07	4.37837e-06	thioredoxin
Tadh-TriadG28417	0.0457201	1.56004e-07	4.45322e-06	actin_binding_LIM_protein_1
Tadh-TriadG54395	-0.0457168	1.56329e-07	4.45326e-06	mitochondrial_assembly_of_ribosomal_large_subunit_1
Tadh-orphan-1541	0.0456798	1.5997e-07	4.54757e-06	NA
Tadh-orphan-1987	-0.0456286	1.6515e-07	4.68515e-06	NA
Tadh-TriadG59522	-0.0456018	1.67924e-07	4.75406e-06	ring_finger_protein_167
Tadh-TriadG56355	0.0455425	1.74221e-07	4.92218e-06	von_Willebrand_factor_A_domain_containing_3B
Tadh-TriadG60143	0.0455028	1.78571e-07	5.03476e-06	chromosome_20_open_reading_frame_96
Tadh-TriadG55920	0.0454327	1.86498e-07	5.24749e-06	phosphodiesterase_9A
Tadh-TriadG22954	0.0454106	1.89064e-07	5.30883e-06	NME_NM23_family_member_9
Tadh-hyp-clust4917b	0.0453864	1.91913e-07	5.37787e-06	ankyrin_repeat_domain_55
Tadh-TriadG52719	0.0453813	1.92523e-07	5.38399e-06	sperm_tail_PG_rich_repeat_containing_4
Tadh-wf-g11139	0.0453747	1.9331e-07	5.39504e-06	testis_expressed_55
Tadh-TriadG27938	-0.0453339	1.98246e-07	5.5216e-06	enoyl_CoA_hydratase_domain_containing_3
Tadh-TriadG37495	-0.0453231	1.99579e-07	5.54748e-06	peroxiredoxin_2
Tadh-TriadG56242	0.045311	2.01075e-07	5.57781e-06	intraflagellar_transport_88
Tadh-TriadG59485	-0.0452677	2.06522e-07	5.71739e-06
Tadh-TriadG60464	0.0452178	2.12976e-07	5.88422e-06
Tadh-TriadG54997	0.0452073	2.14364e-07	5.91068e-06	spermatogenesis_associated_48
Tadh-TriadG59769	-0.0451833	2.17556e-07	5.9867e-06
Tadh-TriadG58155	-0.0451328	2.24431e-07	6.16356e-06	NADH_ubiquinone_oxidoreductase_subunit_A11
Tadh-TriadG58001	0.0450565	2.35206e-07	6.44661e-06
Tadh-TriadG63947	-0.0450172	2.40956e-07	6.59109e-06	pyruvate_dehydrogenase_E1_subunit_alpha_1
Tadh-TriadG58258	-0.044968	2.48339e-07	6.77957e-06	mitochondrial_ribosomal_protein_L13
Tadh-TriadG61998	0.0449439	2.52035e-07	6.86684e-06	poly_rC_binding_protein_3
Tadh-TriadG23272	0.0449304	2.54125e-07	6.91009e-06	kinesin_family_member_1A
Tadh-TriadG60361	-0.0448856	2.61202e-07	7.08852e-06	transmembrane_protein_199
Tadh-TriadG58606	0.0448167	2.72452e-07	7.37926e-06	prominin_1
Tadh-TriadG53152	0.0448007	2.75119e-07	7.42228e-06	adenylate_kinase_8
Tadh-TriadG61103	-0.0448027	2.74785e-07	7.42228e-06	C_X9_C_motif_containing_1
Tadh-TriadG59011	-0.0447843	2.77892e-07	7.48242e-06	peroxisomal_membrane_protein_2
Tadh-TriadG59202	-0.0447702	2.803e-07	7.53252e-06	glutathione_S_transferase_theta_2B
Tadh-orphan-408	-0.0447453	2.84597e-07	7.61822e-06	NA
Tadh-TriadG32115	-0.0447468	2.84328e-07	7.61822e-06	acetylcholinesterase_Cartwright_blood_group
Tadh-TriadG58946	0.0446953	2.93401e-07	7.83864e-06	F_box_protein_16
Tadh-TriadG50448	0.0446177	3.0761e-07	8.20233e-06	family_with_sequence_similarity_183_member_A
Tadh-TriadG50697	-0.0445874	3.13341e-07	8.32289e-06	methylenetetrahydrofolate_dehydrogenase_NADP_dependent_2_methenyltetrahydrofolate_cyclohydrolase
Tadh-wf-g9721	0.0445886	3.13113e-07	8.32289e-06	TSPO_associated_protein_1
Tadh-TriadG58129	0.044539	3.22694e-07	8.5548e-06	heat_shock_protein_family_B_small_member_11
Tadh-TriadG58941	-0.0444804	3.34387e-07	8.84774e-06
Tadh-TriadG29353	0.0444629	3.3796e-07	8.92512e-06	natriuretic_peptide_receptor_1
Tadh-TriadG62671	0.0444506	3.40488e-07	8.97465e-06	NA
Tadh-TriadG57181	0.0444414	3.42404e-07	9.0079e-06	double_zinc_ribbon_and_ankyrin_repeat_domains_1
Tadh-TriadG52814	0.0444195	3.46971e-07	9.11064e-06	leucine_rich_repeat_containing_74A
Tadh-wf-g9550	0.0443874	3.538e-07	9.27225e-06	5_hydroxytryptamine_receptor_1E
Tadh-TriadG22925	0.0443697	3.57606e-07	9.3542e-06	proprotein_convertase_subtilisin_kexin_type_1
Tadh-TriadG58082	0.0443569	3.60388e-07	9.40905e-06
Tadh-TriadG60436	-0.0443197	3.68585e-07	9.60485e-06	small_integral_membrane_protein_15
Tadh-orphan-2726	-0.0442849	3.76439e-07	9.79098e-06	NA
Tadh-TriadG22538	-0.0442575	3.8271e-07	9.93529e-06	sulfite_oxidase
Tadh-TriadG60385	0.0442542	3.83484e-07	9.93663e-06	NA
Tadh-TriadG51599	0.0442505	3.84341e-07	9.94013e-06	coiled_coil_domain_containing_92
Tadh-TriadG50216	-0.0442075	3.94451e-07	1.01825e-05	RAB22A_member_RAS_oncogene_family
Tadh-TriadG59734	0.0441526	4.07723e-07	1.05054e-05
Tadh-TriadG5705	-0.0441472	4.0907e-07	1.05204e-05	nipsnap_homolog_1
Tadh-TriadG33358	-0.0441325	4.12712e-07	1.05942e-05	stearoyl_CoA_desaturase
Tadh-TriadG55913	0.0441128	4.17626e-07	1.07004e-05
Tadh-TriadG64164	-0.0440366	4.37221e-07	1.11817e-05	cellular_retinoic_acid_binding_protein_2
Tadh-TriadG60775	-0.044005	4.45619e-07	1.13753e-05	solute_carrier_family_26_member_11
Tadh-TriadG64171	-0.0439938	4.48623e-07	1.14096e-05	glutathione_S_transferase_theta_1
Tadh-TriadG57014	0.0439949	4.48319e-07	1.14096e-05	calponin_3
Tadh-TriadG61554	0.0439355	4.64605e-07	1.17943e-05
Tadh-TriadG64394	-0.0439017	4.74126e-07	1.20138e-05	von_Willebrand_factor
Tadh-TriadG60025	0.0438851	4.78854e-07	1.20891e-05	NA
Tadh-TriadG50603	0.0438854	4.78779e-07	1.20891e-05	casein_kinase_1_alpha_1
Tadh-TriadG24633	0.0438815	4.79889e-07	1.2093e-05	F_box_and_leucine_rich_repeat_protein_13
Tadh-wf-g8379	0.0438517	4.88541e-07	1.22886e-05	C_C_motif_chemokine_receptor_5
Tadh-TriadG19533	0.0438235	4.96875e-07	1.24526e-05	CD151_molecule_Raph_blood_group
Tadh-wf-g6950	-0.043825	4.9641e-07	1.24526e-05	HECT_domain_E3_ubiquitin_protein_ligase_1
Tadh-TriadG38507	-0.0438125	5.00151e-07	1.2512e-05	Rh_associated_glycoprotein
Tadh-TriadG19095	0.0437928	5.06063e-07	1.26369e-05	NA
Tadh-TriadG63477	-0.0437821	5.09318e-07	1.26951e-05	oncoprotein_induced_transcript_3
Tadh-TriadG33463	0.0437784	5.10457e-07	1.27005e-05	cilia_and_flagella_associated_protein_44
Tadh-TriadG63107	-0.0437316	5.24927e-07	1.30135e-05	succinate_dehydrogenase_complex_subunit_C
Tadh-TriadG56108	0.0437325	5.24652e-07	1.30135e-05	NA
Tadh-TriadG52263	-0.043725	5.27012e-07	1.30416e-05	melanotransferrin
Tadh-TriadG58537	-0.0436252	5.59339e-07	1.38168e-05
Tadh-TriadG52174	0.0436187	5.61532e-07	1.38461e-05	tetraspanin_7
Tadh-TriadG64078	-0.0436012	5.67416e-07	1.39661e-05	ATPase_H_transporting_V0_subunit_b
Tadh-TriadG63627	-0.0435965	5.68999e-07	1.39801e-05	microsomal_glutathione_S_transferase_1
Tadh-TriadG37552	-0.0435646	5.79898e-07	1.41972e-05	dipeptidase_1
Tadh-TriadG57265	-0.0435673	5.78993e-07	1.41972e-05	complement_C1q_binding_protein
Tadh-TriadG63883	0.0435095	5.99253e-07	1.4645e-05	dynein_light_chain_roadblock_type_2
Tadh-TriadG63716	-0.0434893	6.0649e-07	1.47842e-05	betaine_homocysteine_S_methyltransferase
Tadh-TriadG64063	-0.0434876	6.071e-07	1.47842e-05	novel_transcript
Tadh-orphan-881	0.0434449	6.22691e-07	1.51371e-05	NA
Tadh-orphan-612	-0.0433988	6.39947e-07	1.55292e-05	NA
Tadh-TriadG56310	0.0433415	6.62086e-07	1.60381e-05
Tadh-TriadG63920	0.0433112	6.74058e-07	1.62708e-05
Tadh-TriadG58007	-0.0433115	6.73955e-07	1.62708e-05	hematopoietic_prostaglandin_D_synthase
Tadh-TriadG61514	-0.0432986	6.79101e-07	1.63638e-05	succinate_CoA_ligase_GDP_ADP_forming_subunit_alpha
Tadh-TriadG25370	-0.0432565	6.9622e-07	1.6747e-05	translocase_of_inner_mitochondrial_membrane_13
Tadh-wf-g11954	0.0432386	7.03633e-07	1.68903e-05	NA
Tadh-TriadG55803	0.0432362	7.04633e-07	1.68903e-05	carboxypeptidase_D
Tadh-TriadG64179	-0.0432013	7.19309e-07	1.72121e-05	glutathione_S_transferase_pi_1
Tadh-TriadG37628	-0.0431767	7.29827e-07	1.74335e-05	hematopoietic_prostaglandin_D_synthase
Tadh-TriadG63930	0.0431296	7.50432e-07	1.78829e-05	WD_repeat_domain_49
Tadh-TriadG9440	0.0431277	7.51242e-07	1.78829e-05	like_ATOH8/BHLHA9/NEUROD1/NEUROD2/NEUROD4/NEUROD6
Tadh-TriadG22811	-0.043093	7.6678e-07	1.82213e-05	solute_carrier_family_25_member_18
Tadh-TriadG59660	-0.0430818	7.71848e-07	1.83101e-05	eukaryotic_translation_initiation_factor_4E_binding_protein_2
Tadh-TriadG55951	-0.0430588	7.82392e-07	1.85283e-05
Tadh-TriadG63117	-0.043024	7.98596e-07	1.88795e-05	glutathione_S_transferase_theta_1
Tadh-TriadG36212	-0.0429835	8.17852e-07	1.93016e-05	ribosomal_protein_S12
Tadh-orphan-2933	0.0429102	8.53815e-07	2.01158e-05	NA
Tadh-TriadG23652	0.0429047	8.56589e-07	2.01467e-05	cilia_and_flagella_associated_protein_92_putative
Tadh-wf-g2876	-0.0428979	8.59978e-07	2.01919e-05	novel_transcript_readthrough_between_UQCR11_and_MBD3
Tadh-TriadG59762	0.0428297	8.95097e-07	2.09806e-05	mutL_homolog_3
Tadh-wf-g2954	0.0427778	9.22702e-07	2.15543e-05	Ras_protein_specific_guanine_nucleotide_releasing_factor_1
Tadh-orphan-3031	0.0427785	9.22312e-07	2.15543e-05	NA
Tadh-TriadG54024	0.0427683	9.27855e-07	2.16379e-05
Tadh-TriadG63540	-0.0427569	9.34078e-07	2.17462e-05	sorting_nexin_5
Tadh-TriadG61440	0.0427048	9.62935e-07	2.23512e-05
Tadh-TriadG26877	0.0427042	9.63316e-07	2.23512e-05	novel_protein
Tadh-TriadG56714	0.0426881	9.72416e-07	2.25244e-05	profilin_family_member_4
Tadh-TriadG23373	0.0426579	9.89719e-07	2.28866e-05	salt_inducible_kinase_1B_putative
Tadh-TriadG11741	-0.0426464	9.96351e-07	2.30013e-05	solute_carrier_family_1_member_2
Tadh-TriadG50939	-0.0426422	9.98788e-07	2.3019e-05	hexokinase_1
Tadh-TriadG37492	-0.042553	1.0521e-06	2.42071e-05	angiotensin_I_converting_enzyme
Tadh-TriadG61203	0.0425495	1.05424e-06	2.42158e-05	INSM1/INSM2
Tadh-TriadG57557	0.0425133	1.07674e-06	2.46504e-05
Tadh-TriadG58586	-0.0425152	1.0755e-06	2.46504e-05	CDK2_associated_cullin_domain_1
Tadh-TriadG37376	-0.0425075	1.08032e-06	2.46913e-05	receptor_accessory_protein_5
Tadh-TriadG61186	-0.0424953	1.08803e-06	2.48262e-05	solute_carrier_family_35_member_F3
Tadh-TriadG60698	-0.0424822	1.09639e-06	2.49755e-05	epoxide_hydrolase_4
Tadh-TriadG33541	0.042473	1.10225e-06	2.50674e-05	adhesion_G_protein_coupled_receptor_D1
Tadh-TriadG55968	0.0424467	1.11922e-06	2.54116e-05
Tadh-TriadG61290	0.0424424	1.12201e-06	2.54328e-05
Tadh-TriadG52391	0.042431	1.12946e-06	2.54758e-05	leucine_rich_repeats_and_guanylate_kinase_domain_containing
Tadh-TriadG37449	-0.0424327	1.12839e-06	2.54758e-05	phosphoglycerate_dehydrogenase
Tadh-TriadG57064	0.0424313	1.12927e-06	2.54758e-05	progestin_and_adipoQ_receptor_family_member_6
Tadh-TriadG28017	0.0424246	1.13371e-06	2.55297e-05	NA
Tadh-TriadG29248	0.0424168	1.13886e-06	2.5604e-05	hepatocyte_growth_factor
Tadh-TriadG19806	0.042412	1.14198e-06	2.56322e-05	intraflagellar_transport_81
Tadh-TriadG52248	0.0423988	1.15077e-06	2.57874e-05
Tadh-wf-g8200	0.0423917	1.15554e-06	2.58101e-05	neuromedin_U_receptor_2
Tadh-TriadG58662	0.0423944	1.15374e-06	2.58101e-05	LRP2_binding_protein
Tadh-TriadG33900	-0.042388	1.15801e-06	2.58234e-05	acyl_CoA_dehydrogenase_short_branched_chain
Tadh-TriadG28989	-0.0423805	1.16308e-06	2.58945e-05	retinol_dehydrogenase_12
Tadh-TriadG60038	-0.0423074	1.21341e-06	2.69448e-05
Tadh-TriadG55288	0.0423063	1.21417e-06	2.69448e-05	F_box_and_leucine_rich_repeat_protein_13
Tadh-TriadG28339	0.0422877	1.22734e-06	2.71933e-05	protein_kinase_cAMP_dependent_type_II_regulatory_subunit_alpha
Tadh-orphan-2213	0.0422701	1.23995e-06	2.74284e-05	NA
Tadh-TriadG55669	0.042261	1.24646e-06	2.75072e-05	chromosome_5_open_reading_frame_49
Tadh-TriadG57764	0.0422596	1.24751e-06	2.75072e-05
Tadh-TriadG49508	-0.0422471	1.25653e-06	2.76176e-05	NME_NM23_nucleoside_diphosphate_kinase_1
Tadh-wf-g11912	0.0422485	1.25548e-06	2.76176e-05	NA
Tadh-TriadG24994	-0.0421851	1.30235e-06	2.85791e-05	translocase_of_inner_mitochondrial_membrane_8_homolog_B
Tadh-TriadG60356	-0.0421804	1.30592e-06	2.86117e-05
Tadh-TriadG61075	-0.0421749	1.31009e-06	2.86575e-05
Tadh-TriadG27693	0.042151	1.32831e-06	2.901e-05	cilia_and_flagella_associated_protein_57
Tadh-TriadG30433	0.0421233	1.34971e-06	2.94304e-05
Tadh-TriadG61928	0.0421182	1.35364e-06	2.94696e-05	intraflagellar_transport_57
Tadh-TriadG59454	0.0420948	1.37205e-06	2.97958e-05	hypocretin_receptor_2
Tadh-TriadG57000	0.0420937	1.37296e-06	2.97958e-05
Tadh-orphan-2912	0.0420894	1.37638e-06	2.98229e-05	NA
Tadh-TriadG37340	-0.0420432	1.41347e-06	3.05785e-05	protein_Z_vitamin_K_dependent_plasma_glycoprotein
Tadh-TriadG23475	0.042035	1.42018e-06	3.06754e-05	dynein_axonemal_heavy_chain_2
Tadh-TriadG59815	-0.0420181	1.43407e-06	3.0927e-05	transmembrane_protein_120B
Tadh-orphan-38	0.0420124	1.43876e-06	3.09795e-05	NA
Tadh-TriadG64053	-0.0420091	1.44145e-06	3.0989e-05
Tadh-TriadG32481	-0.0420025	1.44694e-06	3.10268e-05	nucleosome_assembly_protein_1_like_1
Tadh-wf-g11075	0.0420016	1.44772e-06	3.10268e-05	neuropeptide_FF_receptor_2
Tadh-TriadG35761	-0.0419525	1.48918e-06	3.18657e-05	RAB8A_member_RAS_oncogene_family
Tadh-TriadG64367	-0.041933	1.50592e-06	3.21739e-05	X_prolyl_aminopeptidase_1
Tadh-TriadG28706	-0.0419045	1.53085e-06	3.26558e-05	failed_axon_connections_homolog_metaxin_like_GST_domain_containing
Tadh-orphan-391	-0.0418896	1.54392e-06	3.28479e-05	NA
Tadh-TriadG64040	-0.0418888	1.54463e-06	3.28479e-05	solute_carrier_family_23_member_2
Tadh-TriadG62631	0.0418554	1.57457e-06	3.34329e-05
Tadh-TriadG22012	-0.0418526	1.57707e-06	3.34343e-05	alkaline_phosphatase_biomineralization_associated
Tadh-TriadG61182	-0.0418184	1.60833e-06	3.40445e-05
Tadh-TriadG63743	-0.0417494	1.67313e-06	3.53619e-05	electron_transfer_flavoprotein_subunit_alpha
Tadh-TriadG53036	0.0416794	1.74146e-06	3.67497e-05
Tadh-TriadG64386	-0.0416402	1.78088e-06	3.75239e-05
Tadh-TriadG31476	0.0416087	1.81312e-06	3.81449e-05	NA
Tadh-TriadG52300	-0.0415774	1.84581e-06	3.87733e-05	riboflavin_kinase
Tadh-hyp-clust8318	-0.0415691	1.85453e-06	3.88971e-05
Tadh-orphan-825	-0.0414701	1.9621e-06	4.10905e-05	NA
Tadh-TriadG57335	0.0414261	2.01176e-06	4.20666e-05	NA
Tadh-TriadG52370	0.0414126	2.02726e-06	4.23263e-05
Tadh-wf-g698	-0.0413745	2.07157e-06	4.31859e-05
Tadh-TriadG24195	0.0413529	2.09705e-06	4.36511e-05	intraflagellar_transport_172
Tadh-TriadG63943	-0.0413396	2.11295e-06	4.39155e-05	isocitrate_dehydrogenase_NAD_3_non_catalytic_subunit_gamma
Tadh-TriadG30457	0.0412979	2.16342e-06	4.48967e-05	G_protein_subunit_alpha_i3
Tadh-TriadG63360	-0.0412735	2.19354e-06	4.54532e-05	ribosomal_protein_lateral_stalk_subunit_P0
Tadh-TriadG56974	-0.0412447	2.22966e-06	4.61322e-05	mitochondrial_ribosomal_protein_L19
Tadh-TriadG54273	-0.041234	2.24312e-06	4.63409e-05	heparan_sulfate_proteoglycan_2
Tadh-TriadG49711	-0.0412306	2.24751e-06	4.6362e-05	peroxiredoxin_5
Tadh-TriadG63884	0.0412097	2.27412e-06	4.68407e-05	glutathione_peroxidase_1
Tadh-TriadG20666	-0.0411476	2.35539e-06	4.84422e-05	mitochondrial_ribosomal_protein_L12
Tadh-TriadG22771	-0.0411308	2.37775e-06	4.88291e-05	metabolism_of_cobalamin_associated_D
Tadh-TriadG57438	-0.0411269	2.383e-06	4.8864e-05	ventricular_zone_expressed_PH_domain_containing_1
Tadh-TriadG17368	-0.0411057	2.41172e-06	4.93504e-05	glutaredoxin_5
Tadh-TriadG55163	-0.0411041	2.4139e-06	4.93504e-05
Tadh-TriadG59708	0.0410942	2.42744e-06	4.95537e-05
Tadh-wf-g10502	0.041068	2.46343e-06	5.02139e-05	cilia_and_flagella_associated_protein_99
Tadh-orphan-2193	0.0410033	2.55486e-06	5.20004e-05	NA
Tadh-TriadG9570	0.0409987	2.56144e-06	5.20575e-05	OTP/PITX1/PITX2/PITX3/RAX/RAX2
Tadh-TriadG55959	0.0409904	2.57349e-06	5.22251e-05	amyloid_beta_precursor_protein
Tadh-TriadG64201	0.0409833	2.58372e-06	5.23556e-05	NA
Tadh-TriadG61599	0.0409743	2.59688e-06	5.25448e-05
Tadh-TriadG64243	-0.0409542	2.62638e-06	5.30637e-05	solute_carrier_family_2_member_13
Tadh-TriadG22099	0.0409454	2.63941e-06	5.32487e-05	dynein_cytoplasmic_2_heavy_chain_1
Tadh-TriadG23710	-0.0409357	2.65379e-06	5.33822e-05	dehydrogenase_reductase_1
Tadh-TriadG28438	0.0409375	2.65114e-06	5.33822e-05	TIA1_cytotoxic_granule_associated_RNA_binding_protein
Tadh-TriadG9015	-0.0409132	2.68767e-06	5.3985e-05	glutathione_peroxidase_4
Tadh-TriadG60603	0.0409009	2.70621e-06	5.42782e-05	sorting_nexin_7
Tadh-wf-g3240	-0.0408847	2.73097e-06	5.46949e-05	NADH_ubiquinone_oxidoreductase_subunit_B3
Tadh-orphan-784	0.0408721	2.75034e-06	5.50028e-05	NA
Tadh-wf-g1647	0.0408283	2.81874e-06	5.62888e-05	ENSP00000491078.1
Tadh-TriadG55659	0.0407926	2.87568e-06	5.72597e-05	NA
Tadh-TriadG55660	0.0407926	2.87568e-06	5.72597e-05	NA
Tadh-orphan-2280	0.0407851	2.88771e-06	5.74162e-05	NA
Tadh-TriadG60813	0.040782	2.8928e-06	5.74343e-05	tetratricopeptide_repeat_domain_26
Tadh-TriadG4027	0.0407492	2.9464e-06	5.84143e-05	intraflagellar_transport_46
Tadh-TriadG57375	0.0407313	2.97595e-06	5.89152e-05	phosphatidylinositol_specific_phospholipase_C_X_domain_containing_3
Tadh-wf-g2800	0.0407214	2.99247e-06	5.90723e-05	A_kinase_anchoring_protein_9
Tadh-wf-g5177	-0.0407229	2.98999e-06	5.90723e-05	vacuolar_ATPase_assembly_factor_VMA21
Tadh-TriadG64068	-0.0407168	3.00021e-06	5.91402e-05	cytochrome_c_oxidase_subunit_5B
Tadh-TriadG51427	-0.0406742	3.0724e-06	6.04766e-05
Tadh-orphan-2210	0.0406513	3.11199e-06	6.11685e-05	NA
Tadh-TriadG51148	-0.0406339	3.14239e-06	6.16777e-05	stearoyl_CoA_desaturase
Tadh-TriadG63886	-0.0406207	3.16554e-06	6.20436e-05
Tadh-TriadG57699	-0.0405859	3.22754e-06	6.30993e-05
Tadh-TriadG58528	0.0405854	3.22857e-06	6.30993e-05	RAB28_member_RAS_oncogene_family
Tadh-TriadG59599	-0.0405797	3.23877e-06	6.32088e-05	calponin_3
Tadh-orphan-2774	-0.0405618	3.27117e-06	6.37507e-05	NA
Tadh-TriadG63184	-0.0405565	3.28086e-06	6.38491e-05	monoacylglycerol_O_acyltransferase_2
Tadh-TriadG55687	0.0405454	3.30131e-06	6.41564e-05	cyclic_nucleotide_binding_domain_containing_1
Tadh-TriadG32073	-0.0405343	3.32177e-06	6.44629e-05	butyrylcholinesterase
Tadh-wf-g8819	-0.0405237	3.34132e-06	6.4751e-05	nuclear_transport_factor_2
Tadh-TriadG55145	-0.0404946	3.39584e-06	6.5684e-05
Tadh-TriadG58009	0.0404929	3.39901e-06	6.5684e-05	NA
Tadh-TriadG55838	-0.0404736	3.43578e-06	6.63014e-05
Tadh-TriadG62215	-0.0404521	3.47705e-06	6.70039e-05
Tadh-TriadG60918	0.0404393	3.50182e-06	6.71988e-05
Tadh-TriadG62289	0.0404395	3.50149e-06	6.71988e-05
Tadh-TriadG58269	0.0404397	3.50105e-06	6.71988e-05	leucine_rich_repeat_kinase_2
Tadh-TriadG23687	0.0404318	3.51641e-06	6.73849e-05	NA
Tadh-TriadG17956	0.040418	3.54359e-06	6.78111e-05	EGR1/EGR2/EGR3/EGR4
Tadh-TriadG62091	0.040349	3.68179e-06	7.0358e-05	G_protein_coupled_receptor_19
Tadh-TriadG52223	-0.0403134	3.75521e-06	7.16615e-05	enoyl_CoA_hydratase_short_chain_1
Tadh-TriadG57847	0.0403038	3.77516e-06	7.19424e-05	armadillo_like_helical_domain_containing_1
Tadh-TriadG60215	-0.0402803	3.82456e-06	7.2783e-05	4_aminobutyrate_aminotransferase
Tadh-TriadG53964	-0.0402762	3.83336e-06	7.2796e-05
Tadh-TriadG61664	0.0402743	3.83743e-06	7.2796e-05	extended_synaptotagmin_2
Tadh-orphan-1510	0.0402725	3.84111e-06	7.2796e-05	NA
Tadh-TriadG60322	-0.0402438	3.90271e-06	7.38615e-05	biogenesis_of_lysosomal_organelles_complex_1_subunit_6
Tadh-wf-g10125	-0.0402176	3.9596e-06	7.48354e-05	NA
Tadh-hyp-clust4169	0.0401658	4.0744e-06	7.68993e-05	CD163_molecule_like_1
Tadh-TriadG55932	0.0401587	4.09053e-06	7.70981e-05
Tadh-TriadG64234	0.0401032	4.21756e-06	7.93836e-05
Tadh-TriadG53076	-0.0400733	4.2876e-06	8.05917e-05	phosphohistidine_phosphatase_1
Tadh-TriadG50496	-0.040036	4.3767e-06	8.21542e-05	RAB10_member_RAS_oncogene_family
Tadh-TriadG32287	-0.0400296	4.39194e-06	8.2328e-05	cornichon_family_AMPA_receptor_auxiliary_protein_1
Tadh-TriadG55462	-0.0400136	4.43096e-06	8.29464e-05	glutamyl_aminopeptidase
Tadh-TriadG52229	-0.0400088	4.44268e-06	8.30527e-05	NAD_P_dependent_steroid_dehydrogenase_like
Tadh-TriadG37100	0.0399952	4.47588e-06	8.35599e-05	pecanex_4
Tadh-TriadG3759	0.0399724	4.5324e-06	8.43861e-05	adrenoceptor_alpha_1B
Tadh-orphan-2714	0.0399748	4.52635e-06	8.43861e-05	NA
Tadh-TriadG54256	0.0399457	4.59944e-06	8.55184e-05
Tadh-TriadG58808	0.0399335	4.6302e-06	8.59743e-05	PHD_finger_protein_24
Tadh-orphan-512	0.0399023	4.71032e-06	8.73441e-05	NA
Tadh-TriadG60503	-0.0398415	4.86993e-06	9.01823e-05	FUN14_domain_containing_2
Tadh-TriadG56511	0.0398162	4.93795e-06	9.13189e-05	ARFGEF_family_member_3
Tadh-TriadG54111	0.0397988	4.98522e-06	9.20694e-05	kinase_suppressor_of_ras_2
Tadh-TriadG61174	0.0397804	5.03556e-06	9.28743e-05
Tadh-TriadG54013	-0.0397757	5.04855e-06	9.29893e-05	solute_carrier_family_25_member_1
Tadh-TriadG30089	0.0397428	5.14011e-06	9.45492e-05	protein_kinase_D3
Tadh-TriadG23781	-0.0397377	5.15438e-06	9.46851e-05	growth_hormone_inducible_transmembrane_protein
Tadh-orphan-70	-0.0397338	5.16547e-06	9.47622e-05	NA
Tadh-TriadG37016	-0.0396664	5.35918e-06	9.8185e-05	pyruvate_dehydrogenase_E1_subunit_beta
Tadh-TriadG24432	0.0396206	5.49464e-06	0.000100399	ankyrin_and_armadillo_repeat_containing
Tadh-TriadG55466	-0.0396217	5.49136e-06	0.000100399
Tadh-TriadG64181	-0.0396011	5.55321e-06	0.000101335	methionine_adenosyltransferase_2A
Tadh-TriadG64023	-0.0395657	5.66154e-06	0.000103175	YBX1/YBX2/YBX3
Tadh-TriadG54634	0.0395506	5.70831e-06	0.00010389	NA
Tadh-TriadG19171	-0.0395383	5.74663e-06	0.000104311	zinc_binding_alcohol_dehydrogenase_domain_containing_2
Tadh-TriadG58057	-0.0395395	5.74276e-06	0.000104311	iron_sulfur_cluster_assembly_1
Tadh-orphan-2864	0.039535	5.75677e-06	0.000104358	NA
Tadh-TriadG38509	-0.0395219	5.798e-06	0.000104967	triosephosphate_isomerase_1
Tadh-TriadG56942	-0.0394882	5.90517e-06	0.000106766	NADH_ubiquinone_oxidoreductase_subunit_A12
Tadh-TriadG25862	0.0394693	5.96609e-06	0.000107726	phosphodiesterase_10A
Tadh-TriadG63365	-0.03943	6.09479e-06	0.000109906	Tu_translation_elongation_factor_mitochondrial
Tadh-TriadG55318	0.0393884	6.23375e-06	0.000112265
Tadh-TriadG27662	0.0393741	6.28235e-06	0.000112992	DnaJ_heat_shock_protein_family_Hsp40_member_C27
Tadh-TriadG58898	-0.0393688	6.30055e-06	0.000113171	plasminogen_receptor_with_a_C_terminal_lysine
Tadh-orphan-1274	-0.0393648	6.31423e-06	0.000113269	NA
Tadh-TriadG27379	0.0393509	6.36182e-06	0.000113974	LDL_receptor_related_protein_1B
Tadh-TriadG52373	-0.0393319	6.42757e-06	0.000115	ceramide_synthase_1
Tadh-TriadG30804	0.0393295	6.43577e-06	0.000115	tetratricopeptide_repeat_domain_25
Tadh-orphan-984	0.0393168	6.48049e-06	0.000115649	NA
Tadh-TriadG54908	-0.0392924	6.56645e-06	0.000117031	integrin_subunit_alpha_9
Tadh-TriadG61121	-0.0392797	6.61164e-06	0.000117684	butyrylcholinesterase
Tadh-TriadG22586	0.0392662	6.65995e-06	0.00011839	tubulin_tyrosine_ligase_like_4
Tadh-TriadG7508	0.0392587	6.68706e-06	0.00011854	NA
Tadh-TriadG59832	0.0392605	6.68069e-06	0.00011854	neuroglobin
Tadh-TriadG57690	0.0392567	6.69423e-06	0.00011854	NA
Tadh-TriadG54819	0.0392366	6.76745e-06	0.000119683	centrin_3
Tadh-TriadG58945	0.0392111	6.86148e-06	0.00012119	F_box_protein_10
Tadh-TriadG63196	-0.0391941	6.92465e-06	0.000122149	glutamic_oxaloacetic_transaminase_2
Tadh-TriadG49700	0.0391865	6.95312e-06	0.000122494	BR_serine_threonine_kinase_2
Tadh-wf-g11348	0.0391685	7.02079e-06	0.000123528
Tadh-TriadG64425	0.0391579	7.0612e-06	0.000124081
Tadh-TriadG49770	-0.0391531	7.07933e-06	0.00012424	ATP_synthase_membrane_subunit_c_locus_1
Tadh-TriadG56512	0.0391323	7.15923e-06	0.000125483
Tadh-TriadG58187	-0.0391168	7.21912e-06	0.000126371	apolipoprotein_O_like
Tadh-TriadG25208	-0.0391053	7.26406e-06	0.000126996	mitochondrial_ribosomal_protein_S21
Tadh-TriadG61636	0.0390889	7.32835e-06	0.000127738
Tadh-orphan-1223	0.0390874	7.33435e-06	0.000127738	NA
Tadh-TriadG57600	-0.0390901	7.32374e-06	0.000127738	tolloid_like_1
Tadh-TriadG26397	-0.0390667	7.41675e-06	0.00012901	ubiquitin_like_5
Tadh-TriadG60792	0.0390469	7.49619e-06	0.000130227	NA
Tadh-orphan-2881	0.0390009	7.68344e-06	0.000133312	NA
Tadh-TriadG19040	0.0389719	7.80407e-06	0.000135235	ENSP00000504382.1
Tadh-TriadG49712	-0.0389217	8.01746e-06	0.000138757	RAP2B_member_of_RAS_oncogene_family
Tadh-TriadG54191	0.0389084	8.07448e-06	0.000139569	abhydrolase_domain_containing_8
Tadh-TriadG53139	0.0387577	8.75265e-06	0.000151101	NA
Tadh-TriadG61336	0.0387547	8.76689e-06	0.000151157
Tadh-orphan-258	0.0387447	8.81342e-06	0.000151769	NA
Tadh-TriadG55308	-0.0387235	8.91379e-06	0.000153306
Tadh-TriadG55299	-0.0386703	9.17066e-06	0.000157527	coiled_coil_domain_containing_115
Tadh-TriadG30534	-0.0386532	9.25459e-06	0.00015877	FOXC1/FOXC2/FOXL1/FOXS1
Tadh-TriadG31655	-0.038642	9.30977e-06	0.000159518	enoyl_CoA_delta_isomerase_1
Tadh-TriadG51652	-0.0386112	9.46366e-06	0.000161953	ethanolamine_kinase_1
Tadh-TriadG59204	-0.0385919	9.56134e-06	0.000163422	glutathione_S_transferase_theta_1
Tadh-TriadG56275	-0.0385094	9.98985e-06	0.000170534	presequence_translocase_associated_motor_16
Tadh-TriadG26937	-0.0385053	1.00117e-05	0.000170694	short_chain_dehydrogenase_reductase_family_16C_member_5
Tadh-TriadG57506	0.038464	1.02334e-05	0.00017426
Tadh-TriadG52866	-0.03846	1.02551e-05	0.000174413	regulator_of_G_protein_signaling_7
Tadh-TriadG57742	-0.0384169	1.04924e-05	0.000178228	mitochondrial_ribosomal_protein_L20
Tadh-TriadG29160	-0.0384078	1.05426e-05	0.000178861	flavin_containing_dimethylaniline_monoxygenase_5
Tadh-orphan-2855	0.0383939	1.06208e-05	0.000179965	NA
Tadh-TriadG52371	0.038391	1.0637e-05	0.000180017	NA
Tadh-TriadG61447	-0.0383652	1.07831e-05	0.000182266	progestin_and_adipoQ_receptor_family_member_3
Tadh-TriadG57757	-0.0383445	1.09023e-05	0.000184054
Tadh-TriadG30620	0.0383156	1.10697e-05	0.000186652	guanylate_cyclase_1_soluble_subunit_beta_1
Tadh-orphan-208	0.0383016	1.11522e-05	0.000187813	NA
Tadh-wf-g6188	0.0382884	1.12301e-05	0.000188893
Tadh-TriadG58413	-0.0382857	1.12463e-05	0.000188935	copper_chaperone_for_superoxide_dismutase
Tadh-TriadG28664	-0.0382753	1.13078e-05	0.000189737	NADH_ubiquinone_oxidoreductase_core_subunit_V1
Tadh-wf-g6304	0.0382624	1.13855e-05	0.000190808
Tadh-TriadG21297	-0.0382428	1.15035e-05	0.000192551	cytochrome_c_oxidase_subunit_6B1
Tadh-TriadG56094	-0.0382188	1.16499e-05	0.000194764	N_acetyltransferase_domain_containing_1
Tadh-wf-g7045	0.0382116	1.16948e-05	0.000195278
Tadh-TriadG63204	-0.038207	1.17232e-05	0.000195514	alanine_glyoxylate_aminotransferase_2
Tadh-TriadG63548	-0.0381684	1.19639e-05	0.000199288
Tadh-orphan-2572	0.038158	1.20296e-05	0.00020014	NA
Tadh-TriadG56011	-0.038153	1.20609e-05	0.000200418	calsequestrin_2
Tadh-wf-g4581	0.0381296	1.22109e-05	0.000202665	RPGRIP1_like
Tadh-TriadG55957	-0.0381112	1.23291e-05	0.000204382	UBX_domain_protein_7
Tadh-TriadG38236	-0.0380173	1.29529e-05	0.000214463	phosphoserine_aminotransferase_1
Tadh-TriadG26263	-0.0379809	1.32025e-05	0.000218334	mitochondrial_ribosomal_protein_S14
Tadh-TriadG60151	-0.037962	1.33338e-05	0.00022024	mitochondrial_ribosomal_protein_S30
Tadh-wf-g9549	0.037945	1.3453e-05	0.000221942
Tadh-TriadG59673	-0.037921	1.36234e-05	0.000224485
Tadh-TriadG60400	0.0378753	1.39525e-05	0.000229632	NA
Tadh-TriadG55460	-0.0377848	1.46282e-05	0.000240465	monooxygenase_DBH_like_1
Tadh-TriadG57900	0.0377477	1.49138e-05	0.000244867	intraflagellar_transport_52
Tadh-TriadG61882	-0.0377399	1.49745e-05	0.000245571	neuropilin_2
Tadh-TriadG32223	-0.0377359	1.50057e-05	0.000245638	lamin_B_receptor
Tadh-orphan-2884	0.0377348	1.50143e-05	0.000245638	NA
Tadh-TriadG58506	-0.03773	1.50525e-05	0.000245971
Tadh-TriadG55428	0.0376696	1.55327e-05	0.000253517	gamma_aminobutyric_acid_type_B_receptor_subunit_1
Tadh-TriadG17879	0.0376631	1.55856e-05	0.000254079	NA
Tadh-orphan-2802	0.0376571	1.56346e-05	0.000254575	NA
Tadh-orphan-2598	-0.0376519	1.56766e-05	0.000254959	NA
Tadh-TriadG8347	-0.037619	1.59474e-05	0.000259056	transmembrane_protein_256
Tadh-TriadG53113	0.037609	1.60299e-05	0.00026009	NADP_dependent_oxidoreductase_domain_containing_1
Tadh-TriadG62188	0.0375676	1.63784e-05	0.00026543
Tadh-TriadG64372	-0.0375559	1.64787e-05	0.000266741	heat_shock_protein_family_A_Hsp70_member_9
Tadh-TriadG50469	-0.0375365	1.66447e-05	0.000269112	UDP_galactose_4_epimerase
Tadh-TriadG58555	-0.0375047	1.69215e-05	0.000273267	glycine_C_acetyltransferase
Tadh-orphan-1377	0.0374797	1.71423e-05	0.000276508	NA
Tadh-TriadG33826	-0.037461	1.73093e-05	0.000278874	coenzyme_Q6_monooxygenase
Tadh-TriadG63098	-0.0374027	1.78388e-05	0.00028707	ribosomal_protein_L27
Tadh-wf-g8637	-0.0373729	1.81156e-05	0.000291183	COMM_domain_containing_8
Tadh-TriadG56147	0.0373466	1.83632e-05	0.000294818	NA
Tadh-TriadG63121	-0.0373218	1.86002e-05	0.000298275	ribosomal_protein_lateral_stalk_subunit_P1
Tadh-wf-g9629	-0.0373073	1.87392e-05	0.000299835
Tadh-TriadG57125	0.0373071	1.8741e-05	0.000299835	NA
Tadh-TriadG55533	0.0372918	1.88902e-05	0.00030187
Tadh-TriadG20807	0.03728	1.9005e-05	0.000303353	dynein_regulatory_complex_subunit_3
Tadh-TriadG63100	-0.0372664	1.91389e-05	0.000305135	ribosomal_protein_L10a
Tadh-TriadG50586	-0.0372395	1.94061e-05	0.000309037	sideroflexin_1
Tadh-TriadG55857	-0.0372156	1.96464e-05	0.000312503	BHLHA15/BHLHE22/BHLHE23/OLIG1/OLIG2/OLIG3
Tadh-TriadG64046	-0.0371842	1.99661e-05	0.000317221	phosphogluconate_dehydrogenase
Tadh-TriadG61287	0.0371304	2.05256e-05	0.000325735	poly_ADP_ribose_polymerase_family_member_14
Tadh-orphan-2440	-0.0370773	2.10919e-05	0.000333951	NA
Tadh-TriadG63338	-0.037079	2.10735e-05	0.000333951	cyclase_associated_actin_cytoskeleton_regulatory_protein_2
Tadh-TriadG55870	-0.037071	2.11601e-05	0.000334646	adhesion_G_protein_coupled_receptor_D1
Tadh-orphan-3001	0.0370674	2.11992e-05	0.00033488	NA
Tadh-TriadG54305	0.0370581	2.13012e-05	0.000336105	NFKB_inhibitor_interacting_Ras_like_1
Tadh-TriadG58026	0.0370492	2.13982e-05	0.000337249	synapse_defective_Rho_GTPase_homolog_2
Tadh-TriadG22596	-0.0370344	2.15616e-05	0.000339435	coenzyme_Q10B
Tadh-TriadG56394	0.0370124	2.18055e-05	0.000342882	neuropeptide_FF_receptor_1
Tadh-TriadG62593	-0.0369896	2.20612e-05	0.000346506
Tadh-TriadG60057	-0.036967	2.2318e-05	0.000350141	mitochondrial_ribosomal_protein_S18B
Tadh-orphan-1235	0.0369128	2.29448e-05	0.000359464	NA
Tadh-TriadG14791	0.0369111	2.29645e-05	0.000359464
Tadh-TriadG55278	0.0368983	2.31155e-05	0.000361416
Tadh-TriadG63086	-0.0368621	2.35463e-05	0.000367734	ribosomal_protein_L10
Tadh-TriadG60045	-0.0368582	2.35928e-05	0.000367953	ubiquitously_expressed_prefoldin_like_chaperone
Tadh-TriadG56398	0.0368565	2.36138e-05	0.000367953	zinc_finger_MYND_type_containing_10
Tadh-TriadG63754	0.0368489	2.3706e-05	0.000368971	peptidylglycine_alpha_amidating_monooxygenase
Tadh-TriadG22356	-0.0368304	2.39303e-05	0.000372042	cytochrome_c_oxidase_subunit_5A
Tadh-TriadG28700	-0.0368165	2.41005e-05	0.000374265	failed_axon_connections_homolog_metaxin_like_GST_domain_containing
Tadh-TriadG58108	-0.0367505	2.49241e-05	0.000386618	transmembrane_protein_14C
Tadh-TriadG31333	-0.0367243	2.52585e-05	0.000391365	cytochrome_P450_family_4_subfamily_X_member_1
Tadh-TriadG52467	0.0367163	2.53607e-05	0.000392505
Tadh-TriadG36460	-0.036697	2.56105e-05	0.000395927	ribosomal_protein_S3A
Tadh-TriadG63739	-0.0366733	2.59204e-05	0.000400268
Tadh-TriadG18262	-0.0366703	2.59604e-05	0.000400437	glutamate_ionotropic_receptor_AMPA_type_subunit_1
Tadh-wf-g577	-0.0366475	2.62626e-05	0.000404644
Tadh-TriadG37976	-0.0366224	2.65989e-05	0.000409368	ribosomal_protein_lateral_stalk_subunit_P2
Tadh-TriadG63598	-0.036613	2.67266e-05	0.000410838	Rho_GDP_dissociation_inhibitor_alpha
Tadh-TriadG54912	0.0366109	2.67542e-05	0.000410838	NA
Tadh-wf-g10340	0.0366064	2.6815e-05	0.000411312	NA
Tadh-TriadG58894	-0.0365823	2.71446e-05	0.000415905	nipsnap_homolog_3A
Tadh-TriadG54230	0.0365772	2.72158e-05	0.000416532	multiple_PDZ_domain_crumbs_cell_polarity_complex_component
Tadh-TriadG50549	-0.0365582	2.74782e-05	0.000420081	adenosine_kinase
Tadh-TriadG63982	0.0365484	2.76151e-05	0.000421705	glutamyl_aminopeptidase
Tadh-TriadG51419	-0.0365305	2.7866e-05	0.000424756	THAP_domain_containing_4
Tadh-TriadG57686	0.0365298	2.78766e-05	0.000424756
Tadh-TriadG24662	-0.0365267	2.79201e-05	0.000424948	coenzyme_Q7_hydroxylase
Tadh-TriadG56615	-0.0364405	2.91633e-05	0.000443379	homogentisate_1_2_dioxygenase
Tadh-TriadG62390	0.0363796	3.00729e-05	0.000456704	cysteine_rich_with_EGF_like_domains_2
Tadh-TriadG63836	-0.0363755	3.01348e-05	0.000457139	aldehyde_dehydrogenase_5_family_member_A1
Tadh-TriadG59910	0.0363384	3.07037e-05	0.000465255	TATA_box_binding_protein_associated_factor_RNA_polymerase_I_subunit_A
Tadh-TriadG57629	-0.0363304	3.08273e-05	0.000466614
Tadh-wf-g1217	-0.0362823	3.15822e-05	0.000477039
Tadh-TriadG63932	0.0362811	3.16013e-05	0.000477039
Tadh-TriadG57674	0.0362799	3.162e-05	0.000477039
Tadh-TriadG52575	-0.0362629	3.18921e-05	0.000480617
Tadh-TriadG54615	-0.0362521	3.20643e-05	0.000482683	isocitrate_dehydrogenase_NAD_3_catalytic_subunit_alpha
Tadh-TriadG59823	-0.0361489	3.37681e-05	0.000507776	Rho_GTPase_activating_protein_22
Tadh-TriadG51593	0.0360877	3.48188e-05	0.000523005	NA
Tadh-TriadG60178	-0.0360505	3.54734e-05	0.000532256	translocase_of_inner_mitochondrial_membrane_23
Tadh-TriadG55052	0.036021	3.60002e-05	0.000538985
Tadh-TriadG64048	0.0360222	3.59784e-05	0.000538985	NA
Tadh-TriadG52634	0.0360089	3.62178e-05	0.000541065
Tadh-TriadG56910	0.0360094	3.62095e-05	0.000541065	calcium_voltage_gated_channel_auxiliary_subunit_alpha2delta_3
Tadh-TriadG58661	0.0360019	3.63448e-05	0.000542373	coiled_coil_domain_containing_142
Tadh-TriadG58143	-0.0359941	3.64868e-05	0.000543903	acid_sensing_ion_channel_subunit_1
Tadh-orphan-3066	0.0359733	3.68683e-05	0.000548995	NA
Tadh-TriadG19479	-0.035949	3.73161e-05	0.000555062	enoyl_CoA_hydratase_1
Tadh-wf-g3088	0.0359468	3.73581e-05	0.000555087	like_ASCL1/ASCL2/ASCL3/ASCL4/ASCL5
Tadh-TriadG55847	-0.0359338	3.76002e-05	0.000558081
Tadh-wf-g7950	-0.0359187	3.78844e-05	0.000561694
Tadh-wf-g12109	0.0359035	3.81723e-05	0.000565353	NA
Tadh-TriadG54565	-0.0358863	3.85e-05	0.000569594	mitochondrial_ribosomal_protein_S11
Tadh-orphan-260	0.035792	4.03485e-05	0.0005963	NA
Tadh-TriadG64010	0.0357792	4.06061e-05	0.000599463	G_protein_subunit_beta_1
Tadh-TriadG61832	0.0357756	4.0678e-05	0.000599881	pre_mRNA_processing_factor_40_homolog_A
Tadh-orphan-2446	0.0357521	4.11553e-05	0.000606269	NA
Tadh-TriadG58518	-0.0356849	4.25491e-05	0.000626132	acyl_CoA_dehydrogenase_short_branched_chain
Tadh-TriadG61486	0.0356594	4.30908e-05	0.000633426	NA
Tadh-TriadG57343	0.0356489	4.33156e-05	0.00063605
Tadh-TriadG20253	-0.0356302	4.37167e-05	0.000640573	isochorismatase_domain_containing_1
Tadh-TriadG57336	0.0356313	4.36933e-05	0.000640573
Tadh-TriadG31628	-0.0356254	4.38209e-05	0.000641417	2_4_dienoyl_CoA_reductase_2
Tadh-TriadG63961	-0.0356013	4.43454e-05	0.000648405	ubiquinol_cytochrome_c_reductase_binding_protein
Tadh-TriadG6104	0.0355909	4.45751e-05	0.00065107	NACHT_and_WD_repeat_domain_containing_1
Tadh-TriadG63898	-0.0355876	4.46462e-05	0.000651418	hematopoietic_prostaglandin_D_synthase
Tadh-TriadG55795	-0.0355664	4.5118e-05	0.000657604
Tadh-wf-g6959	-0.0355605	4.52484e-05	0.000658807	reactive_intermediate_imine_deaminase_A_homolog
Tadh-TriadG8076	0.0355328	4.58715e-05	0.000667173	TCF3/TCF4/TCF12
Tadh-TriadG38271	-0.035509	4.64134e-05	0.000674342	aldolase_fructose_bisphosphate_C
Tadh-TriadG51889	0.035463	4.74773e-05	0.000689072
Tadh-TriadG58314	-0.0354511	4.77569e-05	0.0006924	isovaleryl_CoA_dehydrogenase
Tadh-TriadG22230	-0.0354366	4.80969e-05	0.000696594	acyl_CoA_dehydrogenase_family_member_11
Tadh-TriadG5345	-0.0354318	4.82108e-05	0.00069751	RAB33B_member_RAS_oncogene_family
Tadh-TriadG64334	-0.0354217	4.84517e-05	0.00070026	folate_hydrolase_1
Tadh-wf-g5	-0.0354041	4.88731e-05	0.000705608
Tadh-TriadG54207	0.0353995	4.8983e-05	0.000706454
Tadh-TriadG21771	-0.0353877	4.92697e-05	0.000709103	NA
Tadh-orphan-2212	0.0353896	4.92219e-05	0.000709103	NA
Tadh-TriadG26813	-0.0353846	4.93431e-05	0.000709416	beta_ureidopropionase_1
Tadh-TriadG57079	-0.0353507	5.0173e-05	0.000720595	NA
Tadh-hyp-clust10146	0.0353354	5.05506e-05	0.000725261	kinesin_family_member_21B
Tadh-TriadG30483	-0.0353269	5.07614e-05	0.000727528	transmembrane_and_coiled_coil_domains_3
Tadh-TriadG34389	-0.0353183	5.09756e-05	0.000729836	neurocan
Tadh-orphan-1992	0.035298	5.14869e-05	0.000736392	NA
Tadh-TriadG24325	0.0352827	5.18752e-05	0.000740405	SS_nuclear_autoantigen_1
Tadh-TriadG58035	0.0352841	5.18374e-05	0.000740405	midnolin
Tadh-TriadG37598	-0.0352318	5.3184e-05	0.000758299	solute_carrier_family_6_member_15
Tadh-TriadG54073	-0.035229	5.32557e-05	0.000758536	citrate_synthase
Tadh-TriadG63713	-0.0352139	5.36511e-05	0.000763377	ATP_synthase_F1_subunit_alpha
Tadh-TriadG61913	0.0352004	5.40074e-05	0.000767652
Tadh-wf-g7919	0.0351813	5.4514e-05	0.000774054
Tadh-orphan-1009	-0.0351691	5.48403e-05	0.000777884	NA
Tadh-TriadG55416	0.0351447	5.54964e-05	0.00078638
Tadh-TriadG51967	-0.0351346	5.57728e-05	0.000789484	acid_phosphatase_1
Tadh-TriadG58893	0.0351271	5.59772e-05	0.000791563	WD_repeat_domain_49
Tadh-TriadG64149	-0.035119	5.61994e-05	0.000793889	ubiquinol_cytochrome_c_reductase_complex_assembly_factor_1
Tadh-TriadG61462	0.035112	5.63894e-05	0.000795756	ciliary_associated_calcium_binding_coiled_coil_1
Tadh-TriadG54517	-0.0350961	5.68307e-05	0.000801162	tubulin_folding_cofactor_A
Tadh-TriadG58797	0.0350904	5.69875e-05	0.00080255	transient_receptor_potential_cation_channel_subfamily_M_member_2
Tadh-TriadG63880	-0.0350802	5.72712e-05	0.000805721	CD109_molecule
Tadh-TriadG63282	-0.0349893	5.98638e-05	0.000841334	NA
Tadh-TriadG38333	0.0349867	5.99414e-05	0.000841565	NA
Tadh-TriadG54907	0.0349739	6.03142e-05	0.000845423	DLEC1_cilia_and_flagella_associated_protein
Tadh-TriadG56622	0.0349731	6.03391e-05	0.000845423
Tadh-TriadG55501	-0.0349537	6.09096e-05	0.000852548
Tadh-wf-g9043	0.0349224	6.18427e-05	0.00086473
Tadh-TriadG29799	0.0349081	6.22727e-05	0.000869857	phospholipase_C_like_2
Tadh-orphan-520	0.0348864	6.2934e-05	0.000878204	NA
Tadh-TriadG51058	-0.0348591	6.37727e-05	0.000887518	glutamic_oxaloacetic_transaminase_1
Tadh-TriadG23041	0.0348609	6.37174e-05	0.000887518	solute_carrier_family_38_member_11
Tadh-TriadG58622	0.0348584	6.3795e-05	0.000887518	family_with_sequence_similarity_166_member_B
Tadh-TriadG64050	0.0348429	6.4276e-05	0.000893307
Tadh-TriadG51445	0.0348266	6.47847e-05	0.000899468	NA
Tadh-TriadG56437	0.034824	6.48656e-05	0.000899684	synaptotagmin_like_5
Tadh-TriadG52632	-0.0348146	6.51618e-05	0.000902881	myeloid_derived_growth_factor
Tadh-wf-g502	0.0347951	6.57816e-05	0.000910183	doublecortin_domain_containing_1
Tadh-TriadG64123	0.0347938	6.58211e-05	0.000910183
Tadh-TriadG59967	0.0347767	6.63675e-05	0.000915898	cyclic_nucleotide_binding_domain_containing_2
Tadh-TriadG57137	-0.0347775	6.63415e-05	0.000915898	mitochondrial_ribosomal_protein_S10
Tadh-TriadG57170	0.0347528	6.71406e-05	0.000925638	dynein_regulatory_complex_subunit_7
Tadh-wf-g1167	-0.0347388	6.75957e-05	0.00092912
Tadh-TriadG59707	0.0347415	6.75079e-05	0.00092912
Tadh-TriadG60842	-0.0347401	6.75547e-05	0.00092912	NA
Tadh-TriadG59607	0.034672	6.98131e-05	0.000958641	leucine_rich_repeat_containing_63
Tadh-TriadG50837	-0.0346648	7.00534e-05	0.000960981	G_elongation_factor_mitochondrial_1
Tadh-TriadG31339	-0.034659	7.02497e-05	0.000962715	NA
Tadh-TriadG56417	0.0346397	7.09067e-05	0.000970752	SH3_domain_containing_21
Tadh-wf-g10219	0.0346113	7.1883e-05	0.000983139
Tadh-TriadG60245	-0.0345639	7.35434e-05	0.00100485	collagen_type_IV_alpha_1_chain
Tadh-wf-g8064	-0.0345549	7.38633e-05	0.00100789
Tadh-TriadG59251	-0.0345535	7.39122e-05	0.00100789	pleckstrin_homology_domain_containing_A8
Tadh-TriadG54829	0.0344851	7.63823e-05	0.00104054
Tadh-TriadG58487	0.0344632	7.719e-05	0.0010505
Tadh-TriadG19854	0.0344558	7.74633e-05	0.0010511	NA
Tadh-orphan-1390	0.0344562	7.7448e-05	0.0010511	NA
Tadh-TriadG50610	-0.0344562	7.74493e-05	0.0010511	reactive_oxygen_species_modulator_1
Tadh-TriadG57710	-0.0344502	7.76713e-05	0.00105289	solute_carrier_family_23_member_2
Tadh-TriadG27553	0.0344464	7.78153e-05	0.0010538	NIMA_related_kinase_7
Tadh-TriadG50643	0.0344118	7.91139e-05	0.00107033	dynein_axonemal_heavy_chain_10
Tadh-TriadG54340	-0.034385	8.0137e-05	0.00108311	hydrogen_voltage_gated_channel_1
Tadh-TriadG61181	0.0343715	8.06559e-05	0.00108692
Tadh-wf-g3462	0.0343722	8.06287e-05	0.00108692
Tadh-TriadG58457	0.0343715	8.06561e-05	0.00108692	apoptotic_peptidase_activating_factor_1
Tadh-TriadG8383	-0.0343449	8.16924e-05	0.00109898	lipopolysaccharide_induced_TNF_factor
Tadh-TriadG28445	-0.0343444	8.17106e-05	0.00109898	myoferlin
Tadh-TriadG17646	-0.0343415	8.18249e-05	0.00109944	NADH_ubiquinone_oxidoreductase_subunit_S6
Tadh-wf-g5270	0.0343195	8.26892e-05	0.00110997	chromosome_6_open_reading_frame_118
Tadh-TriadG24239	-0.0343116	8.29998e-05	0.00111306	mitochondrial_ribosomal_protein_S25
Tadh-orphan-652	-0.034308	8.31443e-05	0.00111391	NA
Tadh-TriadG59066	0.0343056	8.32408e-05	0.00111412
Tadh-TriadG29275	-0.0342692	8.46979e-05	0.00113252	phosphoglucomutase_1
Tadh-TriadG19282	-0.0342672	8.47812e-05	0.00113253	thioredoxin_2
Tadh-TriadG25994	-0.0342609	8.50359e-05	0.00113483	pyridoxal_kinase
Tadh-TriadG54286	0.0342492	8.55135e-05	0.0011401	NA
Tadh-TriadG60795	-0.0342393	8.59189e-05	0.00114439	leucine_zipper_and_EF_hand_containing_transmembrane_protein_1
Tadh-TriadG54457	0.0341899	8.79639e-05	0.00117027	DnaJ_heat_shock_protein_family_Hsp40_member_C27
Tadh-TriadG27942	0.0341883	8.80316e-05	0.00117027	NIMA_related_kinase_7
Tadh-TriadG61716	-0.0341794	8.84057e-05	0.00117411	zinc_finger_CCHC_type_containing_10
Tadh-TriadG50623	-0.0341699	8.88076e-05	0.00117831	24_dehydrocholesterol_reductase
Tadh-TriadG27838	-0.0341634	8.908e-05	0.00118078	NA
Tadh-TriadG32954	-0.0341478	8.97432e-05	0.00118843	phenylalanine_hydroxylase
Tadh-orphan-1461	-0.0341153	9.1145e-05	0.00120583	NA
Tadh-TriadG26208	-0.0341075	9.148e-05	0.0012091	alanine_glyoxylate_and_serine_pyruvate_aminotransferase
Tadh-orphan-2489	0.034095	9.20286e-05	0.00121518	NA
Tadh-TriadG58738	0.0340835	9.25319e-05	0.00122066	NA
Tadh-TriadG59917	-0.034064	9.33909e-05	0.00122963
Tadh-TriadG57624	-0.0340655	9.33267e-05	0.00122963	heparan_sulfate_proteoglycan_2
Tadh-TriadG59674	-0.0340214	9.5301e-05	0.00125358
Tadh-TriadG55285	-0.0340181	9.54494e-05	0.00125433
Tadh-TriadG53118	-0.0340127	9.56913e-05	0.00125631	NA
Tadh-TriadG62392	0.0340045	9.60669e-05	0.00125884	nidogen_2
Tadh-TriadG25357	-0.0340046	9.60607e-05	0.00125884	phosphoribosyl_pyrophosphate_synthetase_1
Tadh-TriadG54142	-0.0340025	9.61592e-05	0.00125885	solute_carrier_family_35_member_F5
Tadh-TriadG62533	0.0339881	9.6817e-05	0.00126626	NA
Tadh-TriadG59076	-0.0339635	9.79489e-05	0.00127985
Tadh-TriadG56136	0.0339608	9.80763e-05	0.0012803	leucine_rich_repeats_and_immunoglobulin_like_domains_1
Tadh-TriadG24087	-0.0339242	9.97915e-05	0.00130145	glucose_6_phosphate_dehydrogenase
Tadh-TriadG62521	-0.0338969	0.000101087	0.0013171
Tadh-TriadG59118	0.0338913	0.000101352	0.0013193
Tadh-TriadG56924	-0.0338843	0.000101691	0.00132238	aggrecan
Tadh-TriadG50357	-0.0338824	0.000101781	0.00132238	selenophosphate_synthetase_2
Tadh-TriadG60139	-0.0338803	0.00010188	0.00132242	SYS1_golgi_trafficking_protein
Tadh-TriadG49993	-0.0338718	0.000102293	0.00132653	acyl_CoA_synthetase_bubblegum_family_member_1
Tadh-TriadG50632	-0.033861	0.000102816	0.00133205	dihydrolipoamide_S_acetyltransferase
Tadh-TriadG63905	-0.033859	0.000102913	0.00133206	hematopoietic_prostaglandin_D_synthase
Tadh-TriadG57003	-0.0338427	0.000103708	0.00134109	mitochondrial_ribosomal_protein_S15
Tadh-TriadG55944	-0.0338196	0.000104845	0.00135451	adhesion_G_protein_coupled_receptor_L1
Tadh-TriadG63601	0.0337911	0.000106264	0.00137156
Tadh-TriadG56022	0.0337394	0.000108884	0.00140406
Tadh-TriadG56145	-0.0337347	0.000109122	0.00140581
Tadh-TriadG58582	-0.0337184	0.000109963	0.00141533	sortilin_related_VPS10_domain_containing_receptor_1
Tadh-TriadG63924	0.0337061	0.0001106	0.00142219	NA
Tadh-TriadG52486	-0.033681	0.000111913	0.00143773	VAMP_associated_protein_A
Tadh-orphan-194	0.033674	0.000112286	0.00144118	NA
Tadh-wf-g4105	0.033654	0.000113345	0.00145341
Tadh-TriadG55524	0.0336505	0.000113532	0.00145446	purine_nucleoside_phosphorylase
Tadh-TriadG24524	-0.0336456	0.00011379	0.00145641	laminin_subunit_beta_1
Tadh-orphan-1394	0.0336408	0.00011405	0.00145838	NA
Tadh-wf-g864	0.0335934	0.000116611	0.00148975	MOB_kinase_activator_2
Tadh-TriadG38488	-0.0335834	0.000117161	0.00149538	zinc_finger_protein_593
Tadh-TriadG62326	-0.033574	0.000117677	0.00150057	coiled_coil_helix_coiled_coil_helix_domain_containing_1
Tadh-TriadG56953	0.0335711	0.000117837	0.00150122	NA
Tadh-TriadG26710	-0.033568	0.000118011	0.00150204	B_cell_receptor_associated_protein_31
Tadh-wf-g7169	0.0335305	0.000120101	0.00152724	NA
Tadh-TriadG64281	0.0335282	0.000120232	0.00152749
Tadh-TriadG54019	0.0334993	0.000121866	0.00154683	cilia_and_flagella_associated_protein_221
Tadh-hyp-clust4664	0.0334955	0.000122082	0.00154814	inversin
Tadh-TriadG32175	-0.0334753	0.000123243	0.00155998	UDP_glucose_pyrophosphorylase_2
Tadh-TriadG32926	0.0334763	0.000123184	0.00155998	neuropeptide_Y_receptor_Y1
Tadh-TriadG56159	-0.0334611	0.000124064	0.00156893	metaxin_1
Tadh-TriadG32021	0.0334583	0.000124226	0.00156954	sperm_flagellar_1
Tadh-TriadG58127	-0.0334467	0.000124903	0.00157664	eukaryotic_translation_elongation_factor_1_epsilon_1
Tadh-TriadG58865	-0.0334364	0.0001255	0.00158273	ectonucleotide_pyrophosphatase_phosphodiesterase_3
Tadh-TriadG54015	-0.0334259	0.000126122	0.00158911	mitochondrial_ribosomal_protein_L44
Tadh-TriadG61456	-0.0334034	0.000127453	0.00160442	ring_finger_protein_220
Tadh-TriadG20105	-0.0334001	0.000127645	0.00160536	RAB7A_member_RAS_oncogene_family
Tadh-TriadG59637	0.0333801	0.000128843	0.00161658	opsin_4
Tadh-TriadG54495	-0.0333793	0.000128889	0.00161658
Tadh-TriadG56880	0.0333828	0.000128684	0.00161658	dystroglycan_1
Tadh-orphan-1663	0.033355	0.000130358	0.00163351	NA
Tadh-TriadG51257	-0.0333522	0.00013053	0.00163418
Tadh-TriadG55153	0.0333471	0.000130839	0.00163656	tigger_transposable_element_derived_4
Tadh-TriadG50388	-0.0333402	0.000131259	0.00164032	solute_carrier_family_25_member_11
Tadh-TriadG54930	-0.0333206	0.000132464	0.00165237	interleukin_4_induced_1
Tadh-TriadG58917	0.0333224	0.00013235	0.00165237
Tadh-orphan-1153	0.0333185	0.000132595	0.00165251	NA
Tadh-TriadG57168	-0.0333023	0.000133595	0.00166347
Tadh-TriadG58104	0.0332939	0.000134123	0.00166854	histocompatibility_minor_13
Tadh-wf-g10929	0.0332903	0.000134342	0.00166975	adhesion_G_protein_coupled_receptor_D1
Tadh-TriadG56166	-0.0332861	0.000134609	0.00167155	hydroxylysine_kinase
Tadh-TriadG58071	0.0332624	0.0001361	0.00168855	XK_related_6
Tadh-TriadG55897	0.0332544	0.000136606	0.0016933	sorbin_and_SH3_domain_containing_1
Tadh-TriadG64226	-0.0332424	0.000137367	0.0017012	adducin_1
Tadh-TriadG62651	0.0332357	0.000137797	0.00170499	NA
Tadh-TriadG22177	-0.0332315	0.000138064	0.00170676	translocator_protein_2
Tadh-TriadG63614	0.0332006	0.000140062	0.0017299
Tadh-TriadG54455	-0.0331913	0.000140667	0.00173582	mitochondrial_ribosomal_protein_L10
Tadh-TriadG58842	0.0331829	0.000141213	0.00174099	ubiquitin_conjugating_enzyme_E2_U
Tadh-TriadG38332	0.0331775	0.000141569	0.00174382	solute_carrier_family_6_member_5
Tadh-orphan-651	-0.0331711	0.000141989	0.00174743	NA
Tadh-TriadG52149	0.033163	0.000142526	0.00175102	NA
Tadh-TriadG38460	-0.0331628	0.000142535	0.00175102	transaldolase_1
Tadh-TriadG62287	-0.0331147	0.00014575	0.00178892	FtsJ_RNA_2_O_methyltransferase_1
Tadh-wf-g11496	0.0331047	0.000146423	0.00179557	atypical_chemokine_receptor_3
Tadh-TriadG61467	0.033102	0.000146608	0.00179625	NA
Tadh-TriadG64292	0.0330933	0.000147203	0.00180193
Tadh-orphan-1286	0.0330742	0.000148507	0.00181628	NA
Tadh-TriadG59323	0.0330676	0.000148959	0.00182019	spermatogenesis_associated_6_like
Tadh-TriadG55892	-0.0330385	0.000150977	0.00184179	alcohol_dehydrogenase_5_class_III_chi_polypeptide
Tadh-TriadG64417	-0.0330382	0.000150995	0.00184179	ribosomal_protein_L19
Tadh-TriadG56181	0.0330233	0.000152041	0.0018529
Tadh-orphan-1802	0.0330074	0.00015316	0.0018649	NA
Tadh-TriadG61268	-0.0329939	0.00015412	0.00187492	dihydrolipoamide_S_succinyltransferase
Tadh-TriadG61227	0.0329845	0.000154791	0.00188142	NA
Tadh-wf-g11497	0.0329602	0.000156533	0.00190091
Tadh-TriadG60224	0.0329346	0.000158393	0.00192011	NA
Tadh-TriadG57182	0.0329363	0.000158267	0.00192011	double_zinc_ribbon_and_ankyrin_repeat_domains_1
Tadh-wf-g11622	0.0329209	0.000159389	0.00193049
Tadh-orphan-954	0.0328972	0.000161139	0.00194935	NA
Tadh-wf-g11463	0.032896	0.00016123	0.00194935	adrenoceptor_beta_2
Tadh-TriadG55170	0.0328912	0.000161587	0.00195195	WD_repeat_domain_49
Tadh-TriadG29585	0.0328834	0.000162166	0.00195657	Bardet_Biedl_syndrome_2
Tadh-TriadG64321	-0.0328822	0.000162254	0.00195657	lipin_2
Tadh-TriadG60013	0.0328727	0.000162965	0.00196016	NA
Tadh-orphan-1308	-0.0328711	0.000163086	0.00196016	NA
Tadh-TriadG55367	-0.0328706	0.000163121	0.00196016
Tadh-TriadG24481	0.0328717	0.000163041	0.00196016	NA
Tadh-TriadG55398	0.0328639	0.000163628	0.00196453	chromosome_3_open_reading_frame_20
Tadh-TriadG57828	-0.032846	0.000164981	0.00197905	NA
Tadh-TriadG32243	-0.032844	0.00016513	0.00197911	5_nucleotidase_ecto
Tadh-TriadG60893	-0.0328361	0.00016573	0.00198344
Tadh-TriadG57906	-0.0328355	0.000165779	0.00198344	NIPA_like_domain_containing_2
Tadh-TriadG58627	-0.0328122	0.000167558	0.00200298	mitochondrial_ribosomal_protein_L43
Tadh-TriadG59532	-0.0327997	0.000168522	0.00201275
Tadh-TriadG56941	0.0327952	0.00016887	0.00201516	plexin_A2
Tadh-TriadG14293	0.0327678	0.000171008	0.0020389	terminal_nucleotidyltransferase_5A
Tadh-TriadG11395	0.0327593	0.000171679	0.00204513	arrestin_domain_containing_3
Tadh-TriadG59229	0.0327391	0.000173274	0.00206235	multiple_coagulation_factor_deficiency_2_ER_cargo_receptor_complex_subunit
Tadh-TriadG56316	-0.0327319	0.000173845	0.00206736
Tadh-TriadG27980	0.0327213	0.000174694	0.00207566	NA
Tadh-TriadG61347	-0.0327172	0.000175024	0.00207779	pyruvate_dehydrogenase_complex_component_X
Tadh-TriadG27346	-0.0327126	0.000175389	0.00208033	zinc_finger_and_BTB_domain_containing_8_opposite_strand
Tadh-TriadG60256	0.0327079	0.000175766	0.00208121	NA
Tadh-TriadG54786	-0.0327079	0.000175765	0.00208121	mitochondrial_carrier_2
Tadh-TriadG52900	0.0326803	0.000178001	0.00210585	chromosome_7_open_reading_frame_26
Tadh-TriadG25696	-0.0326353	0.000181703	0.0021478	thioredoxin_reductase_3
Tadh-wf-g8	0.0326256	0.000182509	0.002152
Tadh-orphan-2287	0.0326257	0.000182496	0.002152	NA
Tadh-TriadG25024	-0.0326254	0.000182527	0.002152	crumbs_cell_polarity_complex_component_1
Tadh-TriadG64126	-0.0326205	0.000182934	0.00215495	NA
Tadh-TriadG53035	0.0326124	0.000183613	0.00216111
Tadh-TriadG59342	0.0326007	0.000184595	0.0021708	pyroglutamylated_RFamide_peptide_receptor
Tadh-TriadG57083	0.0325577	0.00018825	0.00221187	NA
Tadh-TriadG58696	0.0325559	0.000188408	0.00221187	actin_binding_LIM_protein_family_member_2
Tadh-TriadG55804	0.0325415	0.00018965	0.00222455	NA
Tadh-TriadG61477	0.0325247	0.000191108	0.00223974	NA
Tadh-TriadG9293	-0.0325225	0.000191295	0.00224002	cytochrome_b5_type_B
Tadh-TriadG55772	0.0325206	0.000191465	0.00224011
Tadh-TriadG55945	0.0325048	0.000192847	0.00225436
Tadh-TriadG24909	-0.0324999	0.000193275	0.00225744	solute_carrier_family_26_member_5
Tadh-TriadG56023	0.0324841	0.00019467	0.00227181
Tadh-TriadG59764	-0.0324683	0.000196072	0.00228624	mitochondrial_ribosomal_protein_S5
Tadh-TriadG54554	-0.0324651	0.000196358	0.00228763	LysM_domain_containing_4
Tadh-orphan-2214	0.0324515	0.000197574	0.00229984	NA
Tadh-TriadG61179	-0.0324435	0.000198296	0.0023063
Tadh-orphan-1591	0.0324403	0.000198587	0.00230773	NA
Tadh-wf-g8377	0.0323938	0.000202821	0.00235494	hypocretin_receptor_2
Tadh-TriadG59369	0.0323717	0.000204868	0.00237271	tachykinin_receptor_3
Tadh-TriadG57765	-0.0323729	0.000204756	0.00237271	LDL_receptor_related_protein_1
Tadh-orphan-2599	0.032374	0.000204658	0.00237271	NA
Tadh-orphan-255	0.0323641	0.000205576	0.00237891	NA
Tadh-TriadG49844	-0.032355	0.000206431	0.00238679	RAB1A_member_RAS_oncogene_family
Tadh-TriadG63412	-0.0323507	0.000206826	0.00238885	ribosomal_protein_L9
Tadh-TriadG56014	-0.0323494	0.000206956	0.00238885	nitrilase_family_member_2
Tadh-TriadG59415	-0.0323458	0.00020729	0.0023907
Tadh-TriadG32203	-0.0323384	0.000207988	0.00239674	folate_hydrolase_1
Tadh-TriadG54417	0.0323237	0.000209377	0.00240871	NA
Tadh-TriadG27023	-0.0323241	0.00020934	0.00240871
Tadh-TriadG55508	0.0323116	0.00021053	0.00241995	microtubule_actin_crosslinking_factor_1
Tadh-wf-g3419	0.0323009	0.000211544	0.00242958	kinesin_family_member_C3
Tadh-TriadG58994	0.0322804	0.000213517	0.0024502	NA
Tadh-orphan-895	0.0322231	0.000219123	0.00251242	NA
Tadh-TriadG52699	0.0322163	0.000219795	0.00251804	NA
Tadh-TriadG52986	-0.032206	0.000220821	0.00252768	intersectin_2
Tadh-TriadG52964	-0.032191	0.00022232	0.00254273	solute_carrier_family_25_member_17
Tadh-TriadG36348	-0.0321866	0.000222761	0.00254566	ribosomal_protein_S14
Tadh-orphan-304	0.032167	0.00022474	0.00256401	NA
Tadh-TriadG54435	0.0321684	0.000224604	0.00256401	NA
Tadh-wf-g29	-0.032155	0.00022596	0.00257579
Tadh-wf-g3615	0.0321436	0.000227123	0.00258691
Tadh-TriadG62153	-0.0321287	0.000228661	0.00260227
Tadh-TriadG733	0.032121	0.000229451	0.00260911	relaxin_family_peptide_receptor_1
Tadh-TriadG20295	0.0321179	0.000229771	0.00261059	vasohibin_1
Tadh-TriadG61094	0.032086	0.000233093	0.00264614	coiled_coil_domain_containing_60
Tadh-TriadG61428	0.0320653	0.00023528	0.00266877
Tadh-wf-g10863	0.0320585	0.000236	0.00267408	NA
Tadh-TriadG54524	-0.0320572	0.000236137	0.00267408
Tadh-TriadG54343	-0.0320552	0.000236344	0.00267423	hydrogen_voltage_gated_channel_1
Tadh-TriadG57052	0.032043	0.000237646	0.00268675
Tadh-orphan-487	0.032034	0.000238617	0.00269551	NA
Tadh-TriadG62226	0.0320175	0.000240387	0.00271327	thioredoxin
Tadh-TriadG63801	-0.0319978	0.000242528	0.0027352	enoyl_CoA_hydratase_and_3_hydroxyacyl_CoA_dehydrogenase
Tadh-TriadG63193	-0.031995	0.000242824	0.00273629	ribosomal_protein_L18a
Tadh-TriadG59851	0.0319791	0.000244569	0.0027537	myosin_VIIA
Tadh-TriadG33396	-0.0319581	0.000246883	0.00277749	calcineurin_like_EF_hand_protein_1
Tadh-TriadG62201	0.0319513	0.000247635	0.00278139	kinesin_family_member_4B
Tadh-TriadG56059	0.0319528	0.000247469	0.00278139	neuromedin_U_receptor_2
Tadh-TriadG58260	-0.0319472	0.000248093	0.00278427	DEP_domain_containing_MTOR_interacting_protein
Tadh-orphan-1581	0.0319321	0.000249781	0.00280093	NA
Tadh-TriadG3973	-0.0319248	0.000250596	0.0028071	mitochondrial_ribosomal_protein_L3
Tadh-TriadG59022	-0.0319235	0.00025074	0.0028071	NA
Tadh-TriadG56783	-0.0319082	0.000252468	0.00282415	Nedd4_family_interacting_protein_1
Tadh-TriadG30551	-0.0318785	0.000255842	0.00285957	3_hydroxyisobutyryl_CoA_hydrolase
Tadh-TriadG55284	-0.0318757	0.000256162	0.00286082
Tadh-TriadG53932	-0.0318523	0.000258861	0.00288615	serine_hydroxymethyltransferase_2
Tadh-TriadG61211	0.0318506	0.00025906	0.00288615	FAM161_centrosomal_protein_B
Tadh-TriadG55344	-0.0318531	0.000258768	0.00288615
Tadh-TriadG58912	0.0318396	0.00026033	0.00289796
Tadh-orphan-1931	0.0317863	0.000266607	0.00296543	NA
Tadh-orphan-1364	0.0317804	0.000267304	0.00297079	NA
Tadh-TriadG27102	-0.0317383	0.000272378	0.00302474	N_acyl_phosphatidylethanolamine_phospholipase_D
Tadh-TriadG21978	-0.0317364	0.000272603	0.00302479	DnaJ_heat_shock_protein_family_Hsp40_member_C13
Tadh-TriadG26699	0.0317227	0.000274275	0.0030409	transient_receptor_potential_cation_channel_subfamily_A_member_1
Tadh-orphan-812	0.0317124	0.000275537	0.00305243	NA
Tadh-TriadG62429	-0.0316897	0.000278331	0.0030809
Tadh-orphan-34	0.0316676	0.000281085	0.00310889	NA
Tadh-TriadG64030	0.0316546	0.000282716	0.0031244
Tadh-TriadG35792	-0.0316452	0.000283892	0.00313489	GDP_dissociation_inhibitor_2
Tadh-TriadG59768	0.0316424	0.000284257	0.0031364	NA
Tadh-TriadG55241	0.0316199	0.000287114	0.00316538	inositol_1_4_5_trisphosphate_receptor_type_1
Tadh-TriadG49773	-0.0315938	0.000290451	0.00319961	phosphoenolpyruvate_carboxykinase_1
Tadh-TriadG51656	0.0315877	0.000291237	0.0032057	NA
Tadh-TriadG33519	0.0315817	0.000292024	0.0032118	cilia_and_flagella_associated_protein_44
Tadh-orphan-1874	0.0315659	0.000294076	0.00323178	NA
Tadh-orphan-550	-0.0315556	0.000295419	0.00324395	NA
Tadh-TriadG54041	0.031526	0.000299322	0.00328419	trace_amine_associated_receptor_5
Tadh-TriadG51798	0.0315211	0.000299977	0.00328875	relaxin_family_peptide_receptor_2
Tadh-wf-g6542	0.031508	0.000301714	0.00330516	histamine_receptor_H2
Tadh-TriadG26136	0.0315058	0.000302006	0.00330573
Tadh-TriadG58971	0.0314756	0.000306079	0.00334765	ADAM_metallopeptidase_domain_17
Tadh-TriadG54043	-0.0314535	0.000309086	0.00337786	Ras_association_RalGDS_AF_6_and_pleckstrin_homology_domains_1
Tadh-TriadG56532	-0.0314268	0.000312748	0.00341515	NUS1_dehydrodolichyl_diphosphate_synthase_subunit
Tadh-TriadG52890	0.0314215	0.000313482	0.00342046	NA
Tadh-TriadG57490	0.0314156	0.000314305	0.00342672	cilia_and_flagella_associated_protein_74
Tadh-orphan-7	0.031396	0.000317028	0.00345368	NA
Tadh-TriadG22290	-0.0313813	0.000319089	0.00347337	NADH_ubiquinone_oxidoreductase_subunit_S4
Tadh-orphan-2929	-0.0313689	0.00032085	0.00348979	NA
Tadh-TriadG54752	0.0313663	0.000321218	0.00349102	armadillo_repeat_containing_6
Tadh-TriadG64353	-0.0313467	0.000323998	0.00351568	5_nucleotidase_cytosolic_II
Tadh-TriadG61873	-0.0313481	0.000323802	0.00351568	tubulin_alpha_3c
Tadh-TriadG64341	-0.0313281	0.000326671	0.0035419	4_hydroxyphenylpyruvate_dioxygenase
Tadh-TriadG52755	-0.0313195	0.000327906	0.00354969	enoyl_CoA_delta_isomerase_1
Tadh-TriadG58497	-0.0313207	0.000327729	0.00354969	mitochondrial_ribosomal_protein_S18C
Tadh-TriadG60738	0.0312758	0.000334279	0.00361583
Tadh-TriadG54952	0.0312671	0.000335556	0.0036268	mitofusin_2
Tadh-TriadG59706	0.0312392	0.000339703	0.00366874	kinesin_family_member_12
Tadh-TriadG50931	0.0312344	0.000340422	0.00367362	solute_carrier_family_39_member_13
Tadh-TriadG59397	-0.0312267	0.000341577	0.00368319	thioredoxin_domain_containing_12
Tadh-TriadG58010	-0.0312144	0.000343428	0.00370026	thiosulfate_sulfurtransferase_like_domain_containing_1
Tadh-TriadG61134	0.0312048	0.000344874	0.00371292	HEY1/HEY2/HEYL
Tadh-TriadG64422	0.0311688	0.000350369	0.00376914
Tadh-TriadG61968	0.0311299	0.000356385	0.00383086	kinesin_family_member_13B
Tadh-orphan-1971	0.031124	0.000357309	0.0038378	NA
Tadh-TriadG55323	0.031111	0.000359349	0.0038567	protein_kinase_cAMP_dependent_type_II_regulatory_subunit_alpha
Tadh-TriadG54232	0.031106	0.00036014	0.00386217
Tadh-TriadG49953	0.0310944	0.000361967	0.00387875	NA
Tadh-TriadG63370	-0.0310917	0.000362401	0.00388037	novel_protein
Tadh-TriadG55376	0.0310892	0.0003628	0.00388055
Tadh-TriadG28153	0.031088	0.000362982	0.00388055	solute_carrier_family_39_member_6
Tadh-TriadG26468	0.0310602	0.000367435	0.0039251	AC008770.2/ZNF260/ZNF320/ZNF551/ZNF555/ZNF658/ZNF732/ZNF763
Tadh-TriadG59258	0.03105	0.000369066	0.00393947
Tadh-orphan-2240	0.0310209	0.00037379	0.0039868	NA
Tadh-orphan-228	0.0310159	0.000374607	0.00399243	NA
Tadh-TriadG64084	0.031014	0.000374917	0.00399263	JUN/JUNB/JUND
Tadh-TriadG59984	0.0309874	0.000379297	0.00403616	protein_kinase_cAMP_dependent_type_II_regulatory_subunit_beta
Tadh-TriadG52645	-0.0309537	0.000384908	0.00409269	lysocardiolipin_acyltransferase_1
Tadh-TriadG60483	-0.030941	0.00038706	0.00410922	protein_tyrosine_phosphatase_receptor_type_R
Tadh-TriadG55397	-0.0309425	0.0003868	0.00410922	mitochondrial_ribosomal_protein_L42
Tadh-TriadG60600	-0.0309245	0.000389838	0.00413553	kynurenine_aminotransferase_3
Tadh-TriadG62425	-0.0309202	0.000390569	0.00414009	transmembrane_protein_181
Tadh-TriadG61521	-0.0308873	0.000396208	0.00419663	pantothenate_kinase_2
Tadh-orphan-1302	0.0308673	0.000399673	0.00423008	NA
Tadh-TriadG54574	0.0308521	0.000402314	0.00425475	NA
Tadh-TriadG54156	0.0308394	0.000404547	0.00427509
Tadh-TriadG31807	-0.0308329	0.000405685	0.00428054	carnitine_O_acetyltransferase
Tadh-TriadG3006	-0.0308333	0.000405616	0.00428054	EGF_like_repeats_and_discoidin_domains_3
Tadh-TriadG61046	-0.030826	0.000406907	0.00428685	androgen_induced_1
Tadh-orphan-2116	-0.0308274	0.000406663	0.00428685	NA
Tadh-TriadG55521	-0.0308101	0.000409719	0.00431317	HIV_1_Tat_interactive_protein_2
Tadh-orphan-1408	-0.0307909	0.00041315	0.00434598	NA
Tadh-TriadG62353	-0.0307717	0.000416611	0.00437903
Tadh-TriadG21915	0.0307696	0.000416999	0.00437976	oxysterol_binding_protein_like_6
Tadh-TriadG23935	-0.0307629	0.000418201	0.00438903	RAB_interacting_factor
Tadh-TriadG55453	-0.0307589	0.000418933	0.00439337
Tadh-TriadG52404	0.0307518	0.000420212	0.00440343
Tadh-orphan-1651	-0.0307334	0.000423577	0.00442999	NA
Tadh-TriadG58111	-0.0307353	0.000423227	0.00442999	PAK1_interacting_protein_1
Tadh-TriadG59152	-0.0307327	0.000423713	0.00442999	prefoldin_subunit_1
Tadh-TriadG35852	-0.0307205	0.000425961	0.00444673	GABA_type_A_receptor_associated_protein_like_2
Tadh-orphan-1907	0.0307215	0.000425782	0.00444673	NA
Tadh-TriadG37351	0.0307098	0.000427941	0.00446402	translocator_protein
Tadh-orphan-358	0.030708	0.000428269	0.00446405	NA
Tadh-TriadG63308	-0.0307045	0.000428915	0.0044674	glyoxalase_I
Tadh-TriadG64140	-0.0306509	0.000438969	0.00456867	caseinolytic_mitochondrial_matrix_peptidase_proteolytic_subunit
Tadh-orphan-1586	0.0306469	0.000439745	0.00457328	NA
Tadh-TriadG18881	-0.0306376	0.000441515	0.00458822	NFS1_cysteine_desulfurase
Tadh-TriadG50898	-0.0306153	0.000445778	0.00462903	3_hydroxyisobutyrate_dehydrogenase
Tadh-wf-g9771	-0.0305823	0.000452165	0.00468828	small_integral_membrane_protein_8
Tadh-TriadG33670	0.030584	0.000451838	0.00468828	ring_finger_protein_19A_RBR_E3_ubiquitin_protein_ligase
Tadh-TriadG63918	0.0305742	0.000453753	0.0047012
Tadh-TriadG63874	0.0305188	0.000464724	0.00481124	IRF1/IRF2
Tadh-TriadG37007	-0.0305083	0.000466814	0.00482925	RPL17_C18orf32_readthrough
Tadh-TriadG28623	0.0304978	0.00046894	0.0048476	NA
Tadh-TriadG55083	0.0304702	0.000474533	0.00490173	L1_cell_adhesion_molecule
Tadh-TriadG59087	-0.0304566	0.000477321	0.00492683	NA
Tadh-wf-g7884	0.0304315	0.000482481	0.00497635	neuropeptide_FF_receptor_1
Tadh-TriadG25025	-0.030429	0.000483014	0.00497812	glutamate_ionotropic_receptor_AMPA_type_subunit_4
Tadh-TriadG23568	-0.0304238	0.000484086	0.00498543	peptidase_D
Tadh-TriadG57289	-0.0304188	0.00048512	0.00499234	retinol_dehydrogenase_14
Tadh-TriadG58036	0.0304102	0.000486916	0.00500709	midnolin
Tadh-TriadG60212	-0.0304	0.000489053	0.00502156	adaptor_related_protein_complex_1_subunit_sigma_2
Tadh-TriadG55816	-0.0304008	0.000488891	0.00502156	PRELI_domain_containing_3B
Tadh-TriadG58554	-0.030384	0.000492432	0.00505248	family_with_sequence_similarity_136_member_A
Tadh-TriadG54064	-0.030362	0.000497085	0.00509642	methenyltetrahydrofolate_synthetase
Tadh-orphan-2923	0.0303591	0.000497715	0.00509907	NA
Tadh-TriadG51941	-0.030347	0.000500304	0.00512179	adiponectin_receptor_2
Tadh-orphan-2719	0.0303326	0.000503382	0.00514947	NA
Tadh-wf-g7592	0.030324	0.000505237	0.0051646	ankyrin_repeat_domain_53
Tadh-wf-g3139	-0.0303167	0.000506838	0.00517712	keratinocyte_associated_protein_2
Tadh-TriadG27568	-0.0303015	0.000510129	0.00520688	NA
Tadh-TriadG27037	-0.0302988	0.000510734	0.00520919	solute_carrier_family_25_member_36
Tadh-TriadG62361	-0.0302863	0.000513459	0.0052331	protein_phosphatase_1_regulatory_inhibitor_subunit_14A
Tadh-TriadG55461	0.0302403	0.000523651	0.00533302	monooxygenase_DBH_like_1
Tadh-TriadG52489	0.0302082	0.000530873	0.00540258	Wnt_family_member_2
Tadh-TriadG56576	-0.0301937	0.000534173	0.00543214
Tadh-TriadG50611	-0.0301919	0.000534594	0.00543241	phosphatidylinositol_4_kinase_type_2_alpha
Tadh-TriadG56357	-0.0301895	0.000535135	0.00543389	electron_transfer_flavoprotein_dehydrogenase
Tadh-TriadG61971	0.0301842	0.000536337	0.00544208	NA
Tadh-TriadG35829	0.0301739	0.000538693	0.00546195	G_protein_subunit_alpha_L
Tadh-TriadG56074	-0.030164	0.000540982	0.00548113	RCC1_like
Tadh-TriadG61894	0.0301584	0.000542282	0.00549025	NA
Tadh-wf-g7153	-0.0301416	0.000546155	0.00552541	ribosomal_protein_S21
Tadh-TriadG32984	-0.0301239	0.000550288	0.00556312	cytochrome_c_oxidase_assembly_homolog_COX15
Tadh-TriadG31200	-0.0301196	0.000551305	0.00556931	NA
Tadh-TriadG60937	-0.0301025	0.000555334	0.0056059
Tadh-TriadG61518	-0.0300957	0.000556926	0.00561785	pyridoxal_phosphate_binding_protein
Tadh-orphan-1621	0.0300914	0.000557963	0.00562418	NA
Tadh-TriadG52240	-0.0300779	0.000561165	0.00565232	mitochondrial_ribosomal_protein_L9
Tadh-TriadG60631	0.0300588	0.000565742	0.00569226
Tadh-TriadG53948	-0.0300579	0.00056596	0.00569226	mitochondrial_ribosomal_protein_S18A
Tadh-TriadG64395	-0.0300562	0.000566371	0.00569226
Tadh-TriadG61285	-0.0300509	0.000567631	0.00570076	gamma_butyrobetaine_hydroxylase_1
Tadh-TriadG58809	0.0300459	0.000568855	0.00570888
Tadh-TriadG34632	-0.0300342	0.000571692	0.00573317	enoyl_CoA_hydratase_1
Tadh-TriadG52196	-0.0300217	0.000574729	0.00575758
Tadh-TriadG4311	0.0300207	0.000574963	0.00575758	neuropeptide_Y_receptor_Y1
Tadh-TriadG59845	0.0300028	0.000579356	0.00579735	WD_repeat_domain_64
Tadh-TriadG58215	-0.0299942	0.000581469	0.00581427	NA
Tadh-TriadG52366	0.0299781	0.000585435	0.00584968
Tadh-wf-g8716	-0.0299677	0.00058802	0.00587124	cytochrome_c_oxidase_assembly_factor_COX16
Tadh-TriadG60991	-0.0299647	0.000588783	0.00587459	guided_entry_of_tail_anchored_proteins_factor_1
Tadh-TriadG63390	-0.0299442	0.00059391	0.00592134	2_4_dienoyl_CoA_reductase_1
Tadh-TriadG55495	-0.0299425	0.000594328	0.00592134	TBC1_domain_family_member_25
Tadh-TriadG60616	0.0299316	0.000597095	0.00594459	BACH1/BACH2/NFE2/NFE2L1/NFE2L2/NFE2L3
Tadh-TriadG58200	0.0299215	0.000599651	0.00596572
Tadh-TriadG59526	-0.0298985	0.000605506	0.00601962	mitotic_arrest_deficient_2_like_2
Tadh-TriadG54871	-0.0298741	0.000611776	0.00607756
Tadh-wf-g4868	-0.0298484	0.000618456	0.00613949
Tadh-TriadG54852	0.0298402	0.000620604	0.00615638	MINDY_lysine_48_deubiquitinase_4
Tadh-TriadG57909	-0.0298344	0.000622131	0.00616707
Tadh-TriadG58589	0.0298259	0.000624352	0.00618464	neuropeptide_FF_receptor_1
Tadh-TriadG3407	0.0298188	0.000626225	0.00619873	terminal_nucleotidyltransferase_5C
Tadh-TriadG55455	0.029811	0.000628299	0.00621478	centrosomal_protein_41
Tadh-wf-g4877	0.0297898	0.000633951	0.00626619	prokineticin_receptor_2
Tadh-TriadG25488	-0.0297825	0.000635895	0.00628089	succinate_CoA_ligase_ADP_forming_subunit_beta
Tadh-TriadG35221	-0.0297628	0.000641188	0.00632863	isocitrate_dehydrogenase_NADP_1
Tadh-TriadG58793	-0.0297545	0.000643427	0.00634617
Tadh-TriadG56182	0.0297233	0.000651952	0.00642565
Tadh-orphan-339	0.0296892	0.00066135	0.00651361	NA
Tadh-orphan-761	0.0296849	0.00066255	0.00652076	NA
Tadh-TriadG52909	-0.0296728	0.000665916	0.0065492	transmembrane_protein_11
Tadh-TriadG60330	-0.0296641	0.000668368	0.00656862	mitochondrial_ribosomal_protein_L54
Tadh-TriadG25295	-0.0296373	0.000675922	0.00663812	folate_receptor_gamma
Tadh-TriadG60281	0.0296324	0.000677308	0.00664699
Tadh-orphan-587	0.0296176	0.000681526	0.00668361	NA
Tadh-TriadG56202	0.0295744	0.000693984	0.00680094	acyl_CoA_synthetase_family_member_2
Tadh-TriadG31746	0.0295633	0.000697203	0.00682277	NA
Tadh-TriadG54579	0.029565	0.000696723	0.00682277	sodium_channel_epithelial_1_subunit_beta
Tadh-TriadG58190	0.0295553	0.000699555	0.00684092	iodothyronine_deiodinase_1
Tadh-TriadG15044	-0.0295468	0.000702048	0.00685713	DnaJ_heat_shock_protein_family_Hsp40_member_C28
Tadh-wf-g11303	0.0295462	0.000702209	0.00685713
Tadh-TriadG57840	-0.0295436	0.000702972	0.00685971
Tadh-TriadG51797	0.0295358	0.000705285	0.0068774	slit_guidance_ligand_1
Tadh-TriadG59665	-0.0294806	0.000721742	0.00703289	myosin_IXA
Tadh-TriadG57344	0.0294763	0.000723033	0.00704049
Tadh-TriadG52178	-0.0294708	0.000724712	0.00705185	crystallin_zeta
Tadh-TriadG59778	-0.0294555	0.000729355	0.00709201	mitochondrial_ribosomal_protein_L49
Tadh-orphan-2151	0.0294438	0.000732917	0.00712162	NA
[truncated: 14,970 more rows]

## Sheet: Tadh_top100
gene	cor.coef	pval	p_adj	gene_name
[truncated: 100 more rows]

[truncated: 2 more sheets: TrH2_all, TrH2_top100]
