# Supplementary material for: Ancient conservation of androglobin expression reveals its evolutionary link to ciliary processes
Source: Mol Biol Evol. 2026 Jun 12;43(7):msag147. doi: 10.1093/molbev/msag147 (PMC13331133; doi:10.1093/molbev/msag147)
Supplement: msag147_Supplementary_Data [file msag147_supplementary_data.zip › Supplementary_file_6.tsv]

KAI9208034.1	c7331878a2416ab29acfc15d2db0fb21	1180	MobiDBLite	mobidb-lite	consensus disorder prediction	885	920	-	T	20-01-2026	-	-	-	-
KAI9208034.1	c7331878a2416ab29acfc15d2db0fb21	1180	MobiDBLite	mobidb-lite	consensus disorder prediction	98	108	-	T	20-01-2026	-	-	-	-
KAI9208034.1	c7331878a2416ab29acfc15d2db0fb21	1180	MobiDBLite	mobidb-lite	consensus disorder prediction	369	405	-	T	20-01-2026	-	-	-	-
KAI9208034.1	c7331878a2416ab29acfc15d2db0fb21	1180	MobiDBLite	mobidb-lite	consensus disorder prediction	851	860	-	T	20-01-2026	-	-	-	-
KAI9208034.1	c7331878a2416ab29acfc15d2db0fb21	1180	MobiDBLite	mobidb-lite	consensus disorder prediction	127	136	-	T	20-01-2026	-	-	-	-
KAI9208034.1	c7331878a2416ab29acfc15d2db0fb21	1180	MobiDBLite	mobidb-lite	consensus disorder prediction	111	122	-	T	20-01-2026	-	-	-	-
KAI9208034.1	c7331878a2416ab29acfc15d2db0fb21	1180	MobiDBLite	mobidb-lite	consensus disorder prediction	909	920	-	T	20-01-2026	-	-	-	-
KAI9208034.1	c7331878a2416ab29acfc15d2db0fb21	1180	MobiDBLite	mobidb-lite	consensus disorder prediction	840	863	-	T	20-01-2026	-	-	-	-
KAI9208034.1	c7331878a2416ab29acfc15d2db0fb21	1180	MobiDBLite	mobidb-lite	consensus disorder prediction	143	174	-	T	20-01-2026	-	-	-	-
KAI9208034.1	c7331878a2416ab29acfc15d2db0fb21	1180	MobiDBLite	mobidb-lite	consensus disorder prediction	96	198	-	T	20-01-2026	-	-	-	-
KAI9208034.1	c7331878a2416ab29acfc15d2db0fb21	1180	Pfam	PF22069	Androglobin, domain IV	647	752	1.2E-20	T	20-01-2026	IPR054094	Androglobin, domain IV	-	-
KAI9208034.1	c7331878a2416ab29acfc15d2db0fb21	1180	SUPERFAMILY	SSF54001	Cysteine proteinases	245	510	7.85E-22	T	20-01-2026	IPR038765	Papain-like cysteine peptidase superfamily	-	MetaCyc:PWY-1061|MetaCyc:PWY-1187|MetaCyc:PWY-1921|MetaCyc:PWY-2083|MetaCyc:PWY-2541|MetaCyc:PWY-2821|MetaCyc:PWY-3542|MetaCyc:PWY-3602|MetaCyc:PWY-361|MetaCyc:PWY-4021|MetaCyc:PWY-4121|MetaCyc:PWY-4161|MetaCyc:PWY-4202|MetaCyc:PWY-4801|MetaCyc:PWY-4922|MetaCyc:PWY-5048|MetaCyc:PWY-5059|MetaCyc:PWY-5105|MetaCyc:PWY-5109|MetaCyc:PWY-5139|MetaCyc:PWY-5268|MetaCyc:PWY-5284|MetaCyc:PWY-5292|MetaCyc:P…
KAI9208034.1	c7331878a2416ab29acfc15d2db0fb21	1180	SMART	SM00230	cys_prot_2	186	520	2.1E-4	T	20-01-2026	IPR001300	Peptidase C2, calpain, catalytic domain	GO:0004198(InterPro)|GO:0006508(InterPro)	Reactome:R-BTA-1474228|Reactome:R-CEL-6798695|Reactome:R-DME-6798695|Reactome:R-HSA-1474228|Reactome:R-HSA-6798695|Reactome:R-HSA-6809371|Reactome:R-HSA-8862803|Reactome:R-MMU-1474228|Reactome:R-MMU-6798695|Reactome:R-RNO-1474228|Reactome:R-RNO-6798695|Reactome:R-SSC-1474228|Reactome:R-SSC-6798695
KAI9208034.1	c7331878a2416ab29acfc15d2db0fb21	1180	Pfam	PF22068	Androglobin, domain II	564	636	7.1E-6	T	20-01-2026	IPR054093	Androglobin, domain II	-	-
KAI9208034.1	c7331878a2416ab29acfc15d2db0fb21	1180	ProSiteProfiles	PS50203	Cysteine proteinase, calpain-type, catalytic domain profile.	220	512	13.058307	T	20-01-2026	IPR001300	Peptidase C2, calpain, catalytic domain	GO:0004198(InterPro)|GO:0006508(InterPro)	Reactome:R-BTA-1474228|Reactome:R-CEL-6798695|Reactome:R-DME-6798695|Reactome:R-HSA-1474228|Reactome:R-HSA-6798695|Reactome:R-HSA-6809371|Reactome:R-HSA-8862803|Reactome:R-MMU-1474228|Reactome:R-MMU-6798695|Reactome:R-RNO-1474228|Reactome:R-RNO-6798695|Reactome:R-SSC-1474228|Reactome:R-SSC-6798695
KAI9208034.1	c7331878a2416ab29acfc15d2db0fb21	1180	PANTHER	PTHR46298	ANDROGLOBIN	406	641	2.3E-173	T	20-01-2026	IPR053033	Androglobin-like	-	-
KAI9208034.1	c7331878a2416ab29acfc15d2db0fb21	1180	Pfam	PF22070	Androglobin, domain V	767	863	1.2E-5	T	20-01-2026	IPR054095	Androglobin, domain V	-	-
KAI9208034.1	c7331878a2416ab29acfc15d2db0fb21	1180	Pfam	PF00648	Calpain family cysteine protease	238	362	3.4E-7	T	20-01-2026	IPR001300	Peptidase C2, calpain, catalytic domain	GO:0004198(InterPro)|GO:0006508(InterPro)	Reactome:R-BTA-1474228|Reactome:R-CEL-6798695|Reactome:R-DME-6798695|Reactome:R-HSA-1474228|Reactome:R-HSA-6798695|Reactome:R-HSA-6809371|Reactome:R-HSA-8862803|Reactome:R-MMU-1474228|Reactome:R-MMU-6798695|Reactome:R-RNO-1474228|Reactome:R-RNO-6798695|Reactome:R-SSC-1474228|Reactome:R-SSC-6798695
KAI9208034.1	c7331878a2416ab29acfc15d2db0fb21	1180	Coils	Coil	Coil	1131	1151	-	T	20-01-2026	-	-	-	-
XP_052970114.1	c7331878a2416ab29acfc15d2db0fb21	1180	MobiDBLite	mobidb-lite	consensus disorder prediction	885	920	-	T	20-01-2026	-	-	-	-
XP_052970114.1	c7331878a2416ab29acfc15d2db0fb21	1180	MobiDBLite	mobidb-lite	consensus disorder prediction	98	108	-	T	20-01-2026	-	-	-	-
XP_052970114.1	c7331878a2416ab29acfc15d2db0fb21	1180	MobiDBLite	mobidb-lite	consensus disorder prediction	369	405	-	T	20-01-2026	-	-	-	-
XP_052970114.1	c7331878a2416ab29acfc15d2db0fb21	1180	MobiDBLite	mobidb-lite	consensus disorder prediction	851	860	-	T	20-01-2026	-	-	-	-
XP_052970114.1	c7331878a2416ab29acfc15d2db0fb21	1180	MobiDBLite	mobidb-lite	consensus disorder prediction	127	136	-	T	20-01-2026	-	-	-	-
XP_052970114.1	c7331878a2416ab29acfc15d2db0fb21	1180	MobiDBLite	mobidb-lite	consensus disorder prediction	111	122	-	T	20-01-2026	-	-	-	-
XP_052970114.1	c7331878a2416ab29acfc15d2db0fb21	1180	MobiDBLite	mobidb-lite	consensus disorder prediction	909	920	-	T	20-01-2026	-	-	-	-
XP_052970114.1	c7331878a2416ab29acfc15d2db0fb21	1180	MobiDBLite	mobidb-lite	consensus disorder prediction	840	863	-	T	20-01-2026	-	-	-	-
XP_052970114.1	c7331878a2416ab29acfc15d2db0fb21	1180	MobiDBLite	mobidb-lite	consensus disorder prediction	143	174	-	T	20-01-2026	-	-	-	-
XP_052970114.1	c7331878a2416ab29acfc15d2db0fb21	1180	MobiDBLite	mobidb-lite	consensus disorder prediction	96	198	-	T	20-01-2026	-	-	-	-
XP_052970114.1	c7331878a2416ab29acfc15d2db0fb21	1180	Pfam	PF22069	Androglobin, domain IV	647	752	1.2E-20	T	20-01-2026	IPR054094	Androglobin, domain IV	-	-
XP_052970114.1	c7331878a2416ab29acfc15d2db0fb21	1180	SUPERFAMILY	SSF54001	Cysteine proteinases	245	510	7.85E-22	T	20-01-2026	IPR038765	Papain-like cysteine peptidase superfamily	-	MetaCyc:PWY-1061|MetaCyc:PWY-1187|MetaCyc:PWY-1921|MetaCyc:PWY-2083|MetaCyc:PWY-2541|MetaCyc:PWY-2821|MetaCyc:PWY-3542|MetaCyc:PWY-3602|MetaCyc:PWY-361|MetaCyc:PWY-4021|MetaCyc:PWY-4121|MetaCyc:PWY-4161|MetaCyc:PWY-4202|MetaCyc:PWY-4801|MetaCyc:PWY-4922|MetaCyc:PWY-5048|MetaCyc:PWY-5059|MetaCyc:PWY-5105|MetaCyc:PWY-5109|MetaCyc:PWY-5139|MetaCyc:PWY-5268|MetaCyc:PWY-5284|MetaCyc:PWY-5292|MetaCyc:P…
XP_052970114.1	c7331878a2416ab29acfc15d2db0fb21	1180	SMART	SM00230	cys_prot_2	186	520	2.1E-4	T	20-01-2026	IPR001300	Peptidase C2, calpain, catalytic domain	GO:0004198(InterPro)|GO:0006508(InterPro)	Reactome:R-BTA-1474228|Reactome:R-CEL-6798695|Reactome:R-DME-6798695|Reactome:R-HSA-1474228|Reactome:R-HSA-6798695|Reactome:R-HSA-6809371|Reactome:R-HSA-8862803|Reactome:R-MMU-1474228|Reactome:R-MMU-6798695|Reactome:R-RNO-1474228|Reactome:R-RNO-6798695|Reactome:R-SSC-1474228|Reactome:R-SSC-6798695
XP_052970114.1	c7331878a2416ab29acfc15d2db0fb21	1180	Pfam	PF22068	Androglobin, domain II	564	636	7.1E-6	T	20-01-2026	IPR054093	Androglobin, domain II	-	-
XP_052970114.1	c7331878a2416ab29acfc15d2db0fb21	1180	ProSiteProfiles	PS50203	Cysteine proteinase, calpain-type, catalytic domain profile.	220	512	13.058307	T	20-01-2026	IPR001300	Peptidase C2, calpain, catalytic domain	GO:0004198(InterPro)|GO:0006508(InterPro)	Reactome:R-BTA-1474228|Reactome:R-CEL-6798695|Reactome:R-DME-6798695|Reactome:R-HSA-1474228|Reactome:R-HSA-6798695|Reactome:R-HSA-6809371|Reactome:R-HSA-8862803|Reactome:R-MMU-1474228|Reactome:R-MMU-6798695|Reactome:R-RNO-1474228|Reactome:R-RNO-6798695|Reactome:R-SSC-1474228|Reactome:R-SSC-6798695
XP_052970114.1	c7331878a2416ab29acfc15d2db0fb21	1180	PANTHER	PTHR46298	ANDROGLOBIN	406	641	2.3E-173	T	20-01-2026	IPR053033	Androglobin-like	-	-
XP_052970114.1	c7331878a2416ab29acfc15d2db0fb21	1180	Pfam	PF22070	Androglobin, domain V	767	863	1.2E-5	T	20-01-2026	IPR054095	Androglobin, domain V	-	-
XP_052970114.1	c7331878a2416ab29acfc15d2db0fb21	1180	Pfam	PF00648	Calpain family cysteine protease	238	362	3.4E-7	T	20-01-2026	IPR001300	Peptidase C2, calpain, catalytic domain	GO:0004198(InterPro)|GO:0006508(InterPro)	Reactome:R-BTA-1474228|Reactome:R-CEL-6798695|Reactome:R-DME-6798695|Reactome:R-HSA-1474228|Reactome:R-HSA-6798695|Reactome:R-HSA-6809371|Reactome:R-HSA-8862803|Reactome:R-MMU-1474228|Reactome:R-MMU-6798695|Reactome:R-RNO-1474228|Reactome:R-RNO-6798695|Reactome:R-SSC-1474228|Reactome:R-SSC-6798695
XP_052970114.1	c7331878a2416ab29acfc15d2db0fb21	1180	Coils	Coil	Coil	1131	1151	-	T	20-01-2026	-	-	-	-
XP_067745987.1	01c150e83ff51248baa344d8f82ba3b7	1264	MobiDBLite	mobidb-lite	consensus disorder prediction	30	40	-	T	20-01-2026	-	-	-	-
XP_067745987.1	01c150e83ff51248baa344d8f82ba3b7	1264	MobiDBLite	mobidb-lite	consensus disorder prediction	158	171	-	T	20-01-2026	-	-	-	-
XP_067745987.1	01c150e83ff51248baa344d8f82ba3b7	1264	MobiDBLite	mobidb-lite	consensus disorder prediction	1038	1050	-	T	20-01-2026	-	-	-	-
XP_067745987.1	01c150e83ff51248baa344d8f82ba3b7	1264	MobiDBLite	mobidb-lite	consensus disorder prediction	120	196	-	T	20-01-2026	-	-	-	-
XP_067745987.1	01c150e83ff51248baa344d8f82ba3b7	1264	MobiDBLite	mobidb-lite	consensus disorder prediction	174	189	-	T	20-01-2026	-	-	-	-
XP_067745987.1	01c150e83ff51248baa344d8f82ba3b7	1264	MobiDBLite	mobidb-lite	consensus disorder prediction	482	521	-	T	20-01-2026	-	-	-	-
XP_067745987.1	01c150e83ff51248baa344d8f82ba3b7	1264	MobiDBLite	mobidb-lite	consensus disorder prediction	1	48	-	T	20-01-2026	-	-	-	-
XP_067745987.1	01c150e83ff51248baa344d8f82ba3b7	1264	MobiDBLite	mobidb-lite	consensus disorder prediction	1032	1070	-	T	20-01-2026	-	-	-	-
XP_067745987.1	01c150e83ff51248baa344d8f82ba3b7	1264	Pfam	PF00648	Calpain family cysteine protease	347	422	6.4E-6	T	20-01-2026	IPR001300	Peptidase C2, calpain, catalytic domain	GO:0004198(InterPro)|GO:0006508(InterPro)	Reactome:R-BTA-1474228|Reactome:R-CEL-6798695|Reactome:R-DME-6798695|Reactome:R-HSA-1474228|Reactome:R-HSA-6798695|Reactome:R-HSA-6809371|Reactome:R-HSA-8862803|Reactome:R-MMU-1474228|Reactome:R-MMU-6798695|Reactome:R-RNO-1474228|Reactome:R-RNO-6798695|Reactome:R-SSC-1474228|Reactome:R-SSC-6798695
XP_067745987.1	01c150e83ff51248baa344d8f82ba3b7	1264	ProSiteProfiles	PS50203	Cysteine proteinase, calpain-type, catalytic domain profile.	347	418	11.789855	T	20-01-2026	IPR001300	Peptidase C2, calpain, catalytic domain	GO:0004198(InterPro)|GO:0006508(InterPro)	Reactome:R-BTA-1474228|Reactome:R-CEL-6798695|Reactome:R-DME-6798695|Reactome:R-HSA-1474228|Reactome:R-HSA-6798695|Reactome:R-HSA-6809371|Reactome:R-HSA-8862803|Reactome:R-MMU-1474228|Reactome:R-MMU-6798695|Reactome:R-RNO-1474228|Reactome:R-RNO-6798695|Reactome:R-SSC-1474228|Reactome:R-SSC-6798695
XP_067745987.1	01c150e83ff51248baa344d8f82ba3b7	1264	PANTHER	PTHR46298	ANDROGLOBIN	99	419	1.4E-27	T	20-01-2026	IPR053033	Androglobin-like	-	-
XP_067745987.1	01c150e83ff51248baa344d8f82ba3b7	1264	SUPERFAMILY	SSF54001	Cysteine proteinases	344	479	1.08E-17	T	20-01-2026	IPR038765	Papain-like cysteine peptidase superfamily	-	MetaCyc:PWY-1061|MetaCyc:PWY-1187|MetaCyc:PWY-1921|MetaCyc:PWY-2083|MetaCyc:PWY-2541|MetaCyc:PWY-2821|MetaCyc:PWY-3542|MetaCyc:PWY-3602|MetaCyc:PWY-361|MetaCyc:PWY-4021|MetaCyc:PWY-4121|MetaCyc:PWY-4161|MetaCyc:PWY-4202|MetaCyc:PWY-4801|MetaCyc:PWY-4922|MetaCyc:PWY-5048|MetaCyc:PWY-5059|MetaCyc:PWY-5105|MetaCyc:PWY-5109|MetaCyc:PWY-5139|MetaCyc:PWY-5268|MetaCyc:PWY-5284|MetaCyc:PWY-5292|MetaCyc:P…
XP_001744431.1	369a69af9c03d6f41b170300c50a1b6e	1376	SUPERFAMILY	SSF54001	Cysteine proteinases	44	241	2.75E-18	T	20-01-2026	IPR038765	Papain-like cysteine peptidase superfamily	-	MetaCyc:PWY-1061|MetaCyc:PWY-1187|MetaCyc:PWY-1921|MetaCyc:PWY-2083|MetaCyc:PWY-2541|MetaCyc:PWY-2821|MetaCyc:PWY-3542|MetaCyc:PWY-3602|MetaCyc:PWY-361|MetaCyc:PWY-4021|MetaCyc:PWY-4121|MetaCyc:PWY-4161|MetaCyc:PWY-4202|MetaCyc:PWY-4801|MetaCyc:PWY-4922|MetaCyc:PWY-5048|MetaCyc:PWY-5059|MetaCyc:PWY-5105|MetaCyc:PWY-5109|MetaCyc:PWY-5139|MetaCyc:PWY-5268|MetaCyc:PWY-5284|MetaCyc:PWY-5292|MetaCyc:P…
XP_001744431.1	369a69af9c03d6f41b170300c50a1b6e	1376	MobiDBLite	mobidb-lite	consensus disorder prediction	282	373	-	T	20-01-2026	-	-	-	-
XP_001744431.1	369a69af9c03d6f41b170300c50a1b6e	1376	MobiDBLite	mobidb-lite	consensus disorder prediction	1143	1167	-	T	20-01-2026	-	-	-	-
XP_001744431.1	369a69af9c03d6f41b170300c50a1b6e	1376	MobiDBLite	mobidb-lite	consensus disorder prediction	1	10	-	T	20-01-2026	-	-	-	-
XP_001744431.1	369a69af9c03d6f41b170300c50a1b6e	1376	MobiDBLite	mobidb-lite	consensus disorder prediction	1	28	-	T	20-01-2026	-	-	-	-
XP_001744431.1	369a69af9c03d6f41b170300c50a1b6e	1376	PANTHER	PTHR46298	ANDROGLOBIN	1215	1370	4.9E-231	T	20-01-2026	IPR053033	Androglobin-like	-	-
XP_001744431.1	369a69af9c03d6f41b170300c50a1b6e	1376	ProSiteProfiles	PS50203	Cysteine proteinase, calpain-type, catalytic domain profile.	145	212	11.252762	T	20-01-2026	IPR001300	Peptidase C2, calpain, catalytic domain	GO:0004198(InterPro)|GO:0006508(InterPro)	Reactome:R-BTA-1474228|Reactome:R-CEL-6798695|Reactome:R-DME-6798695|Reactome:R-HSA-1474228|Reactome:R-HSA-6798695|Reactome:R-HSA-6809371|Reactome:R-HSA-8862803|Reactome:R-MMU-1474228|Reactome:R-MMU-6798695|Reactome:R-RNO-1474228|Reactome:R-RNO-6798695|Reactome:R-SSC-1474228|Reactome:R-SSC-6798695
XP_001744431.1	369a69af9c03d6f41b170300c50a1b6e	1376	Pfam	PF00648	Calpain family cysteine protease	153	217	7.7E-4	T	20-01-2026	IPR001300	Peptidase C2, calpain, catalytic domain	GO:0004198(InterPro)|GO:0006508(InterPro)	Reactome:R-BTA-1474228|Reactome:R-CEL-6798695|Reactome:R-DME-6798695|Reactome:R-HSA-1474228|Reactome:R-HSA-6798695|Reactome:R-HSA-6809371|Reactome:R-HSA-8862803|Reactome:R-MMU-1474228|Reactome:R-MMU-6798695|Reactome:R-RNO-1474228|Reactome:R-RNO-6798695|Reactome:R-SSC-1474228|Reactome:R-SSC-6798695
EP00046_Monosiga_brevicollis_P002433	369a69af9c03d6f41b170300c50a1b6e	1376	SUPERFAMILY	SSF54001	Cysteine proteinases	44	241	2.75E-18	T	20-01-2026	IPR038765	Papain-like cysteine peptidase superfamily	-	MetaCyc:PWY-1061|MetaCyc:PWY-1187|MetaCyc:PWY-1921|MetaCyc:PWY-2083|MetaCyc:PWY-2541|MetaCyc:PWY-2821|MetaCyc:PWY-3542|MetaCyc:PWY-3602|MetaCyc:PWY-361|MetaCyc:PWY-4021|MetaCyc:PWY-4121|MetaCyc:PWY-4161|MetaCyc:PWY-4202|MetaCyc:PWY-4801|MetaCyc:PWY-4922|MetaCyc:PWY-5048|MetaCyc:PWY-5059|MetaCyc:PWY-5105|MetaCyc:PWY-5109|MetaCyc:PWY-5139|MetaCyc:PWY-5268|MetaCyc:PWY-5284|MetaCyc:PWY-5292|MetaCyc:P…
EP00046_Monosiga_brevicollis_P002433	369a69af9c03d6f41b170300c50a1b6e	1376	MobiDBLite	mobidb-lite	consensus disorder prediction	282	373	-	T	20-01-2026	-	-	-	-
EP00046_Monosiga_brevicollis_P002433	369a69af9c03d6f41b170300c50a1b6e	1376	MobiDBLite	mobidb-lite	consensus disorder prediction	1143	1167	-	T	20-01-2026	-	-	-	-
EP00046_Monosiga_brevicollis_P002433	369a69af9c03d6f41b170300c50a1b6e	1376	MobiDBLite	mobidb-lite	consensus disorder prediction	1	10	-	T	20-01-2026	-	-	-	-
EP00046_Monosiga_brevicollis_P002433	369a69af9c03d6f41b170300c50a1b6e	1376	MobiDBLite	mobidb-lite	consensus disorder prediction	1	28	-	T	20-01-2026	-	-	-	-
EP00046_Monosiga_brevicollis_P002433	369a69af9c03d6f41b170300c50a1b6e	1376	PANTHER	PTHR46298	ANDROGLOBIN	1215	1370	4.9E-231	T	20-01-2026	IPR053033	Androglobin-like	-	-
EP00046_Monosiga_brevicollis_P002433	369a69af9c03d6f41b170300c50a1b6e	1376	ProSiteProfiles	PS50203	Cysteine proteinase, calpain-type, catalytic domain profile.	145	212	11.252762	T	20-01-2026	IPR001300	Peptidase C2, calpain, catalytic domain	GO:0004198(InterPro)|GO:0006508(InterPro)	Reactome:R-BTA-1474228|Reactome:R-CEL-6798695|Reactome:R-DME-6798695|Reactome:R-HSA-1474228|Reactome:R-HSA-6798695|Reactome:R-HSA-6809371|Reactome:R-HSA-8862803|Reactome:R-MMU-1474228|Reactome:R-MMU-6798695|Reactome:R-RNO-1474228|Reactome:R-RNO-6798695|Reactome:R-SSC-1474228|Reactome:R-SSC-6798695
EP00046_Monosiga_brevicollis_P002433	369a69af9c03d6f41b170300c50a1b6e	1376	Pfam	PF00648	Calpain family cysteine protease	153	217	7.7E-4	T	20-01-2026	IPR001300	Peptidase C2, calpain, catalytic domain	GO:0004198(InterPro)|GO:0006508(InterPro)	Reactome:R-BTA-1474228|Reactome:R-CEL-6798695|Reactome:R-DME-6798695|Reactome:R-HSA-1474228|Reactome:R-HSA-6798695|Reactome:R-HSA-6809371|Reactome:R-HSA-8862803|Reactome:R-MMU-1474228|Reactome:R-MMU-6798695|Reactome:R-RNO-1474228|Reactome:R-RNO-6798695|Reactome:R-SSC-1474228|Reactome:R-SSC-6798695
KAI9995137.1	f07d59fbe88a5ea3b5c1902a2e6a4b4c	920	SUPERFAMILY	SSF54001	Cysteine proteinases	233	326	2.94E-10	T	20-01-2026	IPR038765	Papain-like cysteine peptidase superfamily	-	MetaCyc:PWY-1061|MetaCyc:PWY-1187|MetaCyc:PWY-1921|MetaCyc:PWY-2083|MetaCyc:PWY-2541|MetaCyc:PWY-2821|MetaCyc:PWY-3542|MetaCyc:PWY-3602|MetaCyc:PWY-361|MetaCyc:PWY-4021|MetaCyc:PWY-4121|MetaCyc:PWY-4161|MetaCyc:PWY-4202|MetaCyc:PWY-4801|MetaCyc:PWY-4922|MetaCyc:PWY-5048|MetaCyc:PWY-5059|MetaCyc:PWY-5105|MetaCyc:PWY-5109|MetaCyc:PWY-5139|MetaCyc:PWY-5268|MetaCyc:PWY-5284|MetaCyc:PWY-5292|MetaCyc:P…
KAI9995137.1	f07d59fbe88a5ea3b5c1902a2e6a4b4c	920	Coils	Coil	Coil	867	887	-	T	20-01-2026	-	-	-	-
KAI9995137.1	f07d59fbe88a5ea3b5c1902a2e6a4b4c	920	MobiDBLite	mobidb-lite	consensus disorder prediction	1	34	-	T	20-01-2026	-	-	-	-
KAI9995137.1	f07d59fbe88a5ea3b5c1902a2e6a4b4c	920	MobiDBLite	mobidb-lite	consensus disorder prediction	697	732	-	T	20-01-2026	-	-	-	-
KAI9995137.1	f07d59fbe88a5ea3b5c1902a2e6a4b4c	920	MobiDBLite	mobidb-lite	consensus disorder prediction	706	719	-	T	20-01-2026	-	-	-	-
KAI9995137.1	f07d59fbe88a5ea3b5c1902a2e6a4b4c	920	MobiDBLite	mobidb-lite	consensus disorder prediction	10	27	-	T	20-01-2026	-	-	-	-
KAI9995137.1	f07d59fbe88a5ea3b5c1902a2e6a4b4c	920	PANTHER	PTHR46298	ANDROGLOBIN	208	290	1.1E-20	T	20-01-2026	IPR053033	Androglobin-like	-	-
KAL0519783.1	d484c74fd6540cc0a7e3b4fb42ac4f04	1890	PANTHER	PTHR46298	ANDROGLOBIN	495	1860	1.9E-159	T	20-01-2026	IPR053033	Androglobin-like	-	-
KAL0519783.1	d484c74fd6540cc0a7e3b4fb42ac4f04	1890	MobiDBLite	mobidb-lite	consensus disorder prediction	1140	1165	-	T	20-01-2026	-	-	-	-
KAL0519783.1	d484c74fd6540cc0a7e3b4fb42ac4f04	1890	MobiDBLite	mobidb-lite	consensus disorder prediction	1719	1735	-	T	20-01-2026	-	-	-	-
KAL0519783.1	d484c74fd6540cc0a7e3b4fb42ac4f04	1890	MobiDBLite	mobidb-lite	consensus disorder prediction	172	198	-	T	20-01-2026	-	-	-	-
KAL0519783.1	d484c74fd6540cc0a7e3b4fb42ac4f04	1890	MobiDBLite	mobidb-lite	consensus disorder prediction	1008	1034	-	T	20-01-2026	-	-	-	-
KAL0519783.1	d484c74fd6540cc0a7e3b4fb42ac4f04	1890	MobiDBLite	mobidb-lite	consensus disorder prediction	57	66	-	T	20-01-2026	-	-	-	-
KAL0519783.1	d484c74fd6540cc0a7e3b4fb42ac4f04	1890	MobiDBLite	mobidb-lite	consensus disorder prediction	456	522	-	T	20-01-2026	-	-	-	-
KAL0519783.1	d484c74fd6540cc0a7e3b4fb42ac4f04	1890	MobiDBLite	mobidb-lite	consensus disorder prediction	1715	1777	-	T	20-01-2026	-	-	-	-
KAL0519783.1	d484c74fd6540cc0a7e3b4fb42ac4f04	1890	MobiDBLite	mobidb-lite	consensus disorder prediction	1401	1445	-	T	20-01-2026	-	-	-	-
KAL0519783.1	d484c74fd6540cc0a7e3b4fb42ac4f04	1890	MobiDBLite	mobidb-lite	consensus disorder prediction	1429	1441	-	T	20-01-2026	-	-	-	-
KAL0519783.1	d484c74fd6540cc0a7e3b4fb42ac4f04	1890	MobiDBLite	mobidb-lite	consensus disorder prediction	486	511	-	T	20-01-2026	-	-	-	-
KAL0519783.1	d484c74fd6540cc0a7e3b4fb42ac4f04	1890	MobiDBLite	mobidb-lite	consensus disorder prediction	1008	1019	-	T	20-01-2026	-	-	-	-
KAL0519783.1	d484c74fd6540cc0a7e3b4fb42ac4f04	1890	MobiDBLite	mobidb-lite	consensus disorder prediction	1757	1774	-	T	20-01-2026	-	-	-	-
KAL0519783.1	d484c74fd6540cc0a7e3b4fb42ac4f04	1890	MobiDBLite	mobidb-lite	consensus disorder prediction	721	774	-	T	20-01-2026	-	-	-	-
KAL0519783.1	d484c74fd6540cc0a7e3b4fb42ac4f04	1890	MobiDBLite	mobidb-lite	consensus disorder prediction	172	185	-	T	20-01-2026	-	-	-	-
KAL0519783.1	d484c74fd6540cc0a7e3b4fb42ac4f04	1890	MobiDBLite	mobidb-lite	consensus disorder prediction	50	81	-	T	20-01-2026	-	-	-	-
KAL0519783.1	d484c74fd6540cc0a7e3b4fb42ac4f04	1890	MobiDBLite	mobidb-lite	consensus disorder prediction	71	81	-	T	20-01-2026	-	-	-	-
KAL0519783.1	d484c74fd6540cc0a7e3b4fb42ac4f04	1890	SUPERFAMILY	SSF54001	Cysteine proteinases	322	424	9.22E-15	T	20-01-2026	IPR038765	Papain-like cysteine peptidase superfamily	-	MetaCyc:PWY-1061|MetaCyc:PWY-1187|MetaCyc:PWY-1921|MetaCyc:PWY-2083|MetaCyc:PWY-2541|MetaCyc:PWY-2821|MetaCyc:PWY-3542|MetaCyc:PWY-3602|MetaCyc:PWY-361|MetaCyc:PWY-4021|MetaCyc:PWY-4121|MetaCyc:PWY-4161|MetaCyc:PWY-4202|MetaCyc:PWY-4801|MetaCyc:PWY-4922|MetaCyc:PWY-5048|MetaCyc:PWY-5059|MetaCyc:PWY-5105|MetaCyc:PWY-5109|MetaCyc:PWY-5139|MetaCyc:PWY-5268|MetaCyc:PWY-5284|MetaCyc:PWY-5292|MetaCyc:P…
KAL0519783.1	d484c74fd6540cc0a7e3b4fb42ac4f04	1890	ProSiteProfiles	PS50203	Cysteine proteinase, calpain-type, catalytic domain profile.	301	413	10.932792	T	20-01-2026	IPR001300	Peptidase C2, calpain, catalytic domain	GO:0004198(InterPro)|GO:0006508(InterPro)	Reactome:R-BTA-1474228|Reactome:R-CEL-6798695|Reactome:R-DME-6798695|Reactome:R-HSA-1474228|Reactome:R-HSA-6798695|Reactome:R-HSA-6809371|Reactome:R-HSA-8862803|Reactome:R-MMU-1474228|Reactome:R-MMU-6798695|Reactome:R-RNO-1474228|Reactome:R-RNO-6798695|Reactome:R-SSC-1474228|Reactome:R-SSC-6798695
KAL0519783.1	d484c74fd6540cc0a7e3b4fb42ac4f04	1890	Pfam	PF00648	Calpain family cysteine protease	337	393	0.024	T	20-01-2026	IPR001300	Peptidase C2, calpain, catalytic domain	GO:0004198(InterPro)|GO:0006508(InterPro)	Reactome:R-BTA-1474228|Reactome:R-CEL-6798695|Reactome:R-DME-6798695|Reactome:R-HSA-1474228|Reactome:R-HSA-6798695|Reactome:R-HSA-6809371|Reactome:R-HSA-8862803|Reactome:R-MMU-1474228|Reactome:R-MMU-6798695|Reactome:R-RNO-1474228|Reactome:R-RNO-6798695|Reactome:R-SSC-1474228|Reactome:R-SSC-6798695
EP00439_Symbiodinium_sp_Y106_P031262	18908b5455cc2145577766b5e4951aa7	1343	Coils	Coil	Coil	1112	1151	-	T	20-01-2026	-	-	-	-
EP00439_Symbiodinium_sp_Y106_P031262	18908b5455cc2145577766b5e4951aa7	1343	PANTHER	PTHR46298	ANDROGLOBIN	121	230	5.4E-26	T	20-01-2026	IPR053033	Androglobin-like	-	-
EP00439_Symbiodinium_sp_Y106_P031262	18908b5455cc2145577766b5e4951aa7	1343	MobiDBLite	mobidb-lite	consensus disorder prediction	359	377	-	T	20-01-2026	-	-	-	-
EP00439_Symbiodinium_sp_Y106_P031262	18908b5455cc2145577766b5e4951aa7	1343	MobiDBLite	mobidb-lite	consensus disorder prediction	319	426	-	T	20-01-2026	-	-	-	-
EP00439_Symbiodinium_sp_Y106_P031262	18908b5455cc2145577766b5e4951aa7	1343	MobiDBLite	mobidb-lite	consensus disorder prediction	383	393	-	T	20-01-2026	-	-	-	-
EP00439_Symbiodinium_sp_Y106_P031262	18908b5455cc2145577766b5e4951aa7	1343	MobiDBLite	mobidb-lite	consensus disorder prediction	403	413	-	T	20-01-2026	-	-	-	-
EP00439_Symbiodinium_sp_Y106_P031262	18908b5455cc2145577766b5e4951aa7	1343	MobiDBLite	mobidb-lite	consensus disorder prediction	20	57	-	T	20-01-2026	-	-	-	-
EP00439_Symbiodinium_sp_Y106_P031262	18908b5455cc2145577766b5e4951aa7	1343	MobiDBLite	mobidb-lite	consensus disorder prediction	265	293	-	T	20-01-2026	-	-	-	-
EP00439_Symbiodinium_sp_Y106_P031262	18908b5455cc2145577766b5e4951aa7	1343	MobiDBLite	mobidb-lite	consensus disorder prediction	780	803	-	T	20-01-2026	-	-	-	-
EP00439_Symbiodinium_sp_Y106_P031262	18908b5455cc2145577766b5e4951aa7	1343	MobiDBLite	mobidb-lite	consensus disorder prediction	1	63	-	T	20-01-2026	-	-	-	-
EP00439_Symbiodinium_sp_Y106_P031262	18908b5455cc2145577766b5e4951aa7	1343	SUPERFAMILY	SSF54001	Cysteine proteinases	122	239	2.55E-15	T	20-01-2026	IPR038765	Papain-like cysteine peptidase superfamily	-	MetaCyc:PWY-1061|MetaCyc:PWY-1187|MetaCyc:PWY-1921|MetaCyc:PWY-2083|MetaCyc:PWY-2541|MetaCyc:PWY-2821|MetaCyc:PWY-3542|MetaCyc:PWY-3602|MetaCyc:PWY-361|MetaCyc:PWY-4021|MetaCyc:PWY-4121|MetaCyc:PWY-4161|MetaCyc:PWY-4202|MetaCyc:PWY-4801|MetaCyc:PWY-4922|MetaCyc:PWY-5048|MetaCyc:PWY-5059|MetaCyc:PWY-5105|MetaCyc:PWY-5109|MetaCyc:PWY-5139|MetaCyc:PWY-5268|MetaCyc:PWY-5284|MetaCyc:PWY-5292|MetaCyc:P…
EP00439_Symbiodinium_sp_Y106_P031262	18908b5455cc2145577766b5e4951aa7	1343	ProSiteProfiles	PS50203	Cysteine proteinase, calpain-type, catalytic domain profile.	131	198	9.218667	T	20-01-2026	IPR001300	Peptidase C2, calpain, catalytic domain	GO:0004198(InterPro)|GO:0006508(InterPro)	Reactome:R-BTA-1474228|Reactome:R-CEL-6798695|Reactome:R-DME-6798695|Reactome:R-HSA-1474228|Reactome:R-HSA-6798695|Reactome:R-HSA-6809371|Reactome:R-HSA-8862803|Reactome:R-MMU-1474228|Reactome:R-MMU-6798695|Reactome:R-RNO-1474228|Reactome:R-RNO-6798695|Reactome:R-SSC-1474228|Reactome:R-SSC-6798695
CAE7388616.1	53764f3dbad0ba291b1d4544715614bd	1463	Coils	Coil	Coil	1232	1271	-	T	20-01-2026	-	-	-	-
CAE7388616.1	53764f3dbad0ba291b1d4544715614bd	1463	ProSiteProfiles	PS50203	Cysteine proteinase, calpain-type, catalytic domain profile.	248	315	9.218667	T	20-01-2026	IPR001300	Peptidase C2, calpain, catalytic domain	GO:0004198(InterPro)|GO:0006508(InterPro)	Reactome:R-BTA-1474228|Reactome:R-CEL-6798695|Reactome:R-DME-6798695|Reactome:R-HSA-1474228|Reactome:R-HSA-6798695|Reactome:R-HSA-6809371|Reactome:R-HSA-8862803|Reactome:R-MMU-1474228|Reactome:R-MMU-6798695|Reactome:R-RNO-1474228|Reactome:R-RNO-6798695|Reactome:R-SSC-1474228|Reactome:R-SSC-6798695
CAE7388616.1	53764f3dbad0ba291b1d4544715614bd	1463	MobiDBLite	mobidb-lite	consensus disorder prediction	1	49	-	T	20-01-2026	-	-	-	-
CAE7388616.1	53764f3dbad0ba291b1d4544715614bd	1463	MobiDBLite	mobidb-lite	consensus disorder prediction	436	543	-	T	20-01-2026	-	-	-	-
CAE7388616.1	53764f3dbad0ba291b1d4544715614bd	1463	MobiDBLite	mobidb-lite	consensus disorder prediction	520	530	-	T	20-01-2026	-	-	-	-
CAE7388616.1	53764f3dbad0ba291b1d4544715614bd	1463	MobiDBLite	mobidb-lite	consensus disorder prediction	500	510	-	T	20-01-2026	-	-	-	-
CAE7388616.1	53764f3dbad0ba291b1d4544715614bd	1463	MobiDBLite	mobidb-lite	consensus disorder prediction	137	174	-	T	20-01-2026	-	-	-	-
CAE7388616.1	53764f3dbad0ba291b1d4544715614bd	1463	MobiDBLite	mobidb-lite	consensus disorder prediction	121	180	-	T	20-01-2026	-	-	-	-
CAE7388616.1	53764f3dbad0ba291b1d4544715614bd	1463	MobiDBLite	mobidb-lite	consensus disorder prediction	476	494	-	T	20-01-2026	-	-	-	-
CAE7388616.1	53764f3dbad0ba291b1d4544715614bd	1463	MobiDBLite	mobidb-lite	consensus disorder prediction	381	410	-	T	20-01-2026	-	-	-	-
CAE7388616.1	53764f3dbad0ba291b1d4544715614bd	1463	MobiDBLite	mobidb-lite	consensus disorder prediction	1109	1123	-	T	20-01-2026	-	-	-	-
CAE7388616.1	53764f3dbad0ba291b1d4544715614bd	1463	MobiDBLite	mobidb-lite	consensus disorder prediction	898	920	-	T	20-01-2026	-	-	-	-
CAE7388616.1	53764f3dbad0ba291b1d4544715614bd	1463	MobiDBLite	mobidb-lite	consensus disorder prediction	1099	1145	-	T	20-01-2026	-	-	-	-
CAE7388616.1	53764f3dbad0ba291b1d4544715614bd	1463	PANTHER	PTHR46298	ANDROGLOBIN	239	345	2.9E-25	T	20-01-2026	IPR053033	Androglobin-like	-	-
CAE7388616.1	53764f3dbad0ba291b1d4544715614bd	1463	SUPERFAMILY	SSF54001	Cysteine proteinases	239	344	2.94E-15	T	20-01-2026	IPR038765	Papain-like cysteine peptidase superfamily	-	MetaCyc:PWY-1061|MetaCyc:PWY-1187|MetaCyc:PWY-1921|MetaCyc:PWY-2083|MetaCyc:PWY-2541|MetaCyc:PWY-2821|MetaCyc:PWY-3542|MetaCyc:PWY-3602|MetaCyc:PWY-361|MetaCyc:PWY-4021|MetaCyc:PWY-4121|MetaCyc:PWY-4161|MetaCyc:PWY-4202|MetaCyc:PWY-4801|MetaCyc:PWY-4922|MetaCyc:PWY-5048|MetaCyc:PWY-5059|MetaCyc:PWY-5105|MetaCyc:PWY-5109|MetaCyc:PWY-5139|MetaCyc:PWY-5268|MetaCyc:PWY-5284|MetaCyc:PWY-5292|MetaCyc:P…
KAJ3364974.1	b4808d13e500a9a6a1f2432397d1f7c0	1615	ProSiteProfiles	PS50203	Cysteine proteinase, calpain-type, catalytic domain profile.	474	737	11.378465	T	20-01-2026	IPR001300	Peptidase C2, calpain, catalytic domain	GO:0004198(InterPro)|GO:0006508(InterPro)	Reactome:R-BTA-1474228|Reactome:R-CEL-6798695|Reactome:R-DME-6798695|Reactome:R-HSA-1474228|Reactome:R-HSA-6798695|Reactome:R-HSA-6809371|Reactome:R-HSA-8862803|Reactome:R-MMU-1474228|Reactome:R-MMU-6798695|Reactome:R-RNO-1474228|Reactome:R-RNO-6798695|Reactome:R-SSC-1474228|Reactome:R-SSC-6798695
KAJ3364974.1	b4808d13e500a9a6a1f2432397d1f7c0	1615	Pfam	PF00648	Calpain family cysteine protease	522	650	2.0E-5	T	20-01-2026	IPR001300	Peptidase C2, calpain, catalytic domain	GO:0004198(InterPro)|GO:0006508(InterPro)	Reactome:R-BTA-1474228|Reactome:R-CEL-6798695|Reactome:R-DME-6798695|Reactome:R-HSA-1474228|Reactome:R-HSA-6798695|Reactome:R-HSA-6809371|Reactome:R-HSA-8862803|Reactome:R-MMU-1474228|Reactome:R-MMU-6798695|Reactome:R-RNO-1474228|Reactome:R-RNO-6798695|Reactome:R-SSC-1474228|Reactome:R-SSC-6798695
KAJ3364974.1	b4808d13e500a9a6a1f2432397d1f7c0	1615	PANTHER	PTHR46298	ANDROGLOBIN	831	943	4.8E-115	T	20-01-2026	IPR053033	Androglobin-like	-	-
KAJ3364974.1	b4808d13e500a9a6a1f2432397d1f7c0	1615	Pfam	PF22069	Androglobin, domain IV	951	1054	2.1E-16	T	20-01-2026	IPR054094	Androglobin, domain IV	-	-
KAJ3364974.1	b4808d13e500a9a6a1f2432397d1f7c0	1615	MobiDBLite	mobidb-lite	consensus disorder prediction	1246	1256	-	T	20-01-2026	-	-	-	-
KAJ3364974.1	b4808d13e500a9a6a1f2432397d1f7c0	1615	MobiDBLite	mobidb-lite	consensus disorder prediction	650	662	-	T	20-01-2026	-	-	-	-
KAJ3364974.1	b4808d13e500a9a6a1f2432397d1f7c0	1615	MobiDBLite	mobidb-lite	consensus disorder prediction	21	31	-	T	20-01-2026	-	-	-	-
KAJ3364974.1	b4808d13e500a9a6a1f2432397d1f7c0	1615	MobiDBLite	mobidb-lite	consensus disorder prediction	393	406	-	T	20-01-2026	-	-	-	-
KAJ3364974.1	b4808d13e500a9a6a1f2432397d1f7c0	1615	MobiDBLite	mobidb-lite	consensus disorder prediction	1246	1298	-	T	20-01-2026	-	-	-	-
KAJ3364974.1	b4808d13e500a9a6a1f2432397d1f7c0	1615	MobiDBLite	mobidb-lite	consensus disorder prediction	285	299	-	T	20-01-2026	-	-	-	-
KAJ3364974.1	b4808d13e500a9a6a1f2432397d1f7c0	1615	MobiDBLite	mobidb-lite	consensus disorder prediction	465	479	-	T	20-01-2026	-	-	-	-
KAJ3364974.1	b4808d13e500a9a6a1f2432397d1f7c0	1615	MobiDBLite	mobidb-lite	consensus disorder prediction	262	351	-	T	20-01-2026	-	-	-	-
KAJ3364974.1	b4808d13e500a9a6a1f2432397d1f7c0	1615	MobiDBLite	mobidb-lite	consensus disorder prediction	480	489	-	T	20-01-2026	-	-	-	-
KAJ3364974.1	b4808d13e500a9a6a1f2432397d1f7c0	1615	MobiDBLite	mobidb-lite	consensus disorder prediction	1	81	-	T	20-01-2026	-	-	-	-
KAJ3364974.1	b4808d13e500a9a6a1f2432397d1f7c0	1615	MobiDBLite	mobidb-lite	consensus disorder prediction	650	675	-	T	20-01-2026	-	-	-	-
KAJ3364974.1	b4808d13e500a9a6a1f2432397d1f7c0	1615	MobiDBLite	mobidb-lite	consensus disorder prediction	41	58	-	T	20-01-2026	-	-	-	-
KAJ3364974.1	b4808d13e500a9a6a1f2432397d1f7c0	1615	MobiDBLite	mobidb-lite	consensus disorder prediction	1156	1198	-	T	20-01-2026	-	-	-	-
KAJ3364974.1	b4808d13e500a9a6a1f2432397d1f7c0	1615	MobiDBLite	mobidb-lite	consensus disorder prediction	8	20	-	T	20-01-2026	-	-	-	-
KAJ3364974.1	b4808d13e500a9a6a1f2432397d1f7c0	1615	MobiDBLite	mobidb-lite	consensus disorder prediction	1270	1298	-	T	20-01-2026	-	-	-	-
KAJ3364974.1	b4808d13e500a9a6a1f2432397d1f7c0	1615	MobiDBLite	mobidb-lite	consensus disorder prediction	458	489	-	T	20-01-2026	-	-	-	-
KAJ3364974.1	b4808d13e500a9a6a1f2432397d1f7c0	1615	MobiDBLite	mobidb-lite	consensus disorder prediction	1596	1615	-	T	20-01-2026	-	-	-	-
KAJ3364974.1	b4808d13e500a9a6a1f2432397d1f7c0	1615	MobiDBLite	mobidb-lite	consensus disorder prediction	71	81	-	T	20-01-2026	-	-	-	-
KAJ3364974.1	b4808d13e500a9a6a1f2432397d1f7c0	1615	MobiDBLite	mobidb-lite	consensus disorder prediction	307	319	-	T	20-01-2026	-	-	-	-
KAJ3364974.1	b4808d13e500a9a6a1f2432397d1f7c0	1615	MobiDBLite	mobidb-lite	consensus disorder prediction	1150	1218	-	T	20-01-2026	-	-	-	-
KAJ3364974.1	b4808d13e500a9a6a1f2432397d1f7c0	1615	MobiDBLite	mobidb-lite	consensus disorder prediction	663	675	-	T	20-01-2026	-	-	-	-
KAJ3364974.1	b4808d13e500a9a6a1f2432397d1f7c0	1615	MobiDBLite	mobidb-lite	consensus disorder prediction	389	420	-	T	20-01-2026	-	-	-	-
KAJ3364974.1	b4808d13e500a9a6a1f2432397d1f7c0	1615	SUPERFAMILY	SSF54001	Cysteine proteinases	534	648	1.41E-19	T	20-01-2026	IPR038765	Papain-like cysteine peptidase superfamily	-	MetaCyc:PWY-1061|MetaCyc:PWY-1187|MetaCyc:PWY-1921|MetaCyc:PWY-2083|MetaCyc:PWY-2541|MetaCyc:PWY-2821|MetaCyc:PWY-3542|MetaCyc:PWY-3602|MetaCyc:PWY-361|MetaCyc:PWY-4021|MetaCyc:PWY-4121|MetaCyc:PWY-4161|MetaCyc:PWY-4202|MetaCyc:PWY-4801|MetaCyc:PWY-4922|MetaCyc:PWY-5048|MetaCyc:PWY-5059|MetaCyc:PWY-5105|MetaCyc:PWY-5109|MetaCyc:PWY-5139|MetaCyc:PWY-5268|MetaCyc:PWY-5284|MetaCyc:PWY-5292|MetaCyc:P…
KAJ3364974.1	b4808d13e500a9a6a1f2432397d1f7c0	1615	Coils	Coil	Coil	1166	1200	-	T	20-01-2026	-	-	-	-
KOO26879.1	ba51ef8db681b2bcae222ff751999596	948	SUPERFAMILY	SSF54001	Cysteine proteinases	33	263	9.81E-29	T	20-01-2026	IPR038765	Papain-like cysteine peptidase superfamily	-	MetaCyc:PWY-1061|MetaCyc:PWY-1187|MetaCyc:PWY-1921|MetaCyc:PWY-2083|MetaCyc:PWY-2541|MetaCyc:PWY-2821|MetaCyc:PWY-3542|MetaCyc:PWY-3602|MetaCyc:PWY-361|MetaCyc:PWY-4021|MetaCyc:PWY-4121|MetaCyc:PWY-4161|MetaCyc:PWY-4202|MetaCyc:PWY-4801|MetaCyc:PWY-4922|MetaCyc:PWY-5048|MetaCyc:PWY-5059|MetaCyc:PWY-5105|MetaCyc:PWY-5109|MetaCyc:PWY-5139|MetaCyc:PWY-5268|MetaCyc:PWY-5284|MetaCyc:PWY-5292|MetaCyc:P…
KOO26879.1	ba51ef8db681b2bcae222ff751999596	948	PANTHER	PTHR46298	ANDROGLOBIN	670	815	3.4E-43	T	20-01-2026	IPR053033	Androglobin-like	-	-
KOO26879.1	ba51ef8db681b2bcae222ff751999596	948	ProSiteProfiles	PS50203	Cysteine proteinase, calpain-type, catalytic domain profile.	48	281	18.406378	T	20-01-2026	IPR001300	Peptidase C2, calpain, catalytic domain	GO:0004198(InterPro)|GO:0006508(InterPro)	Reactome:R-BTA-1474228|Reactome:R-CEL-6798695|Reactome:R-DME-6798695|Reactome:R-HSA-1474228|Reactome:R-HSA-6798695|Reactome:R-HSA-6809371|Reactome:R-HSA-8862803|Reactome:R-MMU-1474228|Reactome:R-MMU-6798695|Reactome:R-RNO-1474228|Reactome:R-RNO-6798695|Reactome:R-SSC-1474228|Reactome:R-SSC-6798695
KOO26879.1	ba51ef8db681b2bcae222ff751999596	948	MobiDBLite	mobidb-lite	consensus disorder prediction	347	379	-	T	20-01-2026	-	-	-	-
KOO26879.1	ba51ef8db681b2bcae222ff751999596	948	MobiDBLite	mobidb-lite	consensus disorder prediction	938	948	-	T	20-01-2026	-	-	-	-
KOO26879.1	ba51ef8db681b2bcae222ff751999596	948	MobiDBLite	mobidb-lite	consensus disorder prediction	1	20	-	T	20-01-2026	-	-	-	-
KOO26879.1	ba51ef8db681b2bcae222ff751999596	948	MobiDBLite	mobidb-lite	consensus disorder prediction	926	948	-	T	20-01-2026	-	-	-	-
KOO26879.1	ba51ef8db681b2bcae222ff751999596	948	Pfam	PF00648	Calpain family cysteine protease	76	260	2.2E-9	T	20-01-2026	IPR001300	Peptidase C2, calpain, catalytic domain	GO:0004198(InterPro)|GO:0006508(InterPro)	Reactome:R-BTA-1474228|Reactome:R-CEL-6798695|Reactome:R-DME-6798695|Reactome:R-HSA-1474228|Reactome:R-HSA-6798695|Reactome:R-HSA-6809371|Reactome:R-HSA-8862803|Reactome:R-MMU-1474228|Reactome:R-MMU-6798695|Reactome:R-RNO-1474228|Reactome:R-RNO-6798695|Reactome:R-SSC-1474228|Reactome:R-SSC-6798695
KOO26879.1	ba51ef8db681b2bcae222ff751999596	948	Coils	Coil	Coil	790	810	-	T	20-01-2026	-	-	-	-
KOO26879.1	ba51ef8db681b2bcae222ff751999596	948	SMART	SM00230	cys_prot_2	22	280	1.9E-4	T	20-01-2026	IPR001300	Peptidase C2, calpain, catalytic domain	GO:0004198(InterPro)|GO:0006508(InterPro)	Reactome:R-BTA-1474228|Reactome:R-CEL-6798695|Reactome:R-DME-6798695|Reactome:R-HSA-1474228|Reactome:R-HSA-6798695|Reactome:R-HSA-6809371|Reactome:R-HSA-8862803|Reactome:R-MMU-1474228|Reactome:R-MMU-6798695|Reactome:R-RNO-1474228|Reactome:R-RNO-6798695|Reactome:R-SSC-1474228|Reactome:R-SSC-6798695
EP00323_Chrysochromulina_tobinii_P006097	ba51ef8db681b2bcae222ff751999596	948	SUPERFAMILY	SSF54001	Cysteine proteinases	33	263	9.81E-29	T	20-01-2026	IPR038765	Papain-like cysteine peptidase superfamily	-	MetaCyc:PWY-1061|MetaCyc:PWY-1187|MetaCyc:PWY-1921|MetaCyc:PWY-2083|MetaCyc:PWY-2541|MetaCyc:PWY-2821|MetaCyc:PWY-3542|MetaCyc:PWY-3602|MetaCyc:PWY-361|MetaCyc:PWY-4021|MetaCyc:PWY-4121|MetaCyc:PWY-4161|MetaCyc:PWY-4202|MetaCyc:PWY-4801|MetaCyc:PWY-4922|MetaCyc:PWY-5048|MetaCyc:PWY-5059|MetaCyc:PWY-5105|MetaCyc:PWY-5109|MetaCyc:PWY-5139|MetaCyc:PWY-5268|MetaCyc:PWY-5284|MetaCyc:PWY-5292|MetaCyc:P…
EP00323_Chrysochromulina_tobinii_P006097	ba51ef8db681b2bcae222ff751999596	948	PANTHER	PTHR46298	ANDROGLOBIN	670	815	3.4E-43	T	20-01-2026	IPR053033	Androglobin-like	-	-
EP00323_Chrysochromulina_tobinii_P006097	ba51ef8db681b2bcae222ff751999596	948	ProSiteProfiles	PS50203	Cysteine proteinase, calpain-type, catalytic domain profile.	48	281	18.406378	T	20-01-2026	IPR001300	Peptidase C2, calpain, catalytic domain	GO:0004198(InterPro)|GO:0006508(InterPro)	Reactome:R-BTA-1474228|Reactome:R-CEL-6798695|Reactome:R-DME-6798695|Reactome:R-HSA-1474228|Reactome:R-HSA-6798695|Reactome:R-HSA-6809371|Reactome:R-HSA-8862803|Reactome:R-MMU-1474228|Reactome:R-MMU-6798695|Reactome:R-RNO-1474228|Reactome:R-RNO-6798695|Reactome:R-SSC-1474228|Reactome:R-SSC-6798695
EP00323_Chrysochromulina_tobinii_P006097	ba51ef8db681b2bcae222ff751999596	948	MobiDBLite	mobidb-lite	consensus disorder prediction	347	379	-	T	20-01-2026	-	-	-	-
EP00323_Chrysochromulina_tobinii_P006097	ba51ef8db681b2bcae222ff751999596	948	MobiDBLite	mobidb-lite	consensus disorder prediction	938	948	-	T	20-01-2026	-	-	-	-
EP00323_Chrysochromulina_tobinii_P006097	ba51ef8db681b2bcae222ff751999596	948	MobiDBLite	mobidb-lite	consensus disorder prediction	1	20	-	T	20-01-2026	-	-	-	-
EP00323_Chrysochromulina_tobinii_P006097	ba51ef8db681b2bcae222ff751999596	948	MobiDBLite	mobidb-lite	consensus disorder prediction	926	948	-	T	20-01-2026	-	-	-	-
EP00323_Chrysochromulina_tobinii_P006097	ba51ef8db681b2bcae222ff751999596	948	Pfam	PF00648	Calpain family cysteine protease	76	260	2.2E-9	T	20-01-2026	IPR001300	Peptidase C2, calpain, catalytic domain	GO:0004198(InterPro)|GO:0006508(InterPro)	Reactome:R-BTA-1474228|Reactome:R-CEL-6798695|Reactome:R-DME-6798695|Reactome:R-HSA-1474228|Reactome:R-HSA-6798695|Reactome:R-HSA-6809371|Reactome:R-HSA-8862803|Reactome:R-MMU-1474228|Reactome:R-MMU-6798695|Reactome:R-RNO-1474228|Reactome:R-RNO-6798695|Reactome:R-SSC-1474228|Reactome:R-SSC-6798695
EP00323_Chrysochromulina_tobinii_P006097	ba51ef8db681b2bcae222ff751999596	948	Coils	Coil	Coil	790	810	-	T	20-01-2026	-	-	-	-
EP00323_Chrysochromulina_tobinii_P006097	ba51ef8db681b2bcae222ff751999596	948	SMART	SM00230	cys_prot_2	22	280	1.9E-4	T	20-01-2026	IPR001300	Peptidase C2, calpain, catalytic domain	GO:0004198(InterPro)|GO:0006508(InterPro)	Reactome:R-BTA-1474228|Reactome:R-CEL-6798695|Reactome:R-DME-6798695|Reactome:R-HSA-1474228|Reactome:R-HSA-6798695|Reactome:R-HSA-6809371|Reactome:R-HSA-8862803|Reactome:R-MMU-1474228|Reactome:R-MMU-6798695|Reactome:R-RNO-1474228|Reactome:R-RNO-6798695|Reactome:R-SSC-1474228|Reactome:R-SSC-6798695
KAH9094132.1	6a0e00b60d4494c56edf2a886bffde8e	953	PANTHER	PTHR46143	CALPAIN-7	6	476	9.9E-181	T	20-01-2026	IPR051297	PalB/RIM13 Calpain-like Protease	GO:0004197(PANTHER)|GO:0006508(PANTHER)	Reactome:R-HSA-1474228|Reactome:R-MMU-1474228
KAH9094132.1	6a0e00b60d4494c56edf2a886bffde8e	953	SUPERFAMILY	SSF49758	Calpain large subunit, middle domain (domain III)	783	887	5.1E-5	T	20-01-2026	IPR036213	Calpain large subunit, domain III superfamily	-	Reactome:R-BTA-1474228|Reactome:R-CEL-6798695|Reactome:R-DDI-6798695|Reactome:R-DME-6798695|Reactome:R-HSA-1474228|Reactome:R-HSA-6798695|Reactome:R-HSA-6809371|Reactome:R-HSA-8862803|Reactome:R-MMU-1474228|Reactome:R-MMU-6798695|Reactome:R-RNO-1474228|Reactome:R-RNO-6798695|Reactome:R-SSC-1474228|Reactome:R-SSC-6798695
KAH9094132.1	6a0e00b60d4494c56edf2a886bffde8e	953	SUPERFAMILY	SSF54001	Cysteine proteinases	232	477	4.12E-53	T	20-01-2026	IPR038765	Papain-like cysteine peptidase superfamily	-	MetaCyc:PWY-1061|MetaCyc:PWY-1187|MetaCyc:PWY-1921|MetaCyc:PWY-2083|MetaCyc:PWY-2541|MetaCyc:PWY-2821|MetaCyc:PWY-3542|MetaCyc:PWY-3602|MetaCyc:PWY-361|MetaCyc:PWY-4021|MetaCyc:PWY-4121|MetaCyc:PWY-4161|MetaCyc:PWY-4202|MetaCyc:PWY-4801|MetaCyc:PWY-4922|MetaCyc:PWY-5048|MetaCyc:PWY-5059|MetaCyc:PWY-5105|MetaCyc:PWY-5109|MetaCyc:PWY-5139|MetaCyc:PWY-5268|MetaCyc:PWY-5284|MetaCyc:PWY-5292|MetaCyc:P…
KAH9094132.1	6a0e00b60d4494c56edf2a886bffde8e	953	SMART	SM00230	cys_prot_2	246	571	1.4E-15	T	20-01-2026	IPR001300	Peptidase C2, calpain, catalytic domain	GO:0004198(InterPro)|GO:0006508(InterPro)	Reactome:R-BTA-1474228|Reactome:R-CEL-6798695|Reactome:R-DME-6798695|Reactome:R-HSA-1474228|Reactome:R-HSA-6798695|Reactome:R-HSA-6809371|Reactome:R-HSA-8862803|Reactome:R-MMU-1474228|Reactome:R-MMU-6798695|Reactome:R-RNO-1474228|Reactome:R-RNO-6798695|Reactome:R-SSC-1474228|Reactome:R-SSC-6798695
KAH9094132.1	6a0e00b60d4494c56edf2a886bffde8e	953	SUPERFAMILY	SSF49758	Calpain large subunit, middle domain (domain III)	646	761	1.44E-21	T	20-01-2026	IPR036213	Calpain large subunit, domain III superfamily	-	Reactome:R-BTA-1474228|Reactome:R-CEL-6798695|Reactome:R-DDI-6798695|Reactome:R-DME-6798695|Reactome:R-HSA-1474228|Reactome:R-HSA-6798695|Reactome:R-HSA-6809371|Reactome:R-HSA-8862803|Reactome:R-MMU-1474228|Reactome:R-MMU-6798695|Reactome:R-RNO-1474228|Reactome:R-RNO-6798695|Reactome:R-SSC-1474228|Reactome:R-SSC-6798695
KAH9094132.1	6a0e00b60d4494c56edf2a886bffde8e	953	Pfam	PF01067	Calpain large subunit, domain III	653	758	1.5E-4	T	20-01-2026	IPR022682	Peptidase C2, calpain, large subunit, domain III	-	Reactome:R-BTA-1474228|Reactome:R-CEL-6798695|Reactome:R-DDI-6798695|Reactome:R-DME-6798695|Reactome:R-HSA-1474228|Reactome:R-HSA-6798695|Reactome:R-HSA-6809371|Reactome:R-HSA-8862803|Reactome:R-MMU-1474228|Reactome:R-MMU-6798695|Reactome:R-RNO-1474228|Reactome:R-RNO-6798695|Reactome:R-SSC-1474228|Reactome:R-SSC-6798695
KAH9094132.1	6a0e00b60d4494c56edf2a886bffde8e	953	Coils	Coil	Coil	151	171	-	T	20-01-2026	-	-	-	-
KAH9094132.1	6a0e00b60d4494c56edf2a886bffde8e	953	ProSiteProfiles	PS50203	Cysteine proteinase, calpain-type, catalytic domain profile.	289	545	24.760067	T	20-01-2026	IPR001300	Peptidase C2, calpain, catalytic domain	GO:0004198(InterPro)|GO:0006508(InterPro)	Reactome:R-BTA-1474228|Reactome:R-CEL-6798695|Reactome:R-DME-6798695|Reactome:R-HSA-1474228|Reactome:R-HSA-6798695|Reactome:R-HSA-6809371|Reactome:R-HSA-8862803|Reactome:R-MMU-1474228|Reactome:R-MMU-6798695|Reactome:R-RNO-1474228|Reactome:R-RNO-6798695|Reactome:R-SSC-1474228|Reactome:R-SSC-6798695
KAH9094132.1	6a0e00b60d4494c56edf2a886bffde8e	953	PRINTS	PR00704	Calpain cysteine protease (C2) family signature	657	674	9.0E-17	T	20-01-2026	IPR022684	Peptidase C2, calpain family	GO:0004198(InterPro)|GO:0006508(InterPro)	Reactome:R-BTA-1474228|Reactome:R-CEL-6798695|Reactome:R-DDI-6798695|Reactome:R-DME-6798695|Reactome:R-HSA-1474228|Reactome:R-HSA-6798695|Reactome:R-HSA-6809371|Reactome:R-HSA-8862803|Reactome:R-MMU-1474228|Reactome:R-MMU-6798695|Reactome:R-RNO-1474228|Reactome:R-RNO-6798695|Reactome:R-SSC-1474228|Reactome:R-SSC-6798695
KAH9094132.1	6a0e00b60d4494c56edf2a886bffde8e	953	PRINTS	PR00704	Calpain cysteine protease (C2) family signature	734	762	9.0E-17	T	20-01-2026	IPR022684	Peptidase C2, calpain family	GO:0004198(InterPro)|GO:0006508(InterPro)	Reactome:R-BTA-1474228|Reactome:R-CEL-6798695|Reactome:R-DDI-6798695|Reactome:R-DME-6798695|Reactome:R-HSA-1474228|Reactome:R-HSA-6798695|Reactome:R-HSA-6809371|Reactome:R-HSA-8862803|Reactome:R-MMU-1474228|Reactome:R-MMU-6798695|Reactome:R-RNO-1474228|Reactome:R-RNO-6798695|Reactome:R-SSC-1474228|Reactome:R-SSC-6798695
KAH9094132.1	6a0e00b60d4494c56edf2a886bffde8e	953	PRINTS	PR00704	Calpain cysteine protease (C2) family signature	313	329	9.0E-17	T	20-01-2026	IPR022684	Peptidase C2, calpain family	GO:0004198(InterPro)|GO:0006508(InterPro)	Reactome:R-BTA-1474228|Reactome:R-CEL-6798695|Reactome:R-DDI-6798695|Reactome:R-DME-6798695|Reactome:R-HSA-1474228|Reactome:R-HSA-6798695|Reactome:R-HSA-6809371|Reactome:R-HSA-8862803|Reactome:R-MMU-1474228|Reactome:R-MMU-6798695|Reactome:R-RNO-1474228|Reactome:R-RNO-6798695|Reactome:R-SSC-1474228|Reactome:R-SSC-6798695
KAH9094132.1	6a0e00b60d4494c56edf2a886bffde8e	953	PRINTS	PR00704	Calpain cysteine protease (C2) family signature	357	382	9.0E-17	T	20-01-2026	IPR022684	Peptidase C2, calpain family	GO:0004198(InterPro)|GO:0006508(InterPro)	Reactome:R-BTA-1474228|Reactome:R-CEL-6798695|Reactome:R-DDI-6798695|Reactome:R-DME-6798695|Reactome:R-HSA-1474228|Reactome:R-HSA-6798695|Reactome:R-HSA-6809371|Reactome:R-HSA-8862803|Reactome:R-MMU-1474228|Reactome:R-MMU-6798695|Reactome:R-RNO-1474228|Reactome:R-RNO-6798695|Reactome:R-SSC-1474228|Reactome:R-SSC-6798695
KAH9094132.1	6a0e00b60d4494c56edf2a886bffde8e	953	PRINTS	PR00704	Calpain cysteine protease (C2) family signature	388	411	9.0E-17	T	20-01-2026	IPR022684	Peptidase C2, calpain family	GO:0004198(InterPro)|GO:0006508(InterPro)	Reactome:R-BTA-1474228|Reactome:R-CEL-6798695|Reactome:R-DDI-6798695|Reactome:R-DME-6798695|Reactome:R-HSA-1474228|Reactome:R-HSA-6798695|Reactome:R-HSA-6809371|Reactome:R-HSA-8862803|Reactome:R-MMU-1474228|Reactome:R-MMU-6798695|Reactome:R-RNO-1474228|Reactome:R-RNO-6798695|Reactome:R-SSC-1474228|Reactome:R-SSC-6798695
KAH9094132.1	6a0e00b60d4494c56edf2a886bffde8e	953	SUPERFAMILY	SSF49758	Calpain large subunit, middle domain (domain III)	537	631	5.23E-9	T	20-01-2026	IPR036213	Calpain large subunit, domain III superfamily	-	Reactome:R-BTA-1474228|Reactome:R-CEL-6798695|Reactome:R-DDI-6798695|Reactome:R-DME-6798695|Reactome:R-HSA-1474228|Reactome:R-HSA-6798695|Reactome:R-HSA-6809371|Reactome:R-HSA-8862803|Reactome:R-MMU-1474228|Reactome:R-MMU-6798695|Reactome:R-RNO-1474228|Reactome:R-RNO-6798695|Reactome:R-SSC-1474228|Reactome:R-SSC-6798695
KAH9094132.1	6a0e00b60d4494c56edf2a886bffde8e	953	SMART	SM00720	2cal	646	768	6.3E-6	T	20-01-2026	IPR022683	Peptidase C2, calpain, domain III	-	Reactome:R-BTA-1474228|Reactome:R-CEL-6798695|Reactome:R-DDI-6798695|Reactome:R-DME-6798695|Reactome:R-HSA-1474228|Reactome:R-HSA-6798695|Reactome:R-HSA-6809371|Reactome:R-HSA-8862803|Reactome:R-MMU-1474228|Reactome:R-MMU-6798695|Reactome:R-RNO-1474228|Reactome:R-RNO-6798695|Reactome:R-SSC-1474228|Reactome:R-SSC-6798695
KAH9094132.1	6a0e00b60d4494c56edf2a886bffde8e	953	Coils	Coil	Coil	53	73	-	T	20-01-2026	-	-	-	-
KAH9094132.1	6a0e00b60d4494c56edf2a886bffde8e	953	Gene3D	G3DSA:2.60.120.380	-	765	898	1.5E-12	T	20-01-2026	-	-	-	-
KAH9094132.1	6a0e00b60d4494c56edf2a886bffde8e	953	Gene3D	G3DSA:2.60.120.380	-	634	764	1.9E-30	T	20-01-2026	-	-	-	-
KAH9094132.1	6a0e00b60d4494c56edf2a886bffde8e	953	Pfam	PF00648	Calpain family cysteine protease	282	467	1.8E-16	T	20-01-2026	IPR001300	Peptidase C2, calpain, catalytic domain	GO:0004198(InterPro)|GO:0006508(InterPro)	Reactome:R-BTA-1474228|Reactome:R-CEL-6798695|Reactome:R-DME-6798695|Reactome:R-HSA-1474228|Reactome:R-HSA-6798695|Reactome:R-HSA-6809371|Reactome:R-HSA-8862803|Reactome:R-MMU-1474228|Reactome:R-MMU-6798695|Reactome:R-RNO-1474228|Reactome:R-RNO-6798695|Reactome:R-SSC-1474228|Reactome:R-SSC-6798695
KAF4707433.1	4401657acf6131205d469b34d7723529	1248	SUPERFAMILY	SSF54001	Cysteine proteinases	210	351	8.05E-16	T	20-01-2026	IPR038765	Papain-like cysteine peptidase superfamily	-	MetaCyc:PWY-1061|MetaCyc:PWY-1187|MetaCyc:PWY-1921|MetaCyc:PWY-2083|MetaCyc:PWY-2541|MetaCyc:PWY-2821|MetaCyc:PWY-3542|MetaCyc:PWY-3602|MetaCyc:PWY-361|MetaCyc:PWY-4021|MetaCyc:PWY-4121|MetaCyc:PWY-4161|MetaCyc:PWY-4202|MetaCyc:PWY-4801|MetaCyc:PWY-4922|MetaCyc:PWY-5048|MetaCyc:PWY-5059|MetaCyc:PWY-5105|MetaCyc:PWY-5109|MetaCyc:PWY-5139|MetaCyc:PWY-5268|MetaCyc:PWY-5284|MetaCyc:PWY-5292|MetaCyc:P…
KAF4707433.1	4401657acf6131205d469b34d7723529	1248	ProSiteProfiles	PS50203	Cysteine proteinase, calpain-type, catalytic domain profile.	148	348	12.064115	T	20-01-2026	IPR001300	Peptidase C2, calpain, catalytic domain	GO:0004198(InterPro)|GO:0006508(InterPro)	Reactome:R-BTA-1474228|Reactome:R-CEL-6798695|Reactome:R-DME-6798695|Reactome:R-HSA-1474228|Reactome:R-HSA-6798695|Reactome:R-HSA-6809371|Reactome:R-HSA-8862803|Reactome:R-MMU-1474228|Reactome:R-MMU-6798695|Reactome:R-RNO-1474228|Reactome:R-RNO-6798695|Reactome:R-SSC-1474228|Reactome:R-SSC-6798695
KAF4707433.1	4401657acf6131205d469b34d7723529	1248	PANTHER	PTHR46298	ANDROGLOBIN	231	349	1.8E-26	T	20-01-2026	IPR053033	Androglobin-like	-	-
KAF4707433.1	4401657acf6131205d469b34d7723529	1248	MobiDBLite	mobidb-lite	consensus disorder prediction	1	20	-	T	20-01-2026	-	-	-	-
KAF4707433.1	4401657acf6131205d469b34d7723529	1248	MobiDBLite	mobidb-lite	consensus disorder prediction	510	520	-	T	20-01-2026	-	-	-	-
KAF4707433.1	4401657acf6131205d469b34d7723529	1248	MobiDBLite	mobidb-lite	consensus disorder prediction	1	37	-	T	20-01-2026	-	-	-	-
KAF4707433.1	4401657acf6131205d469b34d7723529	1248	MobiDBLite	mobidb-lite	consensus disorder prediction	486	501	-	T	20-01-2026	-	-	-	-
KAF4707433.1	4401657acf6131205d469b34d7723529	1248	MobiDBLite	mobidb-lite	consensus disorder prediction	1105	1143	-	T	20-01-2026	-	-	-	-
KAF4707433.1	4401657acf6131205d469b34d7723529	1248	MobiDBLite	mobidb-lite	consensus disorder prediction	417	441	-	T	20-01-2026	-	-	-	-
KAF4707433.1	4401657acf6131205d469b34d7723529	1248	MobiDBLite	mobidb-lite	consensus disorder prediction	27	37	-	T	20-01-2026	-	-	-	-
KAF4707433.1	4401657acf6131205d469b34d7723529	1248	MobiDBLite	mobidb-lite	consensus disorder prediction	1125	1135	-	T	20-01-2026	-	-	-	-
KAF4707433.1	4401657acf6131205d469b34d7723529	1248	MobiDBLite	mobidb-lite	consensus disorder prediction	486	520	-	T	20-01-2026	-	-	-	-
KAF4707433.1	4401657acf6131205d469b34d7723529	1248	Pfam	PF00648	Calpain family cysteine protease	272	369	0.0079	T	20-01-2026	IPR001300	Peptidase C2, calpain, catalytic domain	GO:0004198(InterPro)|GO:0006508(InterPro)	Reactome:R-BTA-1474228|Reactome:R-CEL-6798695|Reactome:R-DME-6798695|Reactome:R-HSA-1474228|Reactome:R-HSA-6798695|Reactome:R-HSA-6809371|Reactome:R-HSA-8862803|Reactome:R-MMU-1474228|Reactome:R-MMU-6798695|Reactome:R-RNO-1474228|Reactome:R-RNO-6798695|Reactome:R-SSC-1474228|Reactome:R-SSC-6798695
NP_078970.3	30b49ec4e2a86b2c35053325c6a67a52	1667	CDD	cd22307	Adgb_C_mid-like	762	1175	0.0	T	20-01-2026	-	-	-	-
NP_078970.3	30b49ec4e2a86b2c35053325c6a67a52	1667	ProSiteProfiles	PS50096	IQ motif profile.	906	935	8.4985	T	20-01-2026	-	-	-	-
NP_078970.3	30b49ec4e2a86b2c35053325c6a67a52	1667	Pfam	PF22070	Androglobin, domain V	1103	1377	2.2E-189	T	20-01-2026	IPR054095	Androglobin, domain V	-	-
NP_078970.3	30b49ec4e2a86b2c35053325c6a67a52	1667	ProSiteProfiles	PS50203	Cysteine proteinase, calpain-type, catalytic domain profile.	99	354	14.383897	T	20-01-2026	IPR001300	Peptidase C2, calpain, catalytic domain	GO:0004198(InterPro)|GO:0006508(InterPro)	Reactome:R-BTA-1474228|Reactome:R-CEL-6798695|Reactome:R-DME-6798695|Reactome:R-HSA-1474228|Reactome:R-HSA-6798695|Reactome:R-HSA-6809371|Reactome:R-HSA-8862803|Reactome:R-MMU-1474228|Reactome:R-MMU-6798695|Reactome:R-RNO-1474228|Reactome:R-RNO-6798695|Reactome:R-SSC-1474228|Reactome:R-SSC-6798695
NP_078970.3	30b49ec4e2a86b2c35053325c6a67a52	1667	PANTHER	PTHR46298	ANDROGLOBIN	1	1667	0.0	T	20-01-2026	IPR053033	Androglobin-like	-	-
NP_078970.3	30b49ec4e2a86b2c35053325c6a67a52	1667	Gene3D	G3DSA:1.10.490.10	Globins	774	870	2.3E-6	T	20-01-2026	IPR012292	Globin/Protoglobin	GO:0019825(InterPro)|GO:0020037(InterPro)	MetaCyc:PWY-1381|MetaCyc:PWY-5165|MetaCyc:PWY-5292|MetaCyc:PWY-6088|MetaCyc:PWY-6216|MetaCyc:PWY-6217|MetaCyc:PWY-6533|MetaCyc:PWY-6854|MetaCyc:PWY-7403|MetaCyc:PWY-7496|MetaCyc:PWY-7683|Reactome:R-BTA-1237044|Reactome:R-BTA-1247673|Reactome:R-BTA-2168880|Reactome:R-BTA-6798695|Reactome:R-BTA-8981607|Reactome:R-BTA-9707564|Reactome:R-BTA-9707616|Reactome:R-CFA-8981607|Reactome:R-DRE-1237044|React…
NP_078970.3	30b49ec4e2a86b2c35053325c6a67a52	1667	SUPERFAMILY	SSF54001	Cysteine proteinases	37	294	1.14E-36	T	20-01-2026	IPR038765	Papain-like cysteine peptidase superfamily	-	MetaCyc:PWY-1061|MetaCyc:PWY-1187|MetaCyc:PWY-1921|MetaCyc:PWY-2083|MetaCyc:PWY-2541|MetaCyc:PWY-2821|MetaCyc:PWY-3542|MetaCyc:PWY-3602|MetaCyc:PWY-361|MetaCyc:PWY-4021|MetaCyc:PWY-4121|MetaCyc:PWY-4161|MetaCyc:PWY-4202|MetaCyc:PWY-4801|MetaCyc:PWY-4922|MetaCyc:PWY-5048|MetaCyc:PWY-5059|MetaCyc:PWY-5105|MetaCyc:PWY-5109|MetaCyc:PWY-5139|MetaCyc:PWY-5268|MetaCyc:PWY-5284|MetaCyc:PWY-5292|MetaCyc:P…
NP_078970.3	30b49ec4e2a86b2c35053325c6a67a52	1667	Coils	Coil	Coil	1595	1629	-	T	20-01-2026	-	-	-	-
NP_078970.3	30b49ec4e2a86b2c35053325c6a67a52	1667	MobiDBLite	mobidb-lite	consensus disorder prediction	540	566	-	T	20-01-2026	-	-	-	-
NP_078970.3	30b49ec4e2a86b2c35053325c6a67a52	1667	MobiDBLite	mobidb-lite	consensus disorder prediction	1451	1468	-	T	20-01-2026	-	-	-	-
NP_078970.3	30b49ec4e2a86b2c35053325c6a67a52	1667	MobiDBLite	mobidb-lite	consensus disorder prediction	554	566	-	T	20-01-2026	-	-	-	-
NP_078970.3	30b49ec4e2a86b2c35053325c6a67a52	1667	MobiDBLite	mobidb-lite	consensus disorder prediction	1	11	-	T	20-01-2026	-	-	-	-
NP_078970.3	30b49ec4e2a86b2c35053325c6a67a52	1667	MobiDBLite	mobidb-lite	consensus disorder prediction	1301	1315	-	T	20-01-2026	-	-	-	-
NP_078970.3	30b49ec4e2a86b2c35053325c6a67a52	1667	MobiDBLite	mobidb-lite	consensus disorder prediction	1420	1522	-	T	20-01-2026	-	-	-	-
NP_078970.3	30b49ec4e2a86b2c35053325c6a67a52	1667	MobiDBLite	mobidb-lite	consensus disorder prediction	1	45	-	T	20-01-2026	-	-	-	-
NP_078970.3	30b49ec4e2a86b2c35053325c6a67a52	1667	MobiDBLite	mobidb-lite	consensus disorder prediction	1325	1340	-	T	20-01-2026	-	-	-	-
NP_078970.3	30b49ec4e2a86b2c35053325c6a67a52	1667	MobiDBLite	mobidb-lite	consensus disorder prediction	1646	1667	-	T	20-01-2026	-	-	-	-
NP_078970.3	30b49ec4e2a86b2c35053325c6a67a52	1667	MobiDBLite	mobidb-lite	consensus disorder prediction	1512	1522	-	T	20-01-2026	-	-	-	-
NP_078970.3	30b49ec4e2a86b2c35053325c6a67a52	1667	MobiDBLite	mobidb-lite	consensus disorder prediction	1433	1450	-	T	20-01-2026	-	-	-	-
NP_078970.3	30b49ec4e2a86b2c35053325c6a67a52	1667	MobiDBLite	mobidb-lite	consensus disorder prediction	1297	1355	-	T	20-01-2026	-	-	-	-
NP_078970.3	30b49ec4e2a86b2c35053325c6a67a52	1667	MobiDBLite	mobidb-lite	consensus disorder prediction	347	387	-	T	20-01-2026	-	-	-	-
NP_078970.3	30b49ec4e2a86b2c35053325c6a67a52	1667	MobiDBLite	mobidb-lite	consensus disorder prediction	1487	1498	-	T	20-01-2026	-	-	-	-
NP_078970.3	30b49ec4e2a86b2c35053325c6a67a52	1667	MobiDBLite	mobidb-lite	consensus disorder prediction	353	384	-	T	20-01-2026	-	-	-	-
NP_078970.3	30b49ec4e2a86b2c35053325c6a67a52	1667	MobiDBLite	mobidb-lite	consensus disorder prediction	1499	1511	-	T	20-01-2026	-	-	-	-
NP_078970.3	30b49ec4e2a86b2c35053325c6a67a52	1667	SMART	SM00230	cys_prot_2	56	652	5.2E-4	T	20-01-2026	IPR001300	Peptidase C2, calpain, catalytic domain	GO:0004198(InterPro)|GO:0006508(InterPro)	Reactome:R-BTA-1474228|Reactome:R-CEL-6798695|Reactome:R-DME-6798695|Reactome:R-HSA-1474228|Reactome:R-HSA-6798695|Reactome:R-HSA-6809371|Reactome:R-HSA-8862803|Reactome:R-MMU-1474228|Reactome:R-MMU-6798695|Reactome:R-RNO-1474228|Reactome:R-RNO-6798695|Reactome:R-SSC-1474228|Reactome:R-SSC-6798695
NP_078970.3	30b49ec4e2a86b2c35053325c6a67a52	1667	Pfam	PF00648	Calpain family cysteine protease	193	293	3.7E-4	T	20-01-2026	IPR001300	Peptidase C2, calpain, catalytic domain	GO:0004198(InterPro)|GO:0006508(InterPro)	Reactome:R-BTA-1474228|Reactome:R-CEL-6798695|Reactome:R-DME-6798695|Reactome:R-HSA-1474228|Reactome:R-HSA-6798695|Reactome:R-HSA-6809371|Reactome:R-HSA-8862803|Reactome:R-MMU-1474228|Reactome:R-MMU-6798695|Reactome:R-RNO-1474228|Reactome:R-RNO-6798695|Reactome:R-SSC-1474228|Reactome:R-SSC-6798695
NP_078970.3	30b49ec4e2a86b2c35053325c6a67a52	1667	Pfam	PF22069	Androglobin, domain IV	988	1095	3.1E-46	T	20-01-2026	IPR054094	Androglobin, domain IV	-	-
NP_078970.3	30b49ec4e2a86b2c35053325c6a67a52	1667	Pfam	PF22068	Androglobin, domain II	653	778	1.8E-55	T	20-01-2026	IPR054093	Androglobin, domain II	-	-
RHY55367.1	4075d7c6dff6c3167e60579473e6be46	1033	Pfam	PF00648	Calpain family cysteine protease	223	344	1.8E-6	T	20-01-2026	IPR001300	Peptidase C2, calpain, catalytic domain	GO:0004198(InterPro)|GO:0006508(InterPro)	Reactome:R-BTA-1474228|Reactome:R-CEL-6798695|Reactome:R-DME-6798695|Reactome:R-HSA-1474228|Reactome:R-HSA-6798695|Reactome:R-HSA-6809371|Reactome:R-HSA-8862803|Reactome:R-MMU-1474228|Reactome:R-MMU-6798695|Reactome:R-RNO-1474228|Reactome:R-RNO-6798695|Reactome:R-SSC-1474228|Reactome:R-SSC-6798695
RHY55367.1	4075d7c6dff6c3167e60579473e6be46	1033	SUPERFAMILY	SSF54001	Cysteine proteinases	203	315	2.94E-16	T	20-01-2026	IPR038765	Papain-like cysteine peptidase superfamily	-	MetaCyc:PWY-1061|MetaCyc:PWY-1187|MetaCyc:PWY-1921|MetaCyc:PWY-2083|MetaCyc:PWY-2541|MetaCyc:PWY-2821|MetaCyc:PWY-3542|MetaCyc:PWY-3602|MetaCyc:PWY-361|MetaCyc:PWY-4021|MetaCyc:PWY-4121|MetaCyc:PWY-4161|MetaCyc:PWY-4202|MetaCyc:PWY-4801|MetaCyc:PWY-4922|MetaCyc:PWY-5048|MetaCyc:PWY-5059|MetaCyc:PWY-5105|MetaCyc:PWY-5109|MetaCyc:PWY-5139|MetaCyc:PWY-5268|MetaCyc:PWY-5284|MetaCyc:PWY-5292|MetaCyc:P…
RHY55367.1	4075d7c6dff6c3167e60579473e6be46	1033	PANTHER	PTHR46298	ANDROGLOBIN	207	287	1.5E-30	T	20-01-2026	IPR053033	Androglobin-like	-	-
RHY55367.1	4075d7c6dff6c3167e60579473e6be46	1033	MobiDBLite	mobidb-lite	consensus disorder prediction	827	847	-	T	20-01-2026	-	-	-	-
RHY55367.1	4075d7c6dff6c3167e60579473e6be46	1033	MobiDBLite	mobidb-lite	consensus disorder prediction	1	22	-	T	20-01-2026	-	-	-	-
RHY55367.1	4075d7c6dff6c3167e60579473e6be46	1033	MobiDBLite	mobidb-lite	consensus disorder prediction	1	12	-	T	20-01-2026	-	-	-	-
RHY55367.1	4075d7c6dff6c3167e60579473e6be46	1033	ProSiteProfiles	PS50203	Cysteine proteinase, calpain-type, catalytic domain profile.	166	312	12.475505	T	20-01-2026	IPR001300	Peptidase C2, calpain, catalytic domain	GO:0004198(InterPro)|GO:0006508(InterPro)	Reactome:R-BTA-1474228|Reactome:R-CEL-6798695|Reactome:R-DME-6798695|Reactome:R-HSA-1474228|Reactome:R-HSA-6798695|Reactome:R-HSA-6809371|Reactome:R-HSA-8862803|Reactome:R-MMU-1474228|Reactome:R-MMU-6798695|Reactome:R-RNO-1474228|Reactome:R-RNO-6798695|Reactome:R-SSC-1474228|Reactome:R-SSC-6798695
RHY55367.1	4075d7c6dff6c3167e60579473e6be46	1033	Coils	Coil	Coil	991	1011	-	T	20-01-2026	-	-	-	-
KAK1947757.1	0cb23f1f446efb29c8be7a290ec01cab	1203	MobiDBLite	mobidb-lite	consensus disorder prediction	989	1009	-	T	20-01-2026	-	-	-	-
KAK1947757.1	0cb23f1f446efb29c8be7a290ec01cab	1203	MobiDBLite	mobidb-lite	consensus disorder prediction	182	194	-	T	20-01-2026	-	-	-	-
KAK1947757.1	0cb23f1f446efb29c8be7a290ec01cab	1203	MobiDBLite	mobidb-lite	consensus disorder prediction	21	30	-	T	20-01-2026	-	-	-	-
KAK1947757.1	0cb23f1f446efb29c8be7a290ec01cab	1203	MobiDBLite	mobidb-lite	consensus disorder prediction	1	46	-	T	20-01-2026	-	-	-	-
KAK1947757.1	0cb23f1f446efb29c8be7a290ec01cab	1203	MobiDBLite	mobidb-lite	consensus disorder prediction	176	199	-	T	20-01-2026	-	-	-	-
KAK1947757.1	0cb23f1f446efb29c8be7a290ec01cab	1203	PANTHER	PTHR46298	ANDROGLOBIN	299	421	4.1E-28	T	20-01-2026	IPR053033	Androglobin-like	-	-
KAK1947757.1	0cb23f1f446efb29c8be7a290ec01cab	1203	Coils	Coil	Coil	1150	1170	-	T	20-01-2026	-	-	-	-
KAK1947757.1	0cb23f1f446efb29c8be7a290ec01cab	1203	Pfam	PF00648	Calpain family cysteine protease	342	421	7.3E-8	T	20-01-2026	IPR001300	Peptidase C2, calpain, catalytic domain	GO:0004198(InterPro)|GO:0006508(InterPro)	Reactome:R-BTA-1474228|Reactome:R-CEL-6798695|Reactome:R-DME-6798695|Reactome:R-HSA-1474228|Reactome:R-HSA-6798695|Reactome:R-HSA-6809371|Reactome:R-HSA-8862803|Reactome:R-MMU-1474228|Reactome:R-MMU-6798695|Reactome:R-RNO-1474228|Reactome:R-RNO-6798695|Reactome:R-SSC-1474228|Reactome:R-SSC-6798695
KAK1947757.1	0cb23f1f446efb29c8be7a290ec01cab	1203	ProSiteProfiles	PS50203	Cysteine proteinase, calpain-type, catalytic domain profile.	341	420	12.121252	T	20-01-2026	IPR001300	Peptidase C2, calpain, catalytic domain	GO:0004198(InterPro)|GO:0006508(InterPro)	Reactome:R-BTA-1474228|Reactome:R-CEL-6798695|Reactome:R-DME-6798695|Reactome:R-HSA-1474228|Reactome:R-HSA-6798695|Reactome:R-HSA-6809371|Reactome:R-HSA-8862803|Reactome:R-MMU-1474228|Reactome:R-MMU-6798695|Reactome:R-RNO-1474228|Reactome:R-RNO-6798695|Reactome:R-SSC-1474228|Reactome:R-SSC-6798695
KAK1947757.1	0cb23f1f446efb29c8be7a290ec01cab	1203	SUPERFAMILY	SSF54001	Cysteine proteinases	342	488	7.26E-20	T	20-01-2026	IPR038765	Papain-like cysteine peptidase superfamily	-	MetaCyc:PWY-1061|MetaCyc:PWY-1187|MetaCyc:PWY-1921|MetaCyc:PWY-2083|MetaCyc:PWY-2541|MetaCyc:PWY-2821|MetaCyc:PWY-3542|MetaCyc:PWY-3602|MetaCyc:PWY-361|MetaCyc:PWY-4021|MetaCyc:PWY-4121|MetaCyc:PWY-4161|MetaCyc:PWY-4202|MetaCyc:PWY-4801|MetaCyc:PWY-4922|MetaCyc:PWY-5048|MetaCyc:PWY-5059|MetaCyc:PWY-5105|MetaCyc:PWY-5109|MetaCyc:PWY-5139|MetaCyc:PWY-5268|MetaCyc:PWY-5284|MetaCyc:PWY-5292|MetaCyc:P…
KAK1947757.1	0cb23f1f446efb29c8be7a290ec01cab	1203	Coils	Coil	Coil	1181	1201	-	T	20-01-2026	-	-	-	-
XP_008895477.1	8b70496e55037911761b17da59eeb841	1281	Coils	Coil	Coil	1228	1248	-	T	20-01-2026	-	-	-	-
XP_008895477.1	8b70496e55037911761b17da59eeb841	1281	ProSiteProfiles	PS50203	Cysteine proteinase, calpain-type, catalytic domain profile.	388	455	12.029832	T	20-01-2026	IPR001300	Peptidase C2, calpain, catalytic domain	GO:0004198(InterPro)|GO:0006508(InterPro)	Reactome:R-BTA-1474228|Reactome:R-CEL-6798695|Reactome:R-DME-6798695|Reactome:R-HSA-1474228|Reactome:R-HSA-6798695|Reactome:R-HSA-6809371|Reactome:R-HSA-8862803|Reactome:R-MMU-1474228|Reactome:R-MMU-6798695|Reactome:R-RNO-1474228|Reactome:R-RNO-6798695|Reactome:R-SSC-1474228|Reactome:R-SSC-6798695
XP_008895477.1	8b70496e55037911761b17da59eeb841	1281	MobiDBLite	mobidb-lite	consensus disorder prediction	218	228	-	T	20-01-2026	-	-	-	-
XP_008895477.1	8b70496e55037911761b17da59eeb841	1281	MobiDBLite	mobidb-lite	consensus disorder prediction	165	236	-	T	20-01-2026	-	-	-	-
XP_008895477.1	8b70496e55037911761b17da59eeb841	1281	MobiDBLite	mobidb-lite	consensus disorder prediction	1054	1100	-	T	20-01-2026	-	-	-	-
XP_008895477.1	8b70496e55037911761b17da59eeb841	1281	MobiDBLite	mobidb-lite	consensus disorder prediction	1070	1084	-	T	20-01-2026	-	-	-	-
XP_008895477.1	8b70496e55037911761b17da59eeb841	1281	MobiDBLite	mobidb-lite	consensus disorder prediction	1086	1100	-	T	20-01-2026	-	-	-	-
XP_008895477.1	8b70496e55037911761b17da59eeb841	1281	MobiDBLite	mobidb-lite	consensus disorder prediction	47	89	-	T	20-01-2026	-	-	-	-
XP_008895477.1	8b70496e55037911761b17da59eeb841	1281	MobiDBLite	mobidb-lite	consensus disorder prediction	520	541	-	T	20-01-2026	-	-	-	-
XP_008895477.1	8b70496e55037911761b17da59eeb841	1281	MobiDBLite	mobidb-lite	consensus disorder prediction	527	541	-	T	20-01-2026	-	-	-	-
XP_008895477.1	8b70496e55037911761b17da59eeb841	1281	PANTHER	PTHR46298	ANDROGLOBIN	142	529	4.4E-27	T	20-01-2026	IPR053033	Androglobin-like	-	-
XP_008895477.1	8b70496e55037911761b17da59eeb841	1281	Pfam	PF00648	Calpain family cysteine protease	383	483	1.6E-6	T	20-01-2026	IPR001300	Peptidase C2, calpain, catalytic domain	GO:0004198(InterPro)|GO:0006508(InterPro)	Reactome:R-BTA-1474228|Reactome:R-CEL-6798695|Reactome:R-DME-6798695|Reactome:R-HSA-1474228|Reactome:R-HSA-6798695|Reactome:R-HSA-6809371|Reactome:R-HSA-8862803|Reactome:R-MMU-1474228|Reactome:R-MMU-6798695|Reactome:R-RNO-1474228|Reactome:R-RNO-6798695|Reactome:R-SSC-1474228|Reactome:R-SSC-6798695
XP_008895477.1	8b70496e55037911761b17da59eeb841	1281	SUPERFAMILY	SSF54001	Cysteine proteinases	381	512	1.71E-16	T	20-01-2026	IPR038765	Papain-like cysteine peptidase superfamily	-	MetaCyc:PWY-1061|MetaCyc:PWY-1187|MetaCyc:PWY-1921|MetaCyc:PWY-2083|MetaCyc:PWY-2541|MetaCyc:PWY-2821|MetaCyc:PWY-3542|MetaCyc:PWY-3602|MetaCyc:PWY-361|MetaCyc:PWY-4021|MetaCyc:PWY-4121|MetaCyc:PWY-4161|MetaCyc:PWY-4202|MetaCyc:PWY-4801|MetaCyc:PWY-4922|MetaCyc:PWY-5048|MetaCyc:PWY-5059|MetaCyc:PWY-5105|MetaCyc:PWY-5109|MetaCyc:PWY-5139|MetaCyc:PWY-5268|MetaCyc:PWY-5284|MetaCyc:PWY-5292|MetaCyc:P…
EP00698_Gefionella_okellyi_P014010	af6d597bc45f158a1dba8cfb52e74e72	933	ProSiteProfiles	PS50203	Cysteine proteinase, calpain-type, catalytic domain profile.	140	417	15.766624	T	20-01-2026	IPR001300	Peptidase C2, calpain, catalytic domain	GO:0004198(InterPro)|GO:0006508(InterPro)	Reactome:R-BTA-1474228|Reactome:R-CEL-6798695|Reactome:R-DME-6798695|Reactome:R-HSA-1474228|Reactome:R-HSA-6798695|Reactome:R-HSA-6809371|Reactome:R-HSA-8862803|Reactome:R-MMU-1474228|Reactome:R-MMU-6798695|Reactome:R-RNO-1474228|Reactome:R-RNO-6798695|Reactome:R-SSC-1474228|Reactome:R-SSC-6798695
EP00698_Gefionella_okellyi_P014010	af6d597bc45f158a1dba8cfb52e74e72	933	MobiDBLite	mobidb-lite	consensus disorder prediction	105	134	-	T	20-01-2026	-	-	-	-
EP00698_Gefionella_okellyi_P014010	af6d597bc45f158a1dba8cfb52e74e72	933	MobiDBLite	mobidb-lite	consensus disorder prediction	905	933	-	T	20-01-2026	-	-	-	-
EP00698_Gefionella_okellyi_P014010	af6d597bc45f158a1dba8cfb52e74e72	933	MobiDBLite	mobidb-lite	consensus disorder prediction	793	823	-	T	20-01-2026	-	-	-	-
EP00698_Gefionella_okellyi_P014010	af6d597bc45f158a1dba8cfb52e74e72	933	Pfam	PF00648	Calpain family cysteine protease	176	411	8.8E-12	T	20-01-2026	IPR001300	Peptidase C2, calpain, catalytic domain	GO:0004198(InterPro)|GO:0006508(InterPro)	Reactome:R-BTA-1474228|Reactome:R-CEL-6798695|Reactome:R-DME-6798695|Reactome:R-HSA-1474228|Reactome:R-HSA-6798695|Reactome:R-HSA-6809371|Reactome:R-HSA-8862803|Reactome:R-MMU-1474228|Reactome:R-MMU-6798695|Reactome:R-RNO-1474228|Reactome:R-RNO-6798695|Reactome:R-SSC-1474228|Reactome:R-SSC-6798695
EP00698_Gefionella_okellyi_P014010	af6d597bc45f158a1dba8cfb52e74e72	933	PANTHER	PTHR46298	ANDROGLOBIN	179	291	3.5E-40	T	20-01-2026	IPR053033	Androglobin-like	-	-
EP00698_Gefionella_okellyi_P014010	af6d597bc45f158a1dba8cfb52e74e72	933	SUPERFAMILY	SSF54001	Cysteine proteinases	180	412	1.0E-22	T	20-01-2026	IPR038765	Papain-like cysteine peptidase superfamily	-	MetaCyc:PWY-1061|MetaCyc:PWY-1187|MetaCyc:PWY-1921|MetaCyc:PWY-2083|MetaCyc:PWY-2541|MetaCyc:PWY-2821|MetaCyc:PWY-3542|MetaCyc:PWY-3602|MetaCyc:PWY-361|MetaCyc:PWY-4021|MetaCyc:PWY-4121|MetaCyc:PWY-4161|MetaCyc:PWY-4202|MetaCyc:PWY-4801|MetaCyc:PWY-4922|MetaCyc:PWY-5048|MetaCyc:PWY-5059|MetaCyc:PWY-5105|MetaCyc:PWY-5109|MetaCyc:PWY-5139|MetaCyc:PWY-5268|MetaCyc:PWY-5284|MetaCyc:PWY-5292|MetaCyc:P…
EP00698_Gefionella_okellyi_P014010	af6d597bc45f158a1dba8cfb52e74e72	933	Pfam	PF22071	FAP42 domain B2	539	614	0.011	T	20-01-2026	IPR054096	FAP42-like, domain B2	-	-
KAI8588425.1	f9e8c292d35957ac6aebf37f980729de	1349	Pfam	PF22068	Androglobin, domain II	635	716	2.2E-4	T	20-01-2026	IPR054093	Androglobin, domain II	-	-
KAI8588425.1	f9e8c292d35957ac6aebf37f980729de	1349	Pfam	PF00648	Calpain family cysteine protease	305	420	9.4E-8	T	20-01-2026	IPR001300	Peptidase C2, calpain, catalytic domain	GO:0004198(InterPro)|GO:0006508(InterPro)	Reactome:R-BTA-1474228|Reactome:R-CEL-6798695|Reactome:R-DME-6798695|Reactome:R-HSA-1474228|Reactome:R-HSA-6798695|Reactome:R-HSA-6809371|Reactome:R-HSA-8862803|Reactome:R-MMU-1474228|Reactome:R-MMU-6798695|Reactome:R-RNO-1474228|Reactome:R-RNO-6798695|Reactome:R-SSC-1474228|Reactome:R-SSC-6798695
KAI8588425.1	f9e8c292d35957ac6aebf37f980729de	1349	PANTHER	PTHR46298	ANDROGLOBIN	547	721	3.0E-180	T	20-01-2026	IPR053033	Androglobin-like	-	-
KAI8588425.1	f9e8c292d35957ac6aebf37f980729de	1349	SUPERFAMILY	SSF54001	Cysteine proteinases	306	597	4.63E-26	T	20-01-2026	IPR038765	Papain-like cysteine peptidase superfamily	-	MetaCyc:PWY-1061|MetaCyc:PWY-1187|MetaCyc:PWY-1921|MetaCyc:PWY-2083|MetaCyc:PWY-2541|MetaCyc:PWY-2821|MetaCyc:PWY-3542|MetaCyc:PWY-3602|MetaCyc:PWY-361|MetaCyc:PWY-4021|MetaCyc:PWY-4121|MetaCyc:PWY-4161|MetaCyc:PWY-4202|MetaCyc:PWY-4801|MetaCyc:PWY-4922|MetaCyc:PWY-5048|MetaCyc:PWY-5059|MetaCyc:PWY-5105|MetaCyc:PWY-5109|MetaCyc:PWY-5139|MetaCyc:PWY-5268|MetaCyc:PWY-5284|MetaCyc:PWY-5292|MetaCyc:P…
KAI8588425.1	f9e8c292d35957ac6aebf37f980729de	1349	Coils	Coil	Coil	1293	1313	-	T	20-01-2026	-	-	-	-
KAI8588425.1	f9e8c292d35957ac6aebf37f980729de	1349	ProSiteProfiles	PS50203	Cysteine proteinase, calpain-type, catalytic domain profile.	310	592	13.081162	T	20-01-2026	IPR001300	Peptidase C2, calpain, catalytic domain	GO:0004198(InterPro)|GO:0006508(InterPro)	Reactome:R-BTA-1474228|Reactome:R-CEL-6798695|Reactome:R-DME-6798695|Reactome:R-HSA-1474228|Reactome:R-HSA-6798695|Reactome:R-HSA-6809371|Reactome:R-HSA-8862803|Reactome:R-MMU-1474228|Reactome:R-MMU-6798695|Reactome:R-RNO-1474228|Reactome:R-RNO-6798695|Reactome:R-SSC-1474228|Reactome:R-SSC-6798695
KAI8588425.1	f9e8c292d35957ac6aebf37f980729de	1349	Coils	Coil	Coil	1223	1255	-	T	20-01-2026	-	-	-	-
KAI8588425.1	f9e8c292d35957ac6aebf37f980729de	1349	CDD	cd22249	UDM1_RNF168_RNF169-like	1227	1278	0.00287761	T	20-01-2026	-	-	-	-
KAI8588425.1	f9e8c292d35957ac6aebf37f980729de	1349	MobiDBLite	mobidb-lite	consensus disorder prediction	1224	1249	-	T	20-01-2026	-	-	-	-
KAI8588425.1	f9e8c292d35957ac6aebf37f980729de	1349	MobiDBLite	mobidb-lite	consensus disorder prediction	151	170	-	T	20-01-2026	-	-	-	-
KAI8588425.1	f9e8c292d35957ac6aebf37f980729de	1349	MobiDBLite	mobidb-lite	consensus disorder prediction	1324	1349	-	T	20-01-2026	-	-	-	-
KAI8588425.1	f9e8c292d35957ac6aebf37f980729de	1349	MobiDBLite	mobidb-lite	consensus disorder prediction	184	242	-	T	20-01-2026	-	-	-	-
KAI8588425.1	f9e8c292d35957ac6aebf37f980729de	1349	MobiDBLite	mobidb-lite	consensus disorder prediction	1001	1010	-	T	20-01-2026	-	-	-	-
KAI8588425.1	f9e8c292d35957ac6aebf37f980729de	1349	MobiDBLite	mobidb-lite	consensus disorder prediction	440	477	-	T	20-01-2026	-	-	-	-
KAI8588425.1	f9e8c292d35957ac6aebf37f980729de	1349	MobiDBLite	mobidb-lite	consensus disorder prediction	464	473	-	T	20-01-2026	-	-	-	-
KAI8588425.1	f9e8c292d35957ac6aebf37f980729de	1349	MobiDBLite	mobidb-lite	consensus disorder prediction	1029	1046	-	T	20-01-2026	-	-	-	-
KAI8588425.1	f9e8c292d35957ac6aebf37f980729de	1349	MobiDBLite	mobidb-lite	consensus disorder prediction	1189	1208	-	T	20-01-2026	-	-	-	-
KAI8588425.1	f9e8c292d35957ac6aebf37f980729de	1349	MobiDBLite	mobidb-lite	consensus disorder prediction	440	450	-	T	20-01-2026	-	-	-	-
KAI8588425.1	f9e8c292d35957ac6aebf37f980729de	1349	MobiDBLite	mobidb-lite	consensus disorder prediction	1340	1349	-	T	20-01-2026	-	-	-	-
KAI8588425.1	f9e8c292d35957ac6aebf37f980729de	1349	MobiDBLite	mobidb-lite	consensus disorder prediction	1001	1054	-	T	20-01-2026	-	-	-	-
KAI8588425.1	f9e8c292d35957ac6aebf37f980729de	1349	MobiDBLite	mobidb-lite	consensus disorder prediction	1	54	-	T	20-01-2026	-	-	-	-
KAI8588425.1	f9e8c292d35957ac6aebf37f980729de	1349	MobiDBLite	mobidb-lite	consensus disorder prediction	1324	1336	-	T	20-01-2026	-	-	-	-
KAI8588425.1	f9e8c292d35957ac6aebf37f980729de	1349	MobiDBLite	mobidb-lite	consensus disorder prediction	1192	1208	-	T	20-01-2026	-	-	-	-
KAI8588425.1	f9e8c292d35957ac6aebf37f980729de	1349	MobiDBLite	mobidb-lite	consensus disorder prediction	1228	1249	-	T	20-01-2026	-	-	-	-
KAI8588425.1	f9e8c292d35957ac6aebf37f980729de	1349	MobiDBLite	mobidb-lite	consensus disorder prediction	227	242	-	T	20-01-2026	-	-	-	-
KAI8588425.1	f9e8c292d35957ac6aebf37f980729de	1349	SMART	SM00230	cys_prot_2	212	600	0.0013	T	20-01-2026	IPR001300	Peptidase C2, calpain, catalytic domain	GO:0004198(InterPro)|GO:0006508(InterPro)	Reactome:R-BTA-1474228|Reactome:R-CEL-6798695|Reactome:R-DME-6798695|Reactome:R-HSA-1474228|Reactome:R-HSA-6798695|Reactome:R-HSA-6809371|Reactome:R-HSA-8862803|Reactome:R-MMU-1474228|Reactome:R-MMU-6798695|Reactome:R-RNO-1474228|Reactome:R-RNO-6798695|Reactome:R-SSC-1474228|Reactome:R-SSC-6798695
KAI8588425.1	f9e8c292d35957ac6aebf37f980729de	1349	Pfam	PF22069	Androglobin, domain IV	727	830	3.4E-23	T	20-01-2026	IPR054094	Androglobin, domain IV	-	-
KAJ3269871.1	6357274cdeea7c15e73519d057fd8282	1189	MobiDBLite	mobidb-lite	consensus disorder prediction	864	873	-	T	20-01-2026	-	-	-	-
KAJ3269871.1	6357274cdeea7c15e73519d057fd8282	1189	MobiDBLite	mobidb-lite	consensus disorder prediction	800	827	-	T	20-01-2026	-	-	-	-
KAJ3269871.1	6357274cdeea7c15e73519d057fd8282	1189	MobiDBLite	mobidb-lite	consensus disorder prediction	850	863	-	T	20-01-2026	-	-	-	-
KAJ3269871.1	6357274cdeea7c15e73519d057fd8282	1189	MobiDBLite	mobidb-lite	consensus disorder prediction	850	887	-	T	20-01-2026	-	-	-	-
KAJ3269871.1	6357274cdeea7c15e73519d057fd8282	1189	Pfam	PF00648	Calpain family cysteine protease	230	410	9.2E-5	T	20-01-2026	IPR001300	Peptidase C2, calpain, catalytic domain	GO:0004198(InterPro)|GO:0006508(InterPro)	Reactome:R-BTA-1474228|Reactome:R-CEL-6798695|Reactome:R-DME-6798695|Reactome:R-HSA-1474228|Reactome:R-HSA-6798695|Reactome:R-HSA-6809371|Reactome:R-HSA-8862803|Reactome:R-MMU-1474228|Reactome:R-MMU-6798695|Reactome:R-RNO-1474228|Reactome:R-RNO-6798695|Reactome:R-SSC-1474228|Reactome:R-SSC-6798695
KAJ3269871.1	6357274cdeea7c15e73519d057fd8282	1189	PANTHER	PTHR46298	ANDROGLOBIN	438	602	1.9E-152	T	20-01-2026	IPR053033	Androglobin-like	-	-
KAJ3269871.1	6357274cdeea7c15e73519d057fd8282	1189	ProSiteProfiles	PS50203	Cysteine proteinase, calpain-type, catalytic domain profile.	127	474	13.355422	T	20-01-2026	IPR001300	Peptidase C2, calpain, catalytic domain	GO:0004198(InterPro)|GO:0006508(InterPro)	Reactome:R-BTA-1474228|Reactome:R-CEL-6798695|Reactome:R-DME-6798695|Reactome:R-HSA-1474228|Reactome:R-HSA-6798695|Reactome:R-HSA-6809371|Reactome:R-HSA-8862803|Reactome:R-MMU-1474228|Reactome:R-MMU-6798695|Reactome:R-RNO-1474228|Reactome:R-RNO-6798695|Reactome:R-SSC-1474228|Reactome:R-SSC-6798695
KAJ3269871.1	6357274cdeea7c15e73519d057fd8282	1189	Coils	Coil	Coil	1142	1169	-	T	20-01-2026	-	-	-	-
KAJ3269871.1	6357274cdeea7c15e73519d057fd8282	1189	SUPERFAMILY	SSF54001	Cysteine proteinases	179	473	7.26E-21	T	20-01-2026	IPR038765	Papain-like cysteine peptidase superfamily	-	MetaCyc:PWY-1061|MetaCyc:PWY-1187|MetaCyc:PWY-1921|MetaCyc:PWY-2083|MetaCyc:PWY-2541|MetaCyc:PWY-2821|MetaCyc:PWY-3542|MetaCyc:PWY-3602|MetaCyc:PWY-361|MetaCyc:PWY-4021|MetaCyc:PWY-4121|MetaCyc:PWY-4161|MetaCyc:PWY-4202|MetaCyc:PWY-4801|MetaCyc:PWY-4922|MetaCyc:PWY-5048|MetaCyc:PWY-5059|MetaCyc:PWY-5105|MetaCyc:PWY-5109|MetaCyc:PWY-5139|MetaCyc:PWY-5268|MetaCyc:PWY-5284|MetaCyc:PWY-5292|MetaCyc:P…
KAJ3269871.1	6357274cdeea7c15e73519d057fd8282	1189	Pfam	PF22069	Androglobin, domain IV	609	712	7.9E-16	T	20-01-2026	IPR054094	Androglobin, domain IV	-	-
KAF4654059.1	7260b18d12956e901db8122463dbac38	1733	PANTHER	PTHR46298	ANDROGLOBIN	183	307	3.4E-27	T	20-01-2026	IPR053033	Androglobin-like	-	-
KAF4654059.1	7260b18d12956e901db8122463dbac38	1733	ProSiteProfiles	PS50203	Cysteine proteinase, calpain-type, catalytic domain profile.	123	306	11.90413	T	20-01-2026	IPR001300	Peptidase C2, calpain, catalytic domain	GO:0004198(InterPro)|GO:0006508(InterPro)	Reactome:R-BTA-1474228|Reactome:R-CEL-6798695|Reactome:R-DME-6798695|Reactome:R-HSA-1474228|Reactome:R-HSA-6798695|Reactome:R-HSA-6809371|Reactome:R-HSA-8862803|Reactome:R-MMU-1474228|Reactome:R-MMU-6798695|Reactome:R-RNO-1474228|Reactome:R-RNO-6798695|Reactome:R-SSC-1474228|Reactome:R-SSC-6798695
KAF4654059.1	7260b18d12956e901db8122463dbac38	1733	MobiDBLite	mobidb-lite	consensus disorder prediction	438	481	-	T	20-01-2026	-	-	-	-
KAF4654059.1	7260b18d12956e901db8122463dbac38	1733	MobiDBLite	mobidb-lite	consensus disorder prediction	1230	1242	-	T	20-01-2026	-	-	-	-
KAF4654059.1	7260b18d12956e901db8122463dbac38	1733	MobiDBLite	mobidb-lite	consensus disorder prediction	1714	1733	-	T	20-01-2026	-	-	-	-
KAF4654059.1	7260b18d12956e901db8122463dbac38	1733	MobiDBLite	mobidb-lite	consensus disorder prediction	1056	1088	-	T	20-01-2026	-	-	-	-
KAF4654059.1	7260b18d12956e901db8122463dbac38	1733	MobiDBLite	mobidb-lite	consensus disorder prediction	1678	1694	-	T	20-01-2026	-	-	-	-
KAF4654059.1	7260b18d12956e901db8122463dbac38	1733	MobiDBLite	mobidb-lite	consensus disorder prediction	637	647	-	T	20-01-2026	-	-	-	-
KAF4654059.1	7260b18d12956e901db8122463dbac38	1733	MobiDBLite	mobidb-lite	consensus disorder prediction	1219	1245	-	T	20-01-2026	-	-	-	-
KAF4654059.1	7260b18d12956e901db8122463dbac38	1733	MobiDBLite	mobidb-lite	consensus disorder prediction	1	45	-	T	20-01-2026	-	-	-	-
KAF4654059.1	7260b18d12956e901db8122463dbac38	1733	MobiDBLite	mobidb-lite	consensus disorder prediction	374	398	-	T	20-01-2026	-	-	-	-
KAF4654059.1	7260b18d12956e901db8122463dbac38	1733	MobiDBLite	mobidb-lite	consensus disorder prediction	1724	1733	-	T	20-01-2026	-	-	-	-
KAF4654059.1	7260b18d12956e901db8122463dbac38	1733	MobiDBLite	mobidb-lite	consensus disorder prediction	1065	1083	-	T	20-01-2026	-	-	-	-
KAF4654059.1	7260b18d12956e901db8122463dbac38	1733	MobiDBLite	mobidb-lite	consensus disorder prediction	12	24	-	T	20-01-2026	-	-	-	-
KAF4654059.1	7260b18d12956e901db8122463dbac38	1733	MobiDBLite	mobidb-lite	consensus disorder prediction	1659	1698	-	T	20-01-2026	-	-	-	-
KAF4654059.1	7260b18d12956e901db8122463dbac38	1733	MobiDBLite	mobidb-lite	consensus disorder prediction	438	466	-	T	20-01-2026	-	-	-	-
KAF4654059.1	7260b18d12956e901db8122463dbac38	1733	MobiDBLite	mobidb-lite	consensus disorder prediction	625	650	-	T	20-01-2026	-	-	-	-
KAF4654059.1	7260b18d12956e901db8122463dbac38	1733	MobiDBLite	mobidb-lite	consensus disorder prediction	1406	1438	-	T	20-01-2026	-	-	-	-
KAF4654059.1	7260b18d12956e901db8122463dbac38	1733	MobiDBLite	mobidb-lite	consensus disorder prediction	375	387	-	T	20-01-2026	-	-	-	-
KAF4654059.1	7260b18d12956e901db8122463dbac38	1733	MobiDBLite	mobidb-lite	consensus disorder prediction	31	45	-	T	20-01-2026	-	-	-	-
KAF4654059.1	7260b18d12956e901db8122463dbac38	1733	SUPERFAMILY	SSF54001	Cysteine proteinases	162	309	1.14E-15	T	20-01-2026	IPR038765	Papain-like cysteine peptidase superfamily	-	MetaCyc:PWY-1061|MetaCyc:PWY-1187|MetaCyc:PWY-1921|MetaCyc:PWY-2083|MetaCyc:PWY-2541|MetaCyc:PWY-2821|MetaCyc:PWY-3542|MetaCyc:PWY-3602|MetaCyc:PWY-361|MetaCyc:PWY-4021|MetaCyc:PWY-4121|MetaCyc:PWY-4161|MetaCyc:PWY-4202|MetaCyc:PWY-4801|MetaCyc:PWY-4922|MetaCyc:PWY-5048|MetaCyc:PWY-5059|MetaCyc:PWY-5105|MetaCyc:PWY-5109|MetaCyc:PWY-5139|MetaCyc:PWY-5268|MetaCyc:PWY-5284|MetaCyc:PWY-5292|MetaCyc:P…
KAF4654059.1	7260b18d12956e901db8122463dbac38	1733	SUPERFAMILY	SSF101447	Formin homology 2 domain (FH2 domain)	13	23	5.75E-5	T	20-01-2026	-	-	-	-
KAI9143901.1	69bd8226faf86528aba89d51d803859b	1277	Coils	Coil	Coil	1200	1220	-	T	20-01-2026	-	-	-	-
KAI9143901.1	69bd8226faf86528aba89d51d803859b	1277	Pfam	PF00648	Calpain family cysteine protease	322	463	3.6E-7	T	20-01-2026	IPR001300	Peptidase C2, calpain, catalytic domain	GO:0004198(InterPro)|GO:0006508(InterPro)	Reactome:R-BTA-1474228|Reactome:R-CEL-6798695|Reactome:R-DME-6798695|Reactome:R-HSA-1474228|Reactome:R-HSA-6798695|Reactome:R-HSA-6809371|Reactome:R-HSA-8862803|Reactome:R-MMU-1474228|Reactome:R-MMU-6798695|Reactome:R-RNO-1474228|Reactome:R-RNO-6798695|Reactome:R-SSC-1474228|Reactome:R-SSC-6798695
KAI9143901.1	69bd8226faf86528aba89d51d803859b	1277	MobiDBLite	mobidb-lite	consensus disorder prediction	1036	1047	-	T	20-01-2026	-	-	-	-
KAI9143901.1	69bd8226faf86528aba89d51d803859b	1277	MobiDBLite	mobidb-lite	consensus disorder prediction	1003	1022	-	T	20-01-2026	-	-	-	-
KAI9143901.1	69bd8226faf86528aba89d51d803859b	1277	MobiDBLite	mobidb-lite	consensus disorder prediction	56	69	-	T	20-01-2026	-	-	-	-
KAI9143901.1	69bd8226faf86528aba89d51d803859b	1277	MobiDBLite	mobidb-lite	consensus disorder prediction	1	29	-	T	20-01-2026	-	-	-	-
KAI9143901.1	69bd8226faf86528aba89d51d803859b	1277	MobiDBLite	mobidb-lite	consensus disorder prediction	443	471	-	T	20-01-2026	-	-	-	-
KAI9143901.1	69bd8226faf86528aba89d51d803859b	1277	MobiDBLite	mobidb-lite	consensus disorder prediction	443	474	-	T	20-01-2026	-	-	-	-
KAI9143901.1	69bd8226faf86528aba89d51d803859b	1277	MobiDBLite	mobidb-lite	consensus disorder prediction	46	69	-	T	20-01-2026	-	-	-	-
KAI9143901.1	69bd8226faf86528aba89d51d803859b	1277	MobiDBLite	mobidb-lite	consensus disorder prediction	993	1055	-	T	20-01-2026	-	-	-	-
KAI9143901.1	69bd8226faf86528aba89d51d803859b	1277	Pfam	PF22068	Androglobin, domain II	615	714	1.1E-9	T	20-01-2026	IPR054093	Androglobin, domain II	-	-
KAI9143901.1	69bd8226faf86528aba89d51d803859b	1277	ProSiteProfiles	PS50203	Cysteine proteinase, calpain-type, catalytic domain profile.	277	379	11.447029	T	20-01-2026	IPR001300	Peptidase C2, calpain, catalytic domain	GO:0004198(InterPro)|GO:0006508(InterPro)	Reactome:R-BTA-1474228|Reactome:R-CEL-6798695|Reactome:R-DME-6798695|Reactome:R-HSA-1474228|Reactome:R-HSA-6798695|Reactome:R-HSA-6809371|Reactome:R-HSA-8862803|Reactome:R-MMU-1474228|Reactome:R-MMU-6798695|Reactome:R-RNO-1474228|Reactome:R-RNO-6798695|Reactome:R-SSC-1474228|Reactome:R-SSC-6798695
KAI9143901.1	69bd8226faf86528aba89d51d803859b	1277	PANTHER	PTHR46298	ANDROGLOBIN	453	718	5.8E-148	T	20-01-2026	IPR053033	Androglobin-like	-	-
KAI9143901.1	69bd8226faf86528aba89d51d803859b	1277	SUPERFAMILY	SSF54001	Cysteine proteinases	294	593	6.59E-24	T	20-01-2026	IPR038765	Papain-like cysteine peptidase superfamily	-	MetaCyc:PWY-1061|MetaCyc:PWY-1187|MetaCyc:PWY-1921|MetaCyc:PWY-2083|MetaCyc:PWY-2541|MetaCyc:PWY-2821|MetaCyc:PWY-3542|MetaCyc:PWY-3602|MetaCyc:PWY-361|MetaCyc:PWY-4021|MetaCyc:PWY-4121|MetaCyc:PWY-4161|MetaCyc:PWY-4202|MetaCyc:PWY-4801|MetaCyc:PWY-4922|MetaCyc:PWY-5048|MetaCyc:PWY-5059|MetaCyc:PWY-5105|MetaCyc:PWY-5109|MetaCyc:PWY-5139|MetaCyc:PWY-5268|MetaCyc:PWY-5284|MetaCyc:PWY-5292|MetaCyc:P…
KAI9143901.1	69bd8226faf86528aba89d51d803859b	1277	Coils	Coil	Coil	1230	1273	-	T	20-01-2026	-	-	-	-
KAI9143901.1	69bd8226faf86528aba89d51d803859b	1277	Pfam	PF22069	Androglobin, domain IV	729	804	3.9E-5	T	20-01-2026	IPR054094	Androglobin, domain IV	-	-
KAJ3390553.1	ef5d4441797ec98271b9783f860c3b77	1336	Coils	Coil	Coil	1268	1288	-	T	20-01-2026	-	-	-	-
KAJ3390553.1	ef5d4441797ec98271b9783f860c3b77	1336	PANTHER	PTHR46298	ANDROGLOBIN	591	746	8.7E-146	T	20-01-2026	IPR053033	Androglobin-like	-	-
KAJ3390553.1	ef5d4441797ec98271b9783f860c3b77	1336	SMART	SM00230	cys_prot_2	200	623	0.0031	T	20-01-2026	IPR001300	Peptidase C2, calpain, catalytic domain	GO:0004198(InterPro)|GO:0006508(InterPro)	Reactome:R-BTA-1474228|Reactome:R-CEL-6798695|Reactome:R-DME-6798695|Reactome:R-HSA-1474228|Reactome:R-HSA-6798695|Reactome:R-HSA-6809371|Reactome:R-HSA-8862803|Reactome:R-MMU-1474228|Reactome:R-MMU-6798695|Reactome:R-RNO-1474228|Reactome:R-RNO-6798695|Reactome:R-SSC-1474228|Reactome:R-SSC-6798695
KAJ3390553.1	ef5d4441797ec98271b9783f860c3b77	1336	Pfam	PF00648	Calpain family cysteine protease	280	355	0.031	T	20-01-2026	IPR001300	Peptidase C2, calpain, catalytic domain	GO:0004198(InterPro)|GO:0006508(InterPro)	Reactome:R-BTA-1474228|Reactome:R-CEL-6798695|Reactome:R-DME-6798695|Reactome:R-HSA-1474228|Reactome:R-HSA-6798695|Reactome:R-HSA-6809371|Reactome:R-HSA-8862803|Reactome:R-MMU-1474228|Reactome:R-MMU-6798695|Reactome:R-RNO-1474228|Reactome:R-RNO-6798695|Reactome:R-SSC-1474228|Reactome:R-SSC-6798695
KAJ3390553.1	ef5d4441797ec98271b9783f860c3b77	1336	Pfam	PF22068	Androglobin, domain II	628	741	8.5E-5	T	20-01-2026	IPR054093	Androglobin, domain II	-	-
KAJ3390553.1	ef5d4441797ec98271b9783f860c3b77	1336	ProSiteProfiles	PS50203	Cysteine proteinase, calpain-type, catalytic domain profile.	284	346	9.390079	T	20-01-2026	IPR001300	Peptidase C2, calpain, catalytic domain	GO:0004198(InterPro)|GO:0006508(InterPro)	Reactome:R-BTA-1474228|Reactome:R-CEL-6798695|Reactome:R-DME-6798695|Reactome:R-HSA-1474228|Reactome:R-HSA-6798695|Reactome:R-HSA-6809371|Reactome:R-HSA-8862803|Reactome:R-MMU-1474228|Reactome:R-MMU-6798695|Reactome:R-RNO-1474228|Reactome:R-RNO-6798695|Reactome:R-SSC-1474228|Reactome:R-SSC-6798695
KAJ3390553.1	ef5d4441797ec98271b9783f860c3b77	1336	SUPERFAMILY	SSF54001	Cysteine proteinases	280	624	8.69E-21	T	20-01-2026	IPR038765	Papain-like cysteine peptidase superfamily	-	MetaCyc:PWY-1061|MetaCyc:PWY-1187|MetaCyc:PWY-1921|MetaCyc:PWY-2083|MetaCyc:PWY-2541|MetaCyc:PWY-2821|MetaCyc:PWY-3542|MetaCyc:PWY-3602|MetaCyc:PWY-361|MetaCyc:PWY-4021|MetaCyc:PWY-4121|MetaCyc:PWY-4161|MetaCyc:PWY-4202|MetaCyc:PWY-4801|MetaCyc:PWY-4922|MetaCyc:PWY-5048|MetaCyc:PWY-5059|MetaCyc:PWY-5105|MetaCyc:PWY-5109|MetaCyc:PWY-5139|MetaCyc:PWY-5268|MetaCyc:PWY-5284|MetaCyc:PWY-5292|MetaCyc:P…
KAJ3390553.1	ef5d4441797ec98271b9783f860c3b77	1336	Coils	Coil	Coil	1175	1199	-	T	20-01-2026	-	-	-	-
KAJ3390553.1	ef5d4441797ec98271b9783f860c3b77	1336	Pfam	PF22069	Androglobin, domain IV	754	841	2.6E-5	T	20-01-2026	IPR054094	Androglobin, domain IV	-	-
KAJ3390553.1	ef5d4441797ec98271b9783f860c3b77	1336	MobiDBLite	mobidb-lite	consensus disorder prediction	431	448	-	T	20-01-2026	-	-	-	-
KAJ3390553.1	ef5d4441797ec98271b9783f860c3b77	1336	MobiDBLite	mobidb-lite	consensus disorder prediction	182	224	-	T	20-01-2026	-	-	-	-
KAJ3390553.1	ef5d4441797ec98271b9783f860c3b77	1336	MobiDBLite	mobidb-lite	consensus disorder prediction	23	44	-	T	20-01-2026	-	-	-	-
KAJ3390553.1	ef5d4441797ec98271b9783f860c3b77	1336	MobiDBLite	mobidb-lite	consensus disorder prediction	1313	1336	-	T	20-01-2026	-	-	-	-
KAJ3390553.1	ef5d4441797ec98271b9783f860c3b77	1336	MobiDBLite	mobidb-lite	consensus disorder prediction	431	470	-	T	20-01-2026	-	-	-	-
KAJ3390553.1	ef5d4441797ec98271b9783f860c3b77	1336	MobiDBLite	mobidb-lite	consensus disorder prediction	995	1035	-	T	20-01-2026	-	-	-	-
KAJ3390553.1	ef5d4441797ec98271b9783f860c3b77	1336	MobiDBLite	mobidb-lite	consensus disorder prediction	1327	1336	-	T	20-01-2026	-	-	-	-
KAJ3390553.1	ef5d4441797ec98271b9783f860c3b77	1336	MobiDBLite	mobidb-lite	consensus disorder prediction	1142	1176	-	T	20-01-2026	-	-	-	-
KAJ3390553.1	ef5d4441797ec98271b9783f860c3b77	1336	MobiDBLite	mobidb-lite	consensus disorder prediction	1	44	-	T	20-01-2026	-	-	-	-
KAJ3390553.1	ef5d4441797ec98271b9783f860c3b77	1336	MobiDBLite	mobidb-lite	consensus disorder prediction	1163	1175	-	T	20-01-2026	-	-	-	-
KAJ3390553.1	ef5d4441797ec98271b9783f860c3b77	1336	MobiDBLite	mobidb-lite	consensus disorder prediction	1142	1162	-	T	20-01-2026	-	-	-	-
KAJ3390553.1	ef5d4441797ec98271b9783f860c3b77	1336	MobiDBLite	mobidb-lite	consensus disorder prediction	195	210	-	T	20-01-2026	-	-	-	-
KAL0497162.1	5e8c42690149087b641a0fcb48f52d6f	1890	PANTHER	PTHR46298	ANDROGLOBIN	495	1860	1.7E-159	T	20-01-2026	IPR053033	Androglobin-like	-	-
KAL0497162.1	5e8c42690149087b641a0fcb48f52d6f	1890	MobiDBLite	mobidb-lite	consensus disorder prediction	1140	1165	-	T	20-01-2026	-	-	-	-
KAL0497162.1	5e8c42690149087b641a0fcb48f52d6f	1890	MobiDBLite	mobidb-lite	consensus disorder prediction	1719	1735	-	T	20-01-2026	-	-	-	-
KAL0497162.1	5e8c42690149087b641a0fcb48f52d6f	1890	MobiDBLite	mobidb-lite	consensus disorder prediction	172	198	-	T	20-01-2026	-	-	-	-
KAL0497162.1	5e8c42690149087b641a0fcb48f52d6f	1890	MobiDBLite	mobidb-lite	consensus disorder prediction	57	66	-	T	20-01-2026	-	-	-	-
KAL0497162.1	5e8c42690149087b641a0fcb48f52d6f	1890	MobiDBLite	mobidb-lite	consensus disorder prediction	1007	1034	-	T	20-01-2026	-	-	-	-
KAL0497162.1	5e8c42690149087b641a0fcb48f52d6f	1890	MobiDBLite	mobidb-lite	consensus disorder prediction	456	522	-	T	20-01-2026	-	-	-	-
KAL0497162.1	5e8c42690149087b641a0fcb48f52d6f	1890	MobiDBLite	mobidb-lite	consensus disorder prediction	1715	1777	-	T	20-01-2026	-	-	-	-
KAL0497162.1	5e8c42690149087b641a0fcb48f52d6f	1890	MobiDBLite	mobidb-lite	consensus disorder prediction	486	511	-	T	20-01-2026	-	-	-	-
KAL0497162.1	5e8c42690149087b641a0fcb48f52d6f	1890	MobiDBLite	mobidb-lite	consensus disorder prediction	1008	1019	-	T	20-01-2026	-	-	-	-
KAL0497162.1	5e8c42690149087b641a0fcb48f52d6f	1890	MobiDBLite	mobidb-lite	consensus disorder prediction	1757	1774	-	T	20-01-2026	-	-	-	-
KAL0497162.1	5e8c42690149087b641a0fcb48f52d6f	1890	MobiDBLite	mobidb-lite	consensus disorder prediction	721	774	-	T	20-01-2026	-	-	-	-
KAL0497162.1	5e8c42690149087b641a0fcb48f52d6f	1890	MobiDBLite	mobidb-lite	consensus disorder prediction	172	185	-	T	20-01-2026	-	-	-	-
KAL0497162.1	5e8c42690149087b641a0fcb48f52d6f	1890	MobiDBLite	mobidb-lite	consensus disorder prediction	50	81	-	T	20-01-2026	-	-	-	-
KAL0497162.1	5e8c42690149087b641a0fcb48f52d6f	1890	MobiDBLite	mobidb-lite	consensus disorder prediction	1403	1443	-	T	20-01-2026	-	-	-	-
KAL0497162.1	5e8c42690149087b641a0fcb48f52d6f	1890	MobiDBLite	mobidb-lite	consensus disorder prediction	71	81	-	T	20-01-2026	-	-	-	-
KAL0497162.1	5e8c42690149087b641a0fcb48f52d6f	1890	MobiDBLite	mobidb-lite	consensus disorder prediction	1423	1437	-	T	20-01-2026	-	-	-	-
KAL0497162.1	5e8c42690149087b641a0fcb48f52d6f	1890	SUPERFAMILY	SSF54001	Cysteine proteinases	322	424	9.22E-15	T	20-01-2026	IPR038765	Papain-like cysteine peptidase superfamily	-	MetaCyc:PWY-1061|MetaCyc:PWY-1187|MetaCyc:PWY-1921|MetaCyc:PWY-2083|MetaCyc:PWY-2541|MetaCyc:PWY-2821|MetaCyc:PWY-3542|MetaCyc:PWY-3602|MetaCyc:PWY-361|MetaCyc:PWY-4021|MetaCyc:PWY-4121|MetaCyc:PWY-4161|MetaCyc:PWY-4202|MetaCyc:PWY-4801|MetaCyc:PWY-4922|MetaCyc:PWY-5048|MetaCyc:PWY-5059|MetaCyc:PWY-5105|MetaCyc:PWY-5109|MetaCyc:PWY-5139|MetaCyc:PWY-5268|MetaCyc:PWY-5284|MetaCyc:PWY-5292|MetaCyc:P…
KAL0497162.1	5e8c42690149087b641a0fcb48f52d6f	1890	ProSiteProfiles	PS50203	Cysteine proteinase, calpain-type, catalytic domain profile.	301	413	10.932792	T	20-01-2026	IPR001300	Peptidase C2, calpain, catalytic domain	GO:0004198(InterPro)|GO:0006508(InterPro)	Reactome:R-BTA-1474228|Reactome:R-CEL-6798695|Reactome:R-DME-6798695|Reactome:R-HSA-1474228|Reactome:R-HSA-6798695|Reactome:R-HSA-6809371|Reactome:R-HSA-8862803|Reactome:R-MMU-1474228|Reactome:R-MMU-6798695|Reactome:R-RNO-1474228|Reactome:R-RNO-6798695|Reactome:R-SSC-1474228|Reactome:R-SSC-6798695
KAL0497162.1	5e8c42690149087b641a0fcb48f52d6f	1890	Pfam	PF00648	Calpain family cysteine protease	337	393	0.024	T	20-01-2026	IPR001300	Peptidase C2, calpain, catalytic domain	GO:0004198(InterPro)|GO:0006508(InterPro)	Reactome:R-BTA-1474228|Reactome:R-CEL-6798695|Reactome:R-DME-6798695|Reactome:R-HSA-1474228|Reactome:R-HSA-6798695|Reactome:R-HSA-6809371|Reactome:R-HSA-8862803|Reactome:R-MMU-1474228|Reactome:R-MMU-6798695|Reactome:R-RNO-1474228|Reactome:R-RNO-6798695|Reactome:R-SSC-1474228|Reactome:R-SSC-6798695
KAI8803173.1	b4b135168bd25a0a0c9b65c08f53dfb4	1247	MobiDBLite	mobidb-lite	consensus disorder prediction	284	293	-	T	20-01-2026	-	-	-	-
KAI8803173.1	b4b135168bd25a0a0c9b65c08f53dfb4	1247	MobiDBLite	mobidb-lite	consensus disorder prediction	904	964	-	T	20-01-2026	-	-	-	-
KAI8803173.1	b4b135168bd25a0a0c9b65c08f53dfb4	1247	MobiDBLite	mobidb-lite	consensus disorder prediction	930	942	-	T	20-01-2026	-	-	-	-
KAI8803173.1	b4b135168bd25a0a0c9b65c08f53dfb4	1247	MobiDBLite	mobidb-lite	consensus disorder prediction	1226	1238	-	T	20-01-2026	-	-	-	-
KAI8803173.1	b4b135168bd25a0a0c9b65c08f53dfb4	1247	MobiDBLite	mobidb-lite	consensus disorder prediction	1	57	-	T	20-01-2026	-	-	-	-
KAI8803173.1	b4b135168bd25a0a0c9b65c08f53dfb4	1247	MobiDBLite	mobidb-lite	consensus disorder prediction	228	260	-	T	20-01-2026	-	-	-	-
KAI8803173.1	b4b135168bd25a0a0c9b65c08f53dfb4	1247	MobiDBLite	mobidb-lite	consensus disorder prediction	1226	1247	-	T	20-01-2026	-	-	-	-
KAI8803173.1	b4b135168bd25a0a0c9b65c08f53dfb4	1247	MobiDBLite	mobidb-lite	consensus disorder prediction	228	312	-	T	20-01-2026	-	-	-	-
KAI8803173.1	b4b135168bd25a0a0c9b65c08f53dfb4	1247	PANTHER	PTHR46298	ANDROGLOBIN	677	867	2.7E-139	T	20-01-2026	IPR053033	Androglobin-like	-	-
KAI8803173.1	b4b135168bd25a0a0c9b65c08f53dfb4	1247	Pfam	PF22069	Androglobin, domain IV	679	782	3.2E-19	T	20-01-2026	IPR054094	Androglobin, domain IV	-	-
KAI8803173.1	b4b135168bd25a0a0c9b65c08f53dfb4	1247	Pfam	PF22068	Androglobin, domain II	572	668	3.1E-11	T	20-01-2026	IPR054093	Androglobin, domain II	-	-
KAI8803173.1	b4b135168bd25a0a0c9b65c08f53dfb4	1247	SUPERFAMILY	SSF54001	Cysteine proteinases	358	550	5.49E-20	T	20-01-2026	IPR038765	Papain-like cysteine peptidase superfamily	-	MetaCyc:PWY-1061|MetaCyc:PWY-1187|MetaCyc:PWY-1921|MetaCyc:PWY-2083|MetaCyc:PWY-2541|MetaCyc:PWY-2821|MetaCyc:PWY-3542|MetaCyc:PWY-3602|MetaCyc:PWY-361|MetaCyc:PWY-4021|MetaCyc:PWY-4121|MetaCyc:PWY-4161|MetaCyc:PWY-4202|MetaCyc:PWY-4801|MetaCyc:PWY-4922|MetaCyc:PWY-5048|MetaCyc:PWY-5059|MetaCyc:PWY-5105|MetaCyc:PWY-5109|MetaCyc:PWY-5139|MetaCyc:PWY-5268|MetaCyc:PWY-5284|MetaCyc:PWY-5292|MetaCyc:P…
KAI8803173.1	b4b135168bd25a0a0c9b65c08f53dfb4	1247	Coils	Coil	Coil	1169	1193	-	T	20-01-2026	-	-	-	-
KAI8803173.1	b4b135168bd25a0a0c9b65c08f53dfb4	1247	Coils	Coil	Coil	1198	1225	-	T	20-01-2026	-	-	-	-
KAI8803173.1	b4b135168bd25a0a0c9b65c08f53dfb4	1247	Pfam	PF00648	Calpain family cysteine protease	350	433	1.9E-5	T	20-01-2026	IPR001300	Peptidase C2, calpain, catalytic domain	GO:0004198(InterPro)|GO:0006508(InterPro)	Reactome:R-BTA-1474228|Reactome:R-CEL-6798695|Reactome:R-DME-6798695|Reactome:R-HSA-1474228|Reactome:R-HSA-6798695|Reactome:R-HSA-6809371|Reactome:R-HSA-8862803|Reactome:R-MMU-1474228|Reactome:R-MMU-6798695|Reactome:R-RNO-1474228|Reactome:R-RNO-6798695|Reactome:R-SSC-1474228|Reactome:R-SSC-6798695
KAI8803173.1	b4b135168bd25a0a0c9b65c08f53dfb4	1247	ProSiteProfiles	PS50203	Cysteine proteinase, calpain-type, catalytic domain profile.	346	429	11.344182	T	20-01-2026	IPR001300	Peptidase C2, calpain, catalytic domain	GO:0004198(InterPro)|GO:0006508(InterPro)	Reactome:R-BTA-1474228|Reactome:R-CEL-6798695|Reactome:R-DME-6798695|Reactome:R-HSA-1474228|Reactome:R-HSA-6798695|Reactome:R-HSA-6809371|Reactome:R-HSA-8862803|Reactome:R-MMU-1474228|Reactome:R-MMU-6798695|Reactome:R-RNO-1474228|Reactome:R-RNO-6798695|Reactome:R-SSC-1474228|Reactome:R-SSC-6798695
XP_067186905.1	a74baa476a2b9cc6ee9d9c3ece6a94c9	1458	Pfam	PF00648	Calpain family cysteine protease	267	339	0.0048	T	20-01-2026	IPR001300	Peptidase C2, calpain, catalytic domain	GO:0004198(InterPro)|GO:0006508(InterPro)	Reactome:R-BTA-1474228|Reactome:R-CEL-6798695|Reactome:R-DME-6798695|Reactome:R-HSA-1474228|Reactome:R-HSA-6798695|Reactome:R-HSA-6809371|Reactome:R-HSA-8862803|Reactome:R-MMU-1474228|Reactome:R-MMU-6798695|Reactome:R-RNO-1474228|Reactome:R-RNO-6798695|Reactome:R-SSC-1474228|Reactome:R-SSC-6798695
XP_067186905.1	a74baa476a2b9cc6ee9d9c3ece6a94c9	1458	MobiDBLite	mobidb-lite	consensus disorder prediction	1448	1458	-	T	20-01-2026	-	-	-	-
XP_067186905.1	a74baa476a2b9cc6ee9d9c3ece6a94c9	1458	MobiDBLite	mobidb-lite	consensus disorder prediction	1435	1458	-	T	20-01-2026	-	-	-	-
XP_067186905.1	a74baa476a2b9cc6ee9d9c3ece6a94c9	1458	MobiDBLite	mobidb-lite	consensus disorder prediction	1339	1384	-	T	20-01-2026	-	-	-	-
XP_067186905.1	a74baa476a2b9cc6ee9d9c3ece6a94c9	1458	MobiDBLite	mobidb-lite	consensus disorder prediction	1236	1274	-	T	20-01-2026	-	-	-	-
XP_067186905.1	a74baa476a2b9cc6ee9d9c3ece6a94c9	1458	SUPERFAMILY	SSF54001	Cysteine proteinases	269	374	3.14E-15	T	20-01-2026	IPR038765	Papain-like cysteine peptidase superfamily	-	MetaCyc:PWY-1061|MetaCyc:PWY-1187|MetaCyc:PWY-1921|MetaCyc:PWY-2083|MetaCyc:PWY-2541|MetaCyc:PWY-2821|MetaCyc:PWY-3542|MetaCyc:PWY-3602|MetaCyc:PWY-361|MetaCyc:PWY-4021|MetaCyc:PWY-4121|MetaCyc:PWY-4161|MetaCyc:PWY-4202|MetaCyc:PWY-4801|MetaCyc:PWY-4922|MetaCyc:PWY-5048|MetaCyc:PWY-5059|MetaCyc:PWY-5105|MetaCyc:PWY-5109|MetaCyc:PWY-5139|MetaCyc:PWY-5268|MetaCyc:PWY-5284|MetaCyc:PWY-5292|MetaCyc:P…
XP_067186905.1	a74baa476a2b9cc6ee9d9c3ece6a94c9	1458	ProSiteProfiles	PS50203	Cysteine proteinase, calpain-type, catalytic domain profile.	263	363	10.80709	T	20-01-2026	IPR001300	Peptidase C2, calpain, catalytic domain	GO:0004198(InterPro)|GO:0006508(InterPro)	Reactome:R-BTA-1474228|Reactome:R-CEL-6798695|Reactome:R-DME-6798695|Reactome:R-HSA-1474228|Reactome:R-HSA-6798695|Reactome:R-HSA-6809371|Reactome:R-HSA-8862803|Reactome:R-MMU-1474228|Reactome:R-MMU-6798695|Reactome:R-RNO-1474228|Reactome:R-RNO-6798695|Reactome:R-SSC-1474228|Reactome:R-SSC-6798695
XP_067186905.1	a74baa476a2b9cc6ee9d9c3ece6a94c9	1458	Coils	Coil	Coil	1102	1122	-	T	20-01-2026	-	-	-	-
XP_067186905.1	a74baa476a2b9cc6ee9d9c3ece6a94c9	1458	PANTHER	PTHR46298	ANDROGLOBIN	961	1315	1.7E-63	T	20-01-2026	IPR053033	Androglobin-like	-	-
EP00942_MAST-04A_sp_MAST-4A-sp1_P003811	4c4749dac1e52cfd06ecf22641bc2aa0	1359	Pfam	PF00648	Calpain family cysteine protease	342	428	3.4E-5	T	20-01-2026	IPR001300	Peptidase C2, calpain, catalytic domain	GO:0004198(InterPro)|GO:0006508(InterPro)	Reactome:R-BTA-1474228|Reactome:R-CEL-6798695|Reactome:R-DME-6798695|Reactome:R-HSA-1474228|Reactome:R-HSA-6798695|Reactome:R-HSA-6809371|Reactome:R-HSA-8862803|Reactome:R-MMU-1474228|Reactome:R-MMU-6798695|Reactome:R-RNO-1474228|Reactome:R-RNO-6798695|Reactome:R-SSC-1474228|Reactome:R-SSC-6798695
EP00942_MAST-04A_sp_MAST-4A-sp1_P003811	4c4749dac1e52cfd06ecf22641bc2aa0	1359	Coils	Coil	Coil	1214	1218	-	T	20-01-2026	-	-	-	-
EP00942_MAST-04A_sp_MAST-4A-sp1_P003811	4c4749dac1e52cfd06ecf22641bc2aa0	1359	ProSiteProfiles	PS50203	Cysteine proteinase, calpain-type, catalytic domain profile.	330	413	10.71567	T	20-01-2026	IPR001300	Peptidase C2, calpain, catalytic domain	GO:0004198(InterPro)|GO:0006508(InterPro)	Reactome:R-BTA-1474228|Reactome:R-CEL-6798695|Reactome:R-DME-6798695|Reactome:R-HSA-1474228|Reactome:R-HSA-6798695|Reactome:R-HSA-6809371|Reactome:R-HSA-8862803|Reactome:R-MMU-1474228|Reactome:R-MMU-6798695|Reactome:R-RNO-1474228|Reactome:R-RNO-6798695|Reactome:R-SSC-1474228|Reactome:R-SSC-6798695
EP00942_MAST-04A_sp_MAST-4A-sp1_P003811	4c4749dac1e52cfd06ecf22641bc2aa0	1359	MobiDBLite	mobidb-lite	consensus disorder prediction	742	766	-	T	20-01-2026	-	-	-	-
EP00942_MAST-04A_sp_MAST-4A-sp1_P003811	4c4749dac1e52cfd06ecf22641bc2aa0	1359	MobiDBLite	mobidb-lite	consensus disorder prediction	284	295	-	T	20-01-2026	-	-	-	-
EP00942_MAST-04A_sp_MAST-4A-sp1_P003811	4c4749dac1e52cfd06ecf22641bc2aa0	1359	MobiDBLite	mobidb-lite	consensus disorder prediction	300	310	-	T	20-01-2026	-	-	-	-
EP00942_MAST-04A_sp_MAST-4A-sp1_P003811	4c4749dac1e52cfd06ecf22641bc2aa0	1359	MobiDBLite	mobidb-lite	consensus disorder prediction	284	310	-	T	20-01-2026	-	-	-	-
EP00942_MAST-04A_sp_MAST-4A-sp1_P003811	4c4749dac1e52cfd06ecf22641bc2aa0	1359	MobiDBLite	mobidb-lite	consensus disorder prediction	746	758	-	T	20-01-2026	-	-	-	-
EP00942_MAST-04A_sp_MAST-4A-sp1_P003811	4c4749dac1e52cfd06ecf22641bc2aa0	1359	MobiDBLite	mobidb-lite	consensus disorder prediction	1	25	-	T	20-01-2026	-	-	-	-
EP00942_MAST-04A_sp_MAST-4A-sp1_P003811	4c4749dac1e52cfd06ecf22641bc2aa0	1359	Coils	Coil	Coil	486	498	-	T	20-01-2026	-	-	-	-
EP00942_MAST-04A_sp_MAST-4A-sp1_P003811	4c4749dac1e52cfd06ecf22641bc2aa0	1359	SUPERFAMILY	SSF54001	Cysteine proteinases	343	445	5.89E-20	T	20-01-2026	IPR038765	Papain-like cysteine peptidase superfamily	-	MetaCyc:PWY-1061|MetaCyc:PWY-1187|MetaCyc:PWY-1921|MetaCyc:PWY-2083|MetaCyc:PWY-2541|MetaCyc:PWY-2821|MetaCyc:PWY-3542|MetaCyc:PWY-3602|MetaCyc:PWY-361|MetaCyc:PWY-4021|MetaCyc:PWY-4121|MetaCyc:PWY-4161|MetaCyc:PWY-4202|MetaCyc:PWY-4801|MetaCyc:PWY-4922|MetaCyc:PWY-5048|MetaCyc:PWY-5059|MetaCyc:PWY-5105|MetaCyc:PWY-5109|MetaCyc:PWY-5139|MetaCyc:PWY-5268|MetaCyc:PWY-5284|MetaCyc:PWY-5292|MetaCyc:P…
EP00942_MAST-04A_sp_MAST-4A-sp1_P003811	4c4749dac1e52cfd06ecf22641bc2aa0	1359	PANTHER	PTHR46298	ANDROGLOBIN	343	503	4.8E-23	T	20-01-2026	IPR053033	Androglobin-like	-	-
EP00942_MAST-04A_sp_MAST-4A-sp1_P003811	4c4749dac1e52cfd06ecf22641bc2aa0	1359	Coils	Coil	Coil	476	476	-	T	20-01-2026	-	-	-	-
EP00942_MAST-04A_sp_MAST-4A-sp1_P003811	4c4749dac1e52cfd06ecf22641bc2aa0	1359	Coils	Coil	Coil	265	304	-	T	20-01-2026	-	-	-	-
ORY44566.1	ee50f887d7591d4d106bf72479a3649c	1611	Coils	Coil	Coil	1588	1608	-	T	20-01-2026	-	-	-	-
ORY44566.1	ee50f887d7591d4d106bf72479a3649c	1611	SUPERFAMILY	SSF54001	Cysteine proteinases	283	603	5.47E-23	T	20-01-2026	IPR038765	Papain-like cysteine peptidase superfamily	-	MetaCyc:PWY-1061|MetaCyc:PWY-1187|MetaCyc:PWY-1921|MetaCyc:PWY-2083|MetaCyc:PWY-2541|MetaCyc:PWY-2821|MetaCyc:PWY-3542|MetaCyc:PWY-3602|MetaCyc:PWY-361|MetaCyc:PWY-4021|MetaCyc:PWY-4121|MetaCyc:PWY-4161|MetaCyc:PWY-4202|MetaCyc:PWY-4801|MetaCyc:PWY-4922|MetaCyc:PWY-5048|MetaCyc:PWY-5059|MetaCyc:PWY-5105|MetaCyc:PWY-5109|MetaCyc:PWY-5139|MetaCyc:PWY-5268|MetaCyc:PWY-5284|MetaCyc:PWY-5292|MetaCyc:P…
ORY44566.1	ee50f887d7591d4d106bf72479a3649c	1611	Pfam	PF22070	Androglobin, domain V	858	929	0.0047	T	20-01-2026	IPR054095	Androglobin, domain V	-	-
ORY44566.1	ee50f887d7591d4d106bf72479a3649c	1611	ProSiteProfiles	PS50203	Cysteine proteinase, calpain-type, catalytic domain profile.	250	352	11.618442	T	20-01-2026	IPR001300	Peptidase C2, calpain, catalytic domain	GO:0004198(InterPro)|GO:0006508(InterPro)	Reactome:R-BTA-1474228|Reactome:R-CEL-6798695|Reactome:R-DME-6798695|Reactome:R-HSA-1474228|Reactome:R-HSA-6798695|Reactome:R-HSA-6809371|Reactome:R-HSA-8862803|Reactome:R-MMU-1474228|Reactome:R-MMU-6798695|Reactome:R-RNO-1474228|Reactome:R-RNO-6798695|Reactome:R-SSC-1474228|Reactome:R-SSC-6798695
ORY44566.1	ee50f887d7591d4d106bf72479a3649c	1611	Coils	Coil	Coil	947	967	-	T	20-01-2026	-	-	-	-
ORY44566.1	ee50f887d7591d4d106bf72479a3649c	1611	Pfam	PF22068	Androglobin, domain II	627	724	7.3E-6	T	20-01-2026	IPR054093	Androglobin, domain II	-	-
ORY44566.1	ee50f887d7591d4d106bf72479a3649c	1611	PANTHER	PTHR46298	ANDROGLOBIN	565	728	2.9E-148	T	20-01-2026	IPR053033	Androglobin-like	-	-
ORY44566.1	ee50f887d7591d4d106bf72479a3649c	1611	SMART	SM00230	cys_prot_2	226	601	0.0076	T	20-01-2026	IPR001300	Peptidase C2, calpain, catalytic domain	GO:0004198(InterPro)|GO:0006508(InterPro)	Reactome:R-BTA-1474228|Reactome:R-CEL-6798695|Reactome:R-DME-6798695|Reactome:R-HSA-1474228|Reactome:R-HSA-6798695|Reactome:R-HSA-6809371|Reactome:R-HSA-8862803|Reactome:R-MMU-1474228|Reactome:R-MMU-6798695|Reactome:R-RNO-1474228|Reactome:R-RNO-6798695|Reactome:R-SSC-1474228|Reactome:R-SSC-6798695
ORY44566.1	ee50f887d7591d4d106bf72479a3649c	1611	MobiDBLite	mobidb-lite	consensus disorder prediction	1018	1029	-	T	20-01-2026	-	-	-	-
ORY44566.1	ee50f887d7591d4d106bf72479a3649c	1611	MobiDBLite	mobidb-lite	consensus disorder prediction	996	1006	-	T	20-01-2026	-	-	-	-
ORY44566.1	ee50f887d7591d4d106bf72479a3649c	1611	MobiDBLite	mobidb-lite	consensus disorder prediction	1395	1406	-	T	20-01-2026	-	-	-	-
ORY44566.1	ee50f887d7591d4d106bf72479a3649c	1611	MobiDBLite	mobidb-lite	consensus disorder prediction	1592	1611	-	T	20-01-2026	-	-	-	-
ORY44566.1	ee50f887d7591d4d106bf72479a3649c	1611	MobiDBLite	mobidb-lite	consensus disorder prediction	996	1049	-	T	20-01-2026	-	-	-	-
ORY44566.1	ee50f887d7591d4d106bf72479a3649c	1611	MobiDBLite	mobidb-lite	consensus disorder prediction	944	965	-	T	20-01-2026	-	-	-	-
ORY44566.1	ee50f887d7591d4d106bf72479a3649c	1611	MobiDBLite	mobidb-lite	consensus disorder prediction	937	965	-	T	20-01-2026	-	-	-	-
ORY44566.1	ee50f887d7591d4d106bf72479a3649c	1611	MobiDBLite	mobidb-lite	consensus disorder prediction	1394	1414	-	T	20-01-2026	-	-	-	-
ORY44566.1	ee50f887d7591d4d106bf72479a3649c	1611	Pfam	PF22069	Androglobin, domain IV	735	842	4.4E-24	T	20-01-2026	IPR054094	Androglobin, domain IV	-	-
ORY44566.1	ee50f887d7591d4d106bf72479a3649c	1611	Pfam	PF00648	Calpain family cysteine protease	297	365	6.2E-5	T	20-01-2026	IPR001300	Peptidase C2, calpain, catalytic domain	GO:0004198(InterPro)|GO:0006508(InterPro)	Reactome:R-BTA-1474228|Reactome:R-CEL-6798695|Reactome:R-DME-6798695|Reactome:R-HSA-1474228|Reactome:R-HSA-6798695|Reactome:R-HSA-6809371|Reactome:R-HSA-8862803|Reactome:R-MMU-1474228|Reactome:R-MMU-6798695|Reactome:R-RNO-1474228|Reactome:R-RNO-6798695|Reactome:R-SSC-1474228|Reactome:R-SSC-6798695
KAL7683520.1	556ad21798e68f31355fbf2222ec9b3f	1230	PANTHER	PTHR46298	ANDROGLOBIN	170	395	4.9E-26	T	20-01-2026	IPR053033	Androglobin-like	-	-
KAL7683520.1	556ad21798e68f31355fbf2222ec9b3f	1230	Pfam	PF00648	Calpain family cysteine protease	326	410	6.8E-5	T	20-01-2026	IPR001300	Peptidase C2, calpain, catalytic domain	GO:0004198(InterPro)|GO:0006508(InterPro)	Reactome:R-BTA-1474228|Reactome:R-CEL-6798695|Reactome:R-DME-6798695|Reactome:R-HSA-1474228|Reactome:R-HSA-6798695|Reactome:R-HSA-6809371|Reactome:R-HSA-8862803|Reactome:R-MMU-1474228|Reactome:R-MMU-6798695|Reactome:R-RNO-1474228|Reactome:R-RNO-6798695|Reactome:R-SSC-1474228|Reactome:R-SSC-6798695
KAL7683520.1	556ad21798e68f31355fbf2222ec9b3f	1230	MobiDBLite	mobidb-lite	consensus disorder prediction	463	497	-	T	20-01-2026	-	-	-	-
KAL7683520.1	556ad21798e68f31355fbf2222ec9b3f	1230	MobiDBLite	mobidb-lite	consensus disorder prediction	19	42	-	T	20-01-2026	-	-	-	-
KAL7683520.1	556ad21798e68f31355fbf2222ec9b3f	1230	SUPERFAMILY	SSF54001	Cysteine proteinases	324	394	3.34E-15	T	20-01-2026	IPR038765	Papain-like cysteine peptidase superfamily	-	MetaCyc:PWY-1061|MetaCyc:PWY-1187|MetaCyc:PWY-1921|MetaCyc:PWY-2083|MetaCyc:PWY-2541|MetaCyc:PWY-2821|MetaCyc:PWY-3542|MetaCyc:PWY-3602|MetaCyc:PWY-361|MetaCyc:PWY-4021|MetaCyc:PWY-4121|MetaCyc:PWY-4161|MetaCyc:PWY-4202|MetaCyc:PWY-4801|MetaCyc:PWY-4922|MetaCyc:PWY-5048|MetaCyc:PWY-5059|MetaCyc:PWY-5105|MetaCyc:PWY-5109|MetaCyc:PWY-5139|MetaCyc:PWY-5268|MetaCyc:PWY-5284|MetaCyc:PWY-5292|MetaCyc:P…
KAL7683520.1	556ad21798e68f31355fbf2222ec9b3f	1230	ProSiteProfiles	PS50203	Cysteine proteinase, calpain-type, catalytic domain profile.	330	394	11.03564	T	20-01-2026	IPR001300	Peptidase C2, calpain, catalytic domain	GO:0004198(InterPro)|GO:0006508(InterPro)	Reactome:R-BTA-1474228|Reactome:R-CEL-6798695|Reactome:R-DME-6798695|Reactome:R-HSA-1474228|Reactome:R-HSA-6798695|Reactome:R-HSA-6809371|Reactome:R-HSA-8862803|Reactome:R-MMU-1474228|Reactome:R-MMU-6798695|Reactome:R-RNO-1474228|Reactome:R-RNO-6798695|Reactome:R-SSC-1474228|Reactome:R-SSC-6798695
EP01083_Nonionella_stella_P116262	265804ade962aff72bad50b8e3bcfdce	1029	ProSiteProfiles	PS50203	Cysteine proteinase, calpain-type, catalytic domain profile.	62	233	13.309712	T	20-01-2026	IPR001300	Peptidase C2, calpain, catalytic domain	GO:0004198(InterPro)|GO:0006508(InterPro)	Reactome:R-BTA-1474228|Reactome:R-CEL-6798695|Reactome:R-DME-6798695|Reactome:R-HSA-1474228|Reactome:R-HSA-6798695|Reactome:R-HSA-6809371|Reactome:R-HSA-8862803|Reactome:R-MMU-1474228|Reactome:R-MMU-6798695|Reactome:R-RNO-1474228|Reactome:R-RNO-6798695|Reactome:R-SSC-1474228|Reactome:R-SSC-6798695
EP01083_Nonionella_stella_P116262	265804ade962aff72bad50b8e3bcfdce	1029	MobiDBLite	mobidb-lite	consensus disorder prediction	1	37	-	T	20-01-2026	-	-	-	-
EP01083_Nonionella_stella_P116262	265804ade962aff72bad50b8e3bcfdce	1029	MobiDBLite	mobidb-lite	consensus disorder prediction	51	75	-	T	20-01-2026	-	-	-	-
EP01083_Nonionella_stella_P116262	265804ade962aff72bad50b8e3bcfdce	1029	MobiDBLite	mobidb-lite	consensus disorder prediction	51	60	-	T	20-01-2026	-	-	-	-
EP01083_Nonionella_stella_P116262	265804ade962aff72bad50b8e3bcfdce	1029	MobiDBLite	mobidb-lite	consensus disorder prediction	10	28	-	T	20-01-2026	-	-	-	-
EP01083_Nonionella_stella_P116262	265804ade962aff72bad50b8e3bcfdce	1029	PANTHER	PTHR46298	ANDROGLOBIN	153	239	5.6E-23	T	20-01-2026	IPR053033	Androglobin-like	-	-
EP01083_Nonionella_stella_P116262	265804ade962aff72bad50b8e3bcfdce	1029	Pfam	PF00648	Calpain family cysteine protease	179	244	2.8E-6	T	20-01-2026	IPR001300	Peptidase C2, calpain, catalytic domain	GO:0004198(InterPro)|GO:0006508(InterPro)	Reactome:R-BTA-1474228|Reactome:R-CEL-6798695|Reactome:R-DME-6798695|Reactome:R-HSA-1474228|Reactome:R-HSA-6798695|Reactome:R-HSA-6809371|Reactome:R-HSA-8862803|Reactome:R-MMU-1474228|Reactome:R-MMU-6798695|Reactome:R-RNO-1474228|Reactome:R-RNO-6798695|Reactome:R-SSC-1474228|Reactome:R-SSC-6798695
EP01083_Nonionella_stella_P116262	265804ade962aff72bad50b8e3bcfdce	1029	SUPERFAMILY	SSF54001	Cysteine proteinases	162	234	1.14E-17	T	20-01-2026	IPR038765	Papain-like cysteine peptidase superfamily	-	MetaCyc:PWY-1061|MetaCyc:PWY-1187|MetaCyc:PWY-1921|MetaCyc:PWY-2083|MetaCyc:PWY-2541|MetaCyc:PWY-2821|MetaCyc:PWY-3542|MetaCyc:PWY-3602|MetaCyc:PWY-361|MetaCyc:PWY-4021|MetaCyc:PWY-4121|MetaCyc:PWY-4161|MetaCyc:PWY-4202|MetaCyc:PWY-4801|MetaCyc:PWY-4922|MetaCyc:PWY-5048|MetaCyc:PWY-5059|MetaCyc:PWY-5105|MetaCyc:PWY-5109|MetaCyc:PWY-5139|MetaCyc:PWY-5268|MetaCyc:PWY-5284|MetaCyc:PWY-5292|MetaCyc:P…
CAK4720713.1	162133990304b2a29021dece159f7d23	1176	Coils	Coil	Coil	1127	1154	-	T	20-01-2026	-	-	-	-
CAK4720713.1	162133990304b2a29021dece159f7d23	1176	PANTHER	PTHR46298	ANDROGLOBIN	72	440	2.6E-23	T	20-01-2026	IPR053033	Androglobin-like	-	-
CAK4720713.1	162133990304b2a29021dece159f7d23	1176	Coils	Coil	Coil	1102	1122	-	T	20-01-2026	-	-	-	-
CAK4720713.1	162133990304b2a29021dece159f7d23	1176	ProSiteProfiles	PS50203	Cysteine proteinase, calpain-type, catalytic domain profile.	309	432	12.144107	T	20-01-2026	IPR001300	Peptidase C2, calpain, catalytic domain	GO:0004198(InterPro)|GO:0006508(InterPro)	Reactome:R-BTA-1474228|Reactome:R-CEL-6798695|Reactome:R-DME-6798695|Reactome:R-HSA-1474228|Reactome:R-HSA-6798695|Reactome:R-HSA-6809371|Reactome:R-HSA-8862803|Reactome:R-MMU-1474228|Reactome:R-MMU-6798695|Reactome:R-RNO-1474228|Reactome:R-RNO-6798695|Reactome:R-SSC-1474228|Reactome:R-SSC-6798695
CAK4720713.1	162133990304b2a29021dece159f7d23	1176	SUPERFAMILY	SSF54001	Cysteine proteinases	333	443	2.35E-15	T	20-01-2026	IPR038765	Papain-like cysteine peptidase superfamily	-	MetaCyc:PWY-1061|MetaCyc:PWY-1187|MetaCyc:PWY-1921|MetaCyc:PWY-2083|MetaCyc:PWY-2541|MetaCyc:PWY-2821|MetaCyc:PWY-3542|MetaCyc:PWY-3602|MetaCyc:PWY-361|MetaCyc:PWY-4021|MetaCyc:PWY-4121|MetaCyc:PWY-4161|MetaCyc:PWY-4202|MetaCyc:PWY-4801|MetaCyc:PWY-4922|MetaCyc:PWY-5048|MetaCyc:PWY-5059|MetaCyc:PWY-5105|MetaCyc:PWY-5109|MetaCyc:PWY-5139|MetaCyc:PWY-5268|MetaCyc:PWY-5284|MetaCyc:PWY-5292|MetaCyc:P…
CAK4720713.1	162133990304b2a29021dece159f7d23	1176	MobiDBLite	mobidb-lite	consensus disorder prediction	1	50	-	T	20-01-2026	-	-	-	-
CAK4720713.1	162133990304b2a29021dece159f7d23	1176	MobiDBLite	mobidb-lite	consensus disorder prediction	28	41	-	T	20-01-2026	-	-	-	-
CAK4720713.1	162133990304b2a29021dece159f7d23	1176	MobiDBLite	mobidb-lite	consensus disorder prediction	111	152	-	T	20-01-2026	-	-	-	-
CAK4720713.1	162133990304b2a29021dece159f7d23	1176	MobiDBLite	mobidb-lite	consensus disorder prediction	141	152	-	T	20-01-2026	-	-	-	-
CAK4720713.1	162133990304b2a29021dece159f7d23	1176	MobiDBLite	mobidb-lite	consensus disorder prediction	1	13	-	T	20-01-2026	-	-	-	-
CAK4720713.1	162133990304b2a29021dece159f7d23	1176	MobiDBLite	mobidb-lite	consensus disorder prediction	564	584	-	T	20-01-2026	-	-	-	-
CAK4720713.1	162133990304b2a29021dece159f7d23	1176	Pfam	PF00648	Calpain family cysteine protease	332	414	1.3E-4	T	20-01-2026	IPR001300	Peptidase C2, calpain, catalytic domain	GO:0004198(InterPro)|GO:0006508(InterPro)	Reactome:R-BTA-1474228|Reactome:R-CEL-6798695|Reactome:R-DME-6798695|Reactome:R-HSA-1474228|Reactome:R-HSA-6798695|Reactome:R-HSA-6809371|Reactome:R-HSA-8862803|Reactome:R-MMU-1474228|Reactome:R-MMU-6798695|Reactome:R-RNO-1474228|Reactome:R-RNO-6798695|Reactome:R-SSC-1474228|Reactome:R-SSC-6798695
RLN86626.1	cf806705208cef08cf7fe3c4be19c95c	977	PANTHER	PTHR46298	ANDROGLOBIN	274	350	2.6E-24	T	20-01-2026	IPR053033	Androglobin-like	-	-
RLN86626.1	cf806705208cef08cf7fe3c4be19c95c	977	ProSiteProfiles	PS50203	Cysteine proteinase, calpain-type, catalytic domain profile.	267	346	12.738338	T	20-01-2026	IPR001300	Peptidase C2, calpain, catalytic domain	GO:0004198(InterPro)|GO:0006508(InterPro)	Reactome:R-BTA-1474228|Reactome:R-CEL-6798695|Reactome:R-DME-6798695|Reactome:R-HSA-1474228|Reactome:R-HSA-6798695|Reactome:R-HSA-6809371|Reactome:R-HSA-8862803|Reactome:R-MMU-1474228|Reactome:R-MMU-6798695|Reactome:R-RNO-1474228|Reactome:R-RNO-6798695|Reactome:R-SSC-1474228|Reactome:R-SSC-6798695
RLN86626.1	cf806705208cef08cf7fe3c4be19c95c	977	Pfam	PF00648	Calpain family cysteine protease	267	346	5.0E-6	T	20-01-2026	IPR001300	Peptidase C2, calpain, catalytic domain	GO:0004198(InterPro)|GO:0006508(InterPro)	Reactome:R-BTA-1474228|Reactome:R-CEL-6798695|Reactome:R-DME-6798695|Reactome:R-HSA-1474228|Reactome:R-HSA-6798695|Reactome:R-HSA-6809371|Reactome:R-HSA-8862803|Reactome:R-MMU-1474228|Reactome:R-MMU-6798695|Reactome:R-RNO-1474228|Reactome:R-RNO-6798695|Reactome:R-SSC-1474228|Reactome:R-SSC-6798695
RLN86626.1	cf806705208cef08cf7fe3c4be19c95c	977	MobiDBLite	mobidb-lite	consensus disorder prediction	52	61	-	T	20-01-2026	-	-	-	-
RLN86626.1	cf806705208cef08cf7fe3c4be19c95c	977	MobiDBLite	mobidb-lite	consensus disorder prediction	42	123	-	T	20-01-2026	-	-	-	-
RLN86626.1	cf806705208cef08cf7fe3c4be19c95c	977	MobiDBLite	mobidb-lite	consensus disorder prediction	100	119	-	T	20-01-2026	-	-	-	-
RLN86626.1	cf806705208cef08cf7fe3c4be19c95c	977	MobiDBLite	mobidb-lite	consensus disorder prediction	85	97	-	T	20-01-2026	-	-	-	-
RLN86626.1	cf806705208cef08cf7fe3c4be19c95c	977	SUPERFAMILY	SSF54001	Cysteine proteinases	242	411	3.92E-18	T	20-01-2026	IPR038765	Papain-like cysteine peptidase superfamily	-	MetaCyc:PWY-1061|MetaCyc:PWY-1187|MetaCyc:PWY-1921|MetaCyc:PWY-2083|MetaCyc:PWY-2541|MetaCyc:PWY-2821|MetaCyc:PWY-3542|MetaCyc:PWY-3602|MetaCyc:PWY-361|MetaCyc:PWY-4021|MetaCyc:PWY-4121|MetaCyc:PWY-4161|MetaCyc:PWY-4202|MetaCyc:PWY-4801|MetaCyc:PWY-4922|MetaCyc:PWY-5048|MetaCyc:PWY-5059|MetaCyc:PWY-5105|MetaCyc:PWY-5109|MetaCyc:PWY-5139|MetaCyc:PWY-5268|MetaCyc:PWY-5284|MetaCyc:PWY-5292|MetaCyc:P…
RLN89780.1	e69cd1c1d6836a716f23b79dddcd7875	1010	PANTHER	PTHR46298	ANDROGLOBIN	205	294	1.9E-26	T	20-01-2026	IPR053033	Androglobin-like	-	-
RLN89780.1	e69cd1c1d6836a716f23b79dddcd7875	1010	ProSiteProfiles	PS50203	Cysteine proteinase, calpain-type, catalytic domain profile.	197	291	13.332567	T	20-01-2026	IPR001300	Peptidase C2, calpain, catalytic domain	GO:0004198(InterPro)|GO:0006508(InterPro)	Reactome:R-BTA-1474228|Reactome:R-CEL-6798695|Reactome:R-DME-6798695|Reactome:R-HSA-1474228|Reactome:R-HSA-6798695|Reactome:R-HSA-6809371|Reactome:R-HSA-8862803|Reactome:R-MMU-1474228|Reactome:R-MMU-6798695|Reactome:R-RNO-1474228|Reactome:R-RNO-6798695|Reactome:R-SSC-1474228|Reactome:R-SSC-6798695
RLN89780.1	e69cd1c1d6836a716f23b79dddcd7875	1010	MobiDBLite	mobidb-lite	consensus disorder prediction	36	67	-	T	20-01-2026	-	-	-	-
RLN89780.1	e69cd1c1d6836a716f23b79dddcd7875	1010	MobiDBLite	mobidb-lite	consensus disorder prediction	37	61	-	T	20-01-2026	-	-	-	-
RLN89780.1	e69cd1c1d6836a716f23b79dddcd7875	1010	Pfam	PF00648	Calpain family cysteine protease	209	292	5.9E-7	T	20-01-2026	IPR001300	Peptidase C2, calpain, catalytic domain	GO:0004198(InterPro)|GO:0006508(InterPro)	Reactome:R-BTA-1474228|Reactome:R-CEL-6798695|Reactome:R-DME-6798695|Reactome:R-HSA-1474228|Reactome:R-HSA-6798695|Reactome:R-HSA-6809371|Reactome:R-HSA-8862803|Reactome:R-MMU-1474228|Reactome:R-MMU-6798695|Reactome:R-RNO-1474228|Reactome:R-RNO-6798695|Reactome:R-SSC-1474228|Reactome:R-SSC-6798695
RLN89780.1	e69cd1c1d6836a716f23b79dddcd7875	1010	SMART	SM00230	cys_prot_2	127	586	0.0022	T	20-01-2026	IPR001300	Peptidase C2, calpain, catalytic domain	GO:0004198(InterPro)|GO:0006508(InterPro)	Reactome:R-BTA-1474228|Reactome:R-CEL-6798695|Reactome:R-DME-6798695|Reactome:R-HSA-1474228|Reactome:R-HSA-6798695|Reactome:R-HSA-6809371|Reactome:R-HSA-8862803|Reactome:R-MMU-1474228|Reactome:R-MMU-6798695|Reactome:R-RNO-1474228|Reactome:R-RNO-6798695|Reactome:R-SSC-1474228|Reactome:R-SSC-6798695
RLN89780.1	e69cd1c1d6836a716f23b79dddcd7875	1010	SUPERFAMILY	SSF54001	Cysteine proteinases	187	332	1.14E-18	T	20-01-2026	IPR038765	Papain-like cysteine peptidase superfamily	-	MetaCyc:PWY-1061|MetaCyc:PWY-1187|MetaCyc:PWY-1921|MetaCyc:PWY-2083|MetaCyc:PWY-2541|MetaCyc:PWY-2821|MetaCyc:PWY-3542|MetaCyc:PWY-3602|MetaCyc:PWY-361|MetaCyc:PWY-4021|MetaCyc:PWY-4121|MetaCyc:PWY-4161|MetaCyc:PWY-4202|MetaCyc:PWY-4801|MetaCyc:PWY-4922|MetaCyc:PWY-5048|MetaCyc:PWY-5059|MetaCyc:PWY-5105|MetaCyc:PWY-5109|MetaCyc:PWY-5139|MetaCyc:PWY-5268|MetaCyc:PWY-5284|MetaCyc:PWY-5292|MetaCyc:P…
CAD8074561.1	726c8015a6f37924d581b65632b7b1ae	1890	Pfam	PF00648	Calpain family cysteine protease	241	356	0.066	T	20-01-2026	IPR001300	Peptidase C2, calpain, catalytic domain	GO:0004198(InterPro)|GO:0006508(InterPro)	Reactome:R-BTA-1474228|Reactome:R-CEL-6798695|Reactome:R-DME-6798695|Reactome:R-HSA-1474228|Reactome:R-HSA-6798695|Reactome:R-HSA-6809371|Reactome:R-HSA-8862803|Reactome:R-MMU-1474228|Reactome:R-MMU-6798695|Reactome:R-RNO-1474228|Reactome:R-RNO-6798695|Reactome:R-SSC-1474228|Reactome:R-SSC-6798695
CAD8074561.1	726c8015a6f37924d581b65632b7b1ae	1890	Coils	Coil	Coil	992	1019	-	T	20-01-2026	-	-	-	-
CAD8074561.1	726c8015a6f37924d581b65632b7b1ae	1890	SUPERFAMILY	SSF54001	Cysteine proteinases	180	669	2.1E-26	T	20-01-2026	IPR038765	Papain-like cysteine peptidase superfamily	-	MetaCyc:PWY-1061|MetaCyc:PWY-1187|MetaCyc:PWY-1921|MetaCyc:PWY-2083|MetaCyc:PWY-2541|MetaCyc:PWY-2821|MetaCyc:PWY-3542|MetaCyc:PWY-3602|MetaCyc:PWY-361|MetaCyc:PWY-4021|MetaCyc:PWY-4121|MetaCyc:PWY-4161|MetaCyc:PWY-4202|MetaCyc:PWY-4801|MetaCyc:PWY-4922|MetaCyc:PWY-5048|MetaCyc:PWY-5059|MetaCyc:PWY-5105|MetaCyc:PWY-5109|MetaCyc:PWY-5139|MetaCyc:PWY-5268|MetaCyc:PWY-5284|MetaCyc:PWY-5292|MetaCyc:P…
CAD8074561.1	726c8015a6f37924d581b65632b7b1ae	1890	MobiDBLite	mobidb-lite	consensus disorder prediction	1611	1644	-	T	20-01-2026	-	-	-	-
CAD8074561.1	726c8015a6f37924d581b65632b7b1ae	1890	MobiDBLite	mobidb-lite	consensus disorder prediction	1	52	-	T	20-01-2026	-	-	-	-
CAD8074561.1	726c8015a6f37924d581b65632b7b1ae	1890	MobiDBLite	mobidb-lite	consensus disorder prediction	409	448	-	T	20-01-2026	-	-	-	-
CAD8074561.1	726c8015a6f37924d581b65632b7b1ae	1890	MobiDBLite	mobidb-lite	consensus disorder prediction	1	11	-	T	20-01-2026	-	-	-	-
CAD8074561.1	726c8015a6f37924d581b65632b7b1ae	1890	MobiDBLite	mobidb-lite	consensus disorder prediction	423	438	-	T	20-01-2026	-	-	-	-
CAD8074561.1	726c8015a6f37924d581b65632b7b1ae	1890	Coils	Coil	Coil	418	440	-	T	20-01-2026	-	-	-	-
CAD8074561.1	726c8015a6f37924d581b65632b7b1ae	1890	Coils	Coil	Coil	171	191	-	T	20-01-2026	-	-	-	-
CAD8074561.1	726c8015a6f37924d581b65632b7b1ae	1890	Coils	Coil	Coil	1747	1774	-	T	20-01-2026	-	-	-	-
CAD8074561.1	726c8015a6f37924d581b65632b7b1ae	1890	Coils	Coil	Coil	520	547	-	T	20-01-2026	-	-	-	-
CAD8074561.1	726c8015a6f37924d581b65632b7b1ae	1890	PANTHER	PTHR46298	ANDROGLOBIN	1154	1537	1.3E-179	T	20-01-2026	IPR053033	Androglobin-like	-	-
XP_009826884.1	d2a130b108bec9029a02e374743ff596	1179	PANTHER	PTHR46298	ANDROGLOBIN	71	409	2.5E-30	T	20-01-2026	IPR053033	Androglobin-like	-	-
XP_009826884.1	d2a130b108bec9029a02e374743ff596	1179	ProSiteProfiles	PS50203	Cysteine proteinase, calpain-type, catalytic domain profile.	288	434	12.475505	T	20-01-2026	IPR001300	Peptidase C2, calpain, catalytic domain	GO:0004198(InterPro)|GO:0006508(InterPro)	Reactome:R-BTA-1474228|Reactome:R-CEL-6798695|Reactome:R-DME-6798695|Reactome:R-HSA-1474228|Reactome:R-HSA-6798695|Reactome:R-HSA-6809371|Reactome:R-HSA-8862803|Reactome:R-MMU-1474228|Reactome:R-MMU-6798695|Reactome:R-RNO-1474228|Reactome:R-RNO-6798695|Reactome:R-SSC-1474228|Reactome:R-SSC-6798695
XP_009826884.1	d2a130b108bec9029a02e374743ff596	1179	Coils	Coil	Coil	1137	1157	-	T	20-01-2026	-	-	-	-
XP_009826884.1	d2a130b108bec9029a02e374743ff596	1179	MobiDBLite	mobidb-lite	consensus disorder prediction	1	49	-	T	20-01-2026	-	-	-	-
XP_009826884.1	d2a130b108bec9029a02e374743ff596	1179	MobiDBLite	mobidb-lite	consensus disorder prediction	973	992	-	T	20-01-2026	-	-	-	-
XP_009826884.1	d2a130b108bec9029a02e374743ff596	1179	MobiDBLite	mobidb-lite	consensus disorder prediction	36	46	-	T	20-01-2026	-	-	-	-
XP_009826884.1	d2a130b108bec9029a02e374743ff596	1179	MobiDBLite	mobidb-lite	consensus disorder prediction	105	132	-	T	20-01-2026	-	-	-	-
XP_009826884.1	d2a130b108bec9029a02e374743ff596	1179	MobiDBLite	mobidb-lite	consensus disorder prediction	1	12	-	T	20-01-2026	-	-	-	-
XP_009826884.1	d2a130b108bec9029a02e374743ff596	1179	Pfam	PF00648	Calpain family cysteine protease	345	424	1.2E-5	T	20-01-2026	IPR001300	Peptidase C2, calpain, catalytic domain	GO:0004198(InterPro)|GO:0006508(InterPro)	Reactome:R-BTA-1474228|Reactome:R-CEL-6798695|Reactome:R-DME-6798695|Reactome:R-HSA-1474228|Reactome:R-HSA-6798695|Reactome:R-HSA-6809371|Reactome:R-HSA-8862803|Reactome:R-MMU-1474228|Reactome:R-MMU-6798695|Reactome:R-RNO-1474228|Reactome:R-RNO-6798695|Reactome:R-SSC-1474228|Reactome:R-SSC-6798695
XP_009826884.1	d2a130b108bec9029a02e374743ff596	1179	SUPERFAMILY	SSF54001	Cysteine proteinases	325	415	5.49E-16	T	20-01-2026	IPR038765	Papain-like cysteine peptidase superfamily	-	MetaCyc:PWY-1061|MetaCyc:PWY-1187|MetaCyc:PWY-1921|MetaCyc:PWY-2083|MetaCyc:PWY-2541|MetaCyc:PWY-2821|MetaCyc:PWY-3542|MetaCyc:PWY-3602|MetaCyc:PWY-361|MetaCyc:PWY-4021|MetaCyc:PWY-4121|MetaCyc:PWY-4161|MetaCyc:PWY-4202|MetaCyc:PWY-4801|MetaCyc:PWY-4922|MetaCyc:PWY-5048|MetaCyc:PWY-5059|MetaCyc:PWY-5105|MetaCyc:PWY-5109|MetaCyc:PWY-5139|MetaCyc:PWY-5268|MetaCyc:PWY-5284|MetaCyc:PWY-5292|MetaCyc:P…
XP_003877940.1	21aa243aae84ce549d446e1755c3abb3	1890	Pfam	PF00648	Calpain family cysteine protease	336	397	0.014	T	20-01-2026	IPR001300	Peptidase C2, calpain, catalytic domain	GO:0004198(InterPro)|GO:0006508(InterPro)	Reactome:R-BTA-1474228|Reactome:R-CEL-6798695|Reactome:R-DME-6798695|Reactome:R-HSA-1474228|Reactome:R-HSA-6798695|Reactome:R-HSA-6809371|Reactome:R-HSA-8862803|Reactome:R-MMU-1474228|Reactome:R-MMU-6798695|Reactome:R-RNO-1474228|Reactome:R-RNO-6798695|Reactome:R-SSC-1474228|Reactome:R-SSC-6798695
XP_003877940.1	21aa243aae84ce549d446e1755c3abb3	1890	SUPERFAMILY	SSF54001	Cysteine proteinases	318	396	2.75E-15	T	20-01-2026	IPR038765	Papain-like cysteine peptidase superfamily	-	MetaCyc:PWY-1061|MetaCyc:PWY-1187|MetaCyc:PWY-1921|MetaCyc:PWY-2083|MetaCyc:PWY-2541|MetaCyc:PWY-2821|MetaCyc:PWY-3542|MetaCyc:PWY-3602|MetaCyc:PWY-361|MetaCyc:PWY-4021|MetaCyc:PWY-4121|MetaCyc:PWY-4161|MetaCyc:PWY-4202|MetaCyc:PWY-4801|MetaCyc:PWY-4922|MetaCyc:PWY-5048|MetaCyc:PWY-5059|MetaCyc:PWY-5105|MetaCyc:PWY-5109|MetaCyc:PWY-5139|MetaCyc:PWY-5268|MetaCyc:PWY-5284|MetaCyc:PWY-5292|MetaCyc:P…
XP_003877940.1	21aa243aae84ce549d446e1755c3abb3	1890	PANTHER	PTHR46298	ANDROGLOBIN	12	1885	1.2E-255	T	20-01-2026	IPR053033	Androglobin-like	-	-
XP_003877940.1	21aa243aae84ce549d446e1755c3abb3	1890	MobiDBLite	mobidb-lite	consensus disorder prediction	1742	1756	-	T	20-01-2026	-	-	-	-
XP_003877940.1	21aa243aae84ce549d446e1755c3abb3	1890	MobiDBLite	mobidb-lite	consensus disorder prediction	1398	1477	-	T	20-01-2026	-	-	-	-
XP_003877940.1	21aa243aae84ce549d446e1755c3abb3	1890	MobiDBLite	mobidb-lite	consensus disorder prediction	502	514	-	T	20-01-2026	-	-	-	-
XP_003877940.1	21aa243aae84ce549d446e1755c3abb3	1890	MobiDBLite	mobidb-lite	consensus disorder prediction	1620	1681	-	T	20-01-2026	-	-	-	-
XP_003877940.1	21aa243aae84ce549d446e1755c3abb3	1890	MobiDBLite	mobidb-lite	consensus disorder prediction	722	771	-	T	20-01-2026	-	-	-	-
XP_003877940.1	21aa243aae84ce549d446e1755c3abb3	1890	MobiDBLite	mobidb-lite	consensus disorder prediction	1458	1477	-	T	20-01-2026	-	-	-	-
XP_003877940.1	21aa243aae84ce549d446e1755c3abb3	1890	MobiDBLite	mobidb-lite	consensus disorder prediction	43	76	-	T	20-01-2026	-	-	-	-
XP_003877940.1	21aa243aae84ce549d446e1755c3abb3	1890	MobiDBLite	mobidb-lite	consensus disorder prediction	1711	1775	-	T	20-01-2026	-	-	-	-
XP_003877940.1	21aa243aae84ce549d446e1755c3abb3	1890	MobiDBLite	mobidb-lite	consensus disorder prediction	459	528	-	T	20-01-2026	-	-	-	-
XP_003877940.1	21aa243aae84ce549d446e1755c3abb3	1890	MobiDBLite	mobidb-lite	consensus disorder prediction	1656	1670	-	T	20-01-2026	-	-	-	-
XP_003877940.1	21aa243aae84ce549d446e1755c3abb3	1890	MobiDBLite	mobidb-lite	consensus disorder prediction	1628	1643	-	T	20-01-2026	-	-	-	-
XP_003877940.1	21aa243aae84ce549d446e1755c3abb3	1890	MobiDBLite	mobidb-lite	consensus disorder prediction	744	762	-	T	20-01-2026	-	-	-	-
XP_003877940.1	21aa243aae84ce549d446e1755c3abb3	1890	MobiDBLite	mobidb-lite	consensus disorder prediction	1427	1439	-	T	20-01-2026	-	-	-	-
XP_003877940.1	21aa243aae84ce549d446e1755c3abb3	1890	MobiDBLite	mobidb-lite	consensus disorder prediction	982	1053	-	T	20-01-2026	-	-	-	-
XP_003877940.1	21aa243aae84ce549d446e1755c3abb3	1890	ProSiteProfiles	PS50203	Cysteine proteinase, calpain-type, catalytic domain profile.	299	412	11.58416	T	20-01-2026	IPR001300	Peptidase C2, calpain, catalytic domain	GO:0004198(InterPro)|GO:0006508(InterPro)	Reactome:R-BTA-1474228|Reactome:R-CEL-6798695|Reactome:R-DME-6798695|Reactome:R-HSA-1474228|Reactome:R-HSA-6798695|Reactome:R-HSA-6809371|Reactome:R-HSA-8862803|Reactome:R-MMU-1474228|Reactome:R-MMU-6798695|Reactome:R-RNO-1474228|Reactome:R-RNO-6798695|Reactome:R-SSC-1474228|Reactome:R-SSC-6798695
TPX43168.1	8b4300cf4feb05c396ae5621c9c5920a	1061	Pfam	PF22068	Androglobin, domain II	492	581	1.7E-5	T	20-01-2026	IPR054093	Androglobin, domain II	-	-
TPX43168.1	8b4300cf4feb05c396ae5621c9c5920a	1061	Pfam	PF22069	Androglobin, domain IV	592	692	1.5E-16	T	20-01-2026	IPR054094	Androglobin, domain IV	-	-
TPX43168.1	8b4300cf4feb05c396ae5621c9c5920a	1061	SUPERFAMILY	SSF54001	Cysteine proteinases	193	317	1.04E-19	T	20-01-2026	IPR038765	Papain-like cysteine peptidase superfamily	-	MetaCyc:PWY-1061|MetaCyc:PWY-1187|MetaCyc:PWY-1921|MetaCyc:PWY-2083|MetaCyc:PWY-2541|MetaCyc:PWY-2821|MetaCyc:PWY-3542|MetaCyc:PWY-3602|MetaCyc:PWY-361|MetaCyc:PWY-4021|MetaCyc:PWY-4121|MetaCyc:PWY-4161|MetaCyc:PWY-4202|MetaCyc:PWY-4801|MetaCyc:PWY-4922|MetaCyc:PWY-5048|MetaCyc:PWY-5059|MetaCyc:PWY-5105|MetaCyc:PWY-5109|MetaCyc:PWY-5139|MetaCyc:PWY-5268|MetaCyc:PWY-5284|MetaCyc:PWY-5292|MetaCyc:P…
TPX43168.1	8b4300cf4feb05c396ae5621c9c5920a	1061	Pfam	PF00648	Calpain family cysteine protease	197	318	5.7E-7	T	20-01-2026	IPR001300	Peptidase C2, calpain, catalytic domain	GO:0004198(InterPro)|GO:0006508(InterPro)	Reactome:R-BTA-1474228|Reactome:R-CEL-6798695|Reactome:R-DME-6798695|Reactome:R-HSA-1474228|Reactome:R-HSA-6798695|Reactome:R-HSA-6809371|Reactome:R-HSA-8862803|Reactome:R-MMU-1474228|Reactome:R-MMU-6798695|Reactome:R-RNO-1474228|Reactome:R-RNO-6798695|Reactome:R-SSC-1474228|Reactome:R-SSC-6798695
TPX43168.1	8b4300cf4feb05c396ae5621c9c5920a	1061	ProSiteProfiles	PS50203	Cysteine proteinase, calpain-type, catalytic domain profile.	203	266	12.121252	T	20-01-2026	IPR001300	Peptidase C2, calpain, catalytic domain	GO:0004198(InterPro)|GO:0006508(InterPro)	Reactome:R-BTA-1474228|Reactome:R-CEL-6798695|Reactome:R-DME-6798695|Reactome:R-HSA-1474228|Reactome:R-HSA-6798695|Reactome:R-HSA-6809371|Reactome:R-HSA-8862803|Reactome:R-MMU-1474228|Reactome:R-MMU-6798695|Reactome:R-RNO-1474228|Reactome:R-RNO-6798695|Reactome:R-SSC-1474228|Reactome:R-SSC-6798695
TPX43168.1	8b4300cf4feb05c396ae5621c9c5920a	1061	PANTHER	PTHR46298	ANDROGLOBIN	584	783	1.8E-128	T	20-01-2026	IPR053033	Androglobin-like	-	-
TPX43168.1	8b4300cf4feb05c396ae5621c9c5920a	1061	MobiDBLite	mobidb-lite	consensus disorder prediction	847	864	-	T	20-01-2026	-	-	-	-
TPX43168.1	8b4300cf4feb05c396ae5621c9c5920a	1061	MobiDBLite	mobidb-lite	consensus disorder prediction	815	864	-	T	20-01-2026	-	-	-	-
TPX43168.1	8b4300cf4feb05c396ae5621c9c5920a	1061	MobiDBLite	mobidb-lite	consensus disorder prediction	322	362	-	T	20-01-2026	-	-	-	-
TPX43168.1	8b4300cf4feb05c396ae5621c9c5920a	1061	MobiDBLite	mobidb-lite	consensus disorder prediction	332	361	-	T	20-01-2026	-	-	-	-
TPX43168.1	8b4300cf4feb05c396ae5621c9c5920a	1061	MobiDBLite	mobidb-lite	consensus disorder prediction	139	148	-	T	20-01-2026	-	-	-	-
TPX43168.1	8b4300cf4feb05c396ae5621c9c5920a	1061	MobiDBLite	mobidb-lite	consensus disorder prediction	117	128	-	T	20-01-2026	-	-	-	-
TPX43168.1	8b4300cf4feb05c396ae5621c9c5920a	1061	MobiDBLite	mobidb-lite	consensus disorder prediction	1	30	-	T	20-01-2026	-	-	-	-
TPX43168.1	8b4300cf4feb05c396ae5621c9c5920a	1061	MobiDBLite	mobidb-lite	consensus disorder prediction	819	831	-	T	20-01-2026	-	-	-	-
TPX43168.1	8b4300cf4feb05c396ae5621c9c5920a	1061	MobiDBLite	mobidb-lite	consensus disorder prediction	117	148	-	T	20-01-2026	-	-	-	-
KAL4095416.1	cae3e4a3889710e2498551c475021eb9	1264	PANTHER	PTHR46298	ANDROGLOBIN	99	419	1.5E-27	T	20-01-2026	IPR053033	Androglobin-like	-	-
KAL4095416.1	cae3e4a3889710e2498551c475021eb9	1264	SUPERFAMILY	SSF54001	Cysteine proteinases	344	479	4.91E-18	T	20-01-2026	IPR038765	Papain-like cysteine peptidase superfamily	-	MetaCyc:PWY-1061|MetaCyc:PWY-1187|MetaCyc:PWY-1921|MetaCyc:PWY-2083|MetaCyc:PWY-2541|MetaCyc:PWY-2821|MetaCyc:PWY-3542|MetaCyc:PWY-3602|MetaCyc:PWY-361|MetaCyc:PWY-4021|MetaCyc:PWY-4121|MetaCyc:PWY-4161|MetaCyc:PWY-4202|MetaCyc:PWY-4801|MetaCyc:PWY-4922|MetaCyc:PWY-5048|MetaCyc:PWY-5059|MetaCyc:PWY-5105|MetaCyc:PWY-5109|MetaCyc:PWY-5139|MetaCyc:PWY-5268|MetaCyc:PWY-5284|MetaCyc:PWY-5292|MetaCyc:P…
KAL4095416.1	cae3e4a3889710e2498551c475021eb9	1264	Pfam	PF00648	Calpain family cysteine protease	347	422	2.9E-6	T	20-01-2026	IPR001300	Peptidase C2, calpain, catalytic domain	GO:0004198(InterPro)|GO:0006508(InterPro)	Reactome:R-BTA-1474228|Reactome:R-CEL-6798695|Reactome:R-DME-6798695|Reactome:R-HSA-1474228|Reactome:R-HSA-6798695|Reactome:R-HSA-6809371|Reactome:R-HSA-8862803|Reactome:R-MMU-1474228|Reactome:R-MMU-6798695|Reactome:R-RNO-1474228|Reactome:R-RNO-6798695|Reactome:R-SSC-1474228|Reactome:R-SSC-6798695
KAL4095416.1	cae3e4a3889710e2498551c475021eb9	1264	ProSiteProfiles	PS50203	Cysteine proteinase, calpain-type, catalytic domain profile.	347	418	11.915557	T	20-01-2026	IPR001300	Peptidase C2, calpain, catalytic domain	GO:0004198(InterPro)|GO:0006508(InterPro)	Reactome:R-BTA-1474228|Reactome:R-CEL-6798695|Reactome:R-DME-6798695|Reactome:R-HSA-1474228|Reactome:R-HSA-6798695|Reactome:R-HSA-6809371|Reactome:R-HSA-8862803|Reactome:R-MMU-1474228|Reactome:R-MMU-6798695|Reactome:R-RNO-1474228|Reactome:R-RNO-6798695|Reactome:R-SSC-1474228|Reactome:R-SSC-6798695
KAL4095416.1	cae3e4a3889710e2498551c475021eb9	1264	MobiDBLite	mobidb-lite	consensus disorder prediction	30	40	-	T	20-01-2026	-	-	-	-
KAL4095416.1	cae3e4a3889710e2498551c475021eb9	1264	MobiDBLite	mobidb-lite	consensus disorder prediction	158	171	-	T	20-01-2026	-	-	-	-
KAL4095416.1	cae3e4a3889710e2498551c475021eb9	1264	MobiDBLite	mobidb-lite	consensus disorder prediction	1038	1050	-	T	20-01-2026	-	-	-	-
KAL4095416.1	cae3e4a3889710e2498551c475021eb9	1264	MobiDBLite	mobidb-lite	consensus disorder prediction	482	510	-	T	20-01-2026	-	-	-	-
KAL4095416.1	cae3e4a3889710e2498551c475021eb9	1264	MobiDBLite	mobidb-lite	consensus disorder prediction	120	196	-	T	20-01-2026	-	-	-	-
KAL4095416.1	cae3e4a3889710e2498551c475021eb9	1264	MobiDBLite	mobidb-lite	consensus disorder prediction	174	189	-	T	20-01-2026	-	-	-	-
KAL4095416.1	cae3e4a3889710e2498551c475021eb9	1264	MobiDBLite	mobidb-lite	consensus disorder prediction	1	48	-	T	20-01-2026	-	-	-	-
KAL4095416.1	cae3e4a3889710e2498551c475021eb9	1264	MobiDBLite	mobidb-lite	consensus disorder prediction	1032	1070	-	T	20-01-2026	-	-	-	-
KPI90869.1	499bd7c229ced3fd5f7a0fb402b21723	1946	SUPERFAMILY	SSF54001	Cysteine proteinases	331	405	2.55E-14	T	20-01-2026	IPR038765	Papain-like cysteine peptidase superfamily	-	MetaCyc:PWY-1061|MetaCyc:PWY-1187|MetaCyc:PWY-1921|MetaCyc:PWY-2083|MetaCyc:PWY-2541|MetaCyc:PWY-2821|MetaCyc:PWY-3542|MetaCyc:PWY-3602|MetaCyc:PWY-361|MetaCyc:PWY-4021|MetaCyc:PWY-4121|MetaCyc:PWY-4161|MetaCyc:PWY-4202|MetaCyc:PWY-4801|MetaCyc:PWY-4922|MetaCyc:PWY-5048|MetaCyc:PWY-5059|MetaCyc:PWY-5105|MetaCyc:PWY-5109|MetaCyc:PWY-5139|MetaCyc:PWY-5268|MetaCyc:PWY-5284|MetaCyc:PWY-5292|MetaCyc:P…
KPI90869.1	499bd7c229ced3fd5f7a0fb402b21723	1946	PANTHER	PTHR46298	ANDROGLOBIN	1162	1662	1.2E-80	T	20-01-2026	IPR053033	Androglobin-like	-	-
KPI90869.1	499bd7c229ced3fd5f7a0fb402b21723	1946	ProSiteProfiles	PS50203	Cysteine proteinase, calpain-type, catalytic domain profile.	312	425	11.241335	T	20-01-2026	IPR001300	Peptidase C2, calpain, catalytic domain	GO:0004198(InterPro)|GO:0006508(InterPro)	Reactome:R-BTA-1474228|Reactome:R-CEL-6798695|Reactome:R-DME-6798695|Reactome:R-HSA-1474228|Reactome:R-HSA-6798695|Reactome:R-HSA-6809371|Reactome:R-HSA-8862803|Reactome:R-MMU-1474228|Reactome:R-MMU-6798695|Reactome:R-RNO-1474228|Reactome:R-RNO-6798695|Reactome:R-SSC-1474228|Reactome:R-SSC-6798695
KPI90869.1	499bd7c229ced3fd5f7a0fb402b21723	1946	Pfam	PF00648	Calpain family cysteine protease	348	404	0.0042	T	20-01-2026	IPR001300	Peptidase C2, calpain, catalytic domain	GO:0004198(InterPro)|GO:0006508(InterPro)	Reactome:R-BTA-1474228|Reactome:R-CEL-6798695|Reactome:R-DME-6798695|Reactome:R-HSA-1474228|Reactome:R-HSA-6798695|Reactome:R-HSA-6809371|Reactome:R-HSA-8862803|Reactome:R-MMU-1474228|Reactome:R-MMU-6798695|Reactome:R-RNO-1474228|Reactome:R-RNO-6798695|Reactome:R-SSC-1474228|Reactome:R-SSC-6798695
KPI90869.1	499bd7c229ced3fd5f7a0fb402b21723	1946	MobiDBLite	mobidb-lite	consensus disorder prediction	1628	1691	-	T	20-01-2026	-	-	-	-
KPI90869.1	499bd7c229ced3fd5f7a0fb402b21723	1946	MobiDBLite	mobidb-lite	consensus disorder prediction	1765	1775	-	T	20-01-2026	-	-	-	-
KPI90869.1	499bd7c229ced3fd5f7a0fb402b21723	1946	MobiDBLite	mobidb-lite	consensus disorder prediction	1756	1791	-	T	20-01-2026	-	-	-	-
KPI90869.1	499bd7c229ced3fd5f7a0fb402b21723	1946	MobiDBLite	mobidb-lite	consensus disorder prediction	478	528	-	T	20-01-2026	-	-	-	-
KPI90869.1	499bd7c229ced3fd5f7a0fb402b21723	1946	MobiDBLite	mobidb-lite	consensus disorder prediction	1554	1576	-	T	20-01-2026	-	-	-	-
KPI90869.1	499bd7c229ced3fd5f7a0fb402b21723	1946	MobiDBLite	mobidb-lite	consensus disorder prediction	501	513	-	T	20-01-2026	-	-	-	-
KPI90869.1	499bd7c229ced3fd5f7a0fb402b21723	1946	MobiDBLite	mobidb-lite	consensus disorder prediction	178	201	-	T	20-01-2026	-	-	-	-
KPI90869.1	499bd7c229ced3fd5f7a0fb402b21723	1946	MobiDBLite	mobidb-lite	consensus disorder prediction	1032	1047	-	T	20-01-2026	-	-	-	-
KPI90869.1	499bd7c229ced3fd5f7a0fb402b21723	1946	MobiDBLite	mobidb-lite	consensus disorder prediction	55	93	-	T	20-01-2026	-	-	-	-
KPI90869.1	499bd7c229ced3fd5f7a0fb402b21723	1946	MobiDBLite	mobidb-lite	consensus disorder prediction	1554	1587	-	T	20-01-2026	-	-	-	-
KPI90869.1	499bd7c229ced3fd5f7a0fb402b21723	1946	MobiDBLite	mobidb-lite	consensus disorder prediction	183	193	-	T	20-01-2026	-	-	-	-
KPI90869.1	499bd7c229ced3fd5f7a0fb402b21723	1946	MobiDBLite	mobidb-lite	consensus disorder prediction	1432	1454	-	T	20-01-2026	-	-	-	-
KPI90869.1	499bd7c229ced3fd5f7a0fb402b21723	1946	MobiDBLite	mobidb-lite	consensus disorder prediction	1003	1047	-	T	20-01-2026	-	-	-	-
KPI90869.1	499bd7c229ced3fd5f7a0fb402b21723	1946	MobiDBLite	mobidb-lite	consensus disorder prediction	741	772	-	T	20-01-2026	-	-	-	-
OMJ67531.1	4bfc5025f1d139bde02ebbd43a852e91	1235	Coils	Coil	Coil	1194	1214	-	T	20-01-2026	-	-	-	-
OMJ67531.1	4bfc5025f1d139bde02ebbd43a852e91	1235	SUPERFAMILY	SSF54001	Cysteine proteinases	227	438	2.55E-16	T	20-01-2026	IPR038765	Papain-like cysteine peptidase superfamily	-	MetaCyc:PWY-1061|MetaCyc:PWY-1187|MetaCyc:PWY-1921|MetaCyc:PWY-2083|MetaCyc:PWY-2541|MetaCyc:PWY-2821|MetaCyc:PWY-3542|MetaCyc:PWY-3602|MetaCyc:PWY-361|MetaCyc:PWY-4021|MetaCyc:PWY-4121|MetaCyc:PWY-4161|MetaCyc:PWY-4202|MetaCyc:PWY-4801|MetaCyc:PWY-4922|MetaCyc:PWY-5048|MetaCyc:PWY-5059|MetaCyc:PWY-5105|MetaCyc:PWY-5109|MetaCyc:PWY-5139|MetaCyc:PWY-5268|MetaCyc:PWY-5284|MetaCyc:PWY-5292|MetaCyc:P…
OMJ67531.1	4bfc5025f1d139bde02ebbd43a852e91	1235	ProSiteProfiles	PS50203	Cysteine proteinase, calpain-type, catalytic domain profile.	211	301	9.138675	T	20-01-2026	IPR001300	Peptidase C2, calpain, catalytic domain	GO:0004198(InterPro)|GO:0006508(InterPro)	Reactome:R-BTA-1474228|Reactome:R-CEL-6798695|Reactome:R-DME-6798695|Reactome:R-HSA-1474228|Reactome:R-HSA-6798695|Reactome:R-HSA-6809371|Reactome:R-HSA-8862803|Reactome:R-MMU-1474228|Reactome:R-MMU-6798695|Reactome:R-RNO-1474228|Reactome:R-RNO-6798695|Reactome:R-SSC-1474228|Reactome:R-SSC-6798695
OMJ67531.1	4bfc5025f1d139bde02ebbd43a852e91	1235	Pfam	PF00648	Calpain family cysteine protease	228	302	0.022	T	20-01-2026	IPR001300	Peptidase C2, calpain, catalytic domain	GO:0004198(InterPro)|GO:0006508(InterPro)	Reactome:R-BTA-1474228|Reactome:R-CEL-6798695|Reactome:R-DME-6798695|Reactome:R-HSA-1474228|Reactome:R-HSA-6798695|Reactome:R-HSA-6809371|Reactome:R-HSA-8862803|Reactome:R-MMU-1474228|Reactome:R-MMU-6798695|Reactome:R-RNO-1474228|Reactome:R-RNO-6798695|Reactome:R-SSC-1474228|Reactome:R-SSC-6798695
OMJ67531.1	4bfc5025f1d139bde02ebbd43a852e91	1235	Coils	Coil	Coil	554	574	-	T	20-01-2026	-	-	-	-
OMJ67531.1	4bfc5025f1d139bde02ebbd43a852e91	1235	MobiDBLite	mobidb-lite	consensus disorder prediction	469	507	-	T	20-01-2026	-	-	-	-
OMJ67531.1	4bfc5025f1d139bde02ebbd43a852e91	1235	MobiDBLite	mobidb-lite	consensus disorder prediction	1	27	-	T	20-01-2026	-	-	-	-
OMJ67531.1	4bfc5025f1d139bde02ebbd43a852e91	1235	MobiDBLite	mobidb-lite	consensus disorder prediction	1083	1111	-	T	20-01-2026	-	-	-	-
OMJ67531.1	4bfc5025f1d139bde02ebbd43a852e91	1235	MobiDBLite	mobidb-lite	consensus disorder prediction	1	14	-	T	20-01-2026	-	-	-	-
OMJ67531.1	4bfc5025f1d139bde02ebbd43a852e91	1235	PANTHER	PTHR46298	ANDROGLOBIN	1005	1231	6.2E-41	T	20-01-2026	IPR053033	Androglobin-like	-	-
XP_028882463.1	eb60e0d24860c6be13c003b1b78a174a	1463	PANTHER	PTHR46298	ANDROGLOBIN	966	1436	2.1E-66	T	20-01-2026	IPR053033	Androglobin-like	-	-
XP_028882463.1	eb60e0d24860c6be13c003b1b78a174a	1463	Pfam	PF00648	Calpain family cysteine protease	252	336	0.0031	T	20-01-2026	IPR001300	Peptidase C2, calpain, catalytic domain	GO:0004198(InterPro)|GO:0006508(InterPro)	Reactome:R-BTA-1474228|Reactome:R-CEL-6798695|Reactome:R-DME-6798695|Reactome:R-HSA-1474228|Reactome:R-HSA-6798695|Reactome:R-HSA-6809371|Reactome:R-HSA-8862803|Reactome:R-MMU-1474228|Reactome:R-MMU-6798695|Reactome:R-RNO-1474228|Reactome:R-RNO-6798695|Reactome:R-SSC-1474228|Reactome:R-SSC-6798695
XP_028882463.1	eb60e0d24860c6be13c003b1b78a174a	1463	MobiDBLite	mobidb-lite	consensus disorder prediction	410	419	-	T	20-01-2026	-	-	-	-
XP_028882463.1	eb60e0d24860c6be13c003b1b78a174a	1463	MobiDBLite	mobidb-lite	consensus disorder prediction	948	960	-	T	20-01-2026	-	-	-	-
XP_028882463.1	eb60e0d24860c6be13c003b1b78a174a	1463	MobiDBLite	mobidb-lite	consensus disorder prediction	402	464	-	T	20-01-2026	-	-	-	-
XP_028882463.1	eb60e0d24860c6be13c003b1b78a174a	1463	MobiDBLite	mobidb-lite	consensus disorder prediction	431	455	-	T	20-01-2026	-	-	-	-
XP_028882463.1	eb60e0d24860c6be13c003b1b78a174a	1463	MobiDBLite	mobidb-lite	consensus disorder prediction	1245	1272	-	T	20-01-2026	-	-	-	-
XP_028882463.1	eb60e0d24860c6be13c003b1b78a174a	1463	MobiDBLite	mobidb-lite	consensus disorder prediction	942	962	-	T	20-01-2026	-	-	-	-
XP_028882463.1	eb60e0d24860c6be13c003b1b78a174a	1463	MobiDBLite	mobidb-lite	consensus disorder prediction	1343	1387	-	T	20-01-2026	-	-	-	-
XP_028882463.1	eb60e0d24860c6be13c003b1b78a174a	1463	SUPERFAMILY	SSF54001	Cysteine proteinases	257	365	1.12E-14	T	20-01-2026	IPR038765	Papain-like cysteine peptidase superfamily	-	MetaCyc:PWY-1061|MetaCyc:PWY-1187|MetaCyc:PWY-1921|MetaCyc:PWY-2083|MetaCyc:PWY-2541|MetaCyc:PWY-2821|MetaCyc:PWY-3542|MetaCyc:PWY-3602|MetaCyc:PWY-361|MetaCyc:PWY-4021|MetaCyc:PWY-4121|MetaCyc:PWY-4161|MetaCyc:PWY-4202|MetaCyc:PWY-4801|MetaCyc:PWY-4922|MetaCyc:PWY-5048|MetaCyc:PWY-5059|MetaCyc:PWY-5105|MetaCyc:PWY-5109|MetaCyc:PWY-5139|MetaCyc:PWY-5268|MetaCyc:PWY-5284|MetaCyc:PWY-5292|MetaCyc:P…
XP_028882463.1	eb60e0d24860c6be13c003b1b78a174a	1463	Coils	Coil	Coil	1106	1126	-	T	20-01-2026	-	-	-	-
XP_028882463.1	eb60e0d24860c6be13c003b1b78a174a	1463	ProSiteProfiles	PS50203	Cysteine proteinase, calpain-type, catalytic domain profile.	252	354	11.195624	T	20-01-2026	IPR001300	Peptidase C2, calpain, catalytic domain	GO:0004198(InterPro)|GO:0006508(InterPro)	Reactome:R-BTA-1474228|Reactome:R-CEL-6798695|Reactome:R-DME-6798695|Reactome:R-HSA-1474228|Reactome:R-HSA-6798695|Reactome:R-HSA-6809371|Reactome:R-HSA-8862803|Reactome:R-MMU-1474228|Reactome:R-MMU-6798695|Reactome:R-RNO-1474228|Reactome:R-RNO-6798695|Reactome:R-SSC-1474228|Reactome:R-SSC-6798695
XP_013759056.1	c573455803c87e7af97797364cb69767	1960	MobiDBLite	mobidb-lite	consensus disorder prediction	1755	1771	-	T	20-01-2026	-	-	-	-
XP_013759056.1	c573455803c87e7af97797364cb69767	1960	MobiDBLite	mobidb-lite	consensus disorder prediction	1842	1856	-	T	20-01-2026	-	-	-	-
XP_013759056.1	c573455803c87e7af97797364cb69767	1960	MobiDBLite	mobidb-lite	consensus disorder prediction	1002	1014	-	T	20-01-2026	-	-	-	-
XP_013759056.1	c573455803c87e7af97797364cb69767	1960	MobiDBLite	mobidb-lite	consensus disorder prediction	1737	1805	-	T	20-01-2026	-	-	-	-
XP_013759056.1	c573455803c87e7af97797364cb69767	1960	MobiDBLite	mobidb-lite	consensus disorder prediction	164	197	-	T	20-01-2026	-	-	-	-
XP_013759056.1	c573455803c87e7af97797364cb69767	1960	MobiDBLite	mobidb-lite	consensus disorder prediction	1617	1627	-	T	20-01-2026	-	-	-	-
XP_013759056.1	c573455803c87e7af97797364cb69767	1960	MobiDBLite	mobidb-lite	consensus disorder prediction	1884	1916	-	T	20-01-2026	-	-	-	-
XP_013759056.1	c573455803c87e7af97797364cb69767	1960	MobiDBLite	mobidb-lite	consensus disorder prediction	1129	1140	-	T	20-01-2026	-	-	-	-
XP_013759056.1	c573455803c87e7af97797364cb69767	1960	MobiDBLite	mobidb-lite	consensus disorder prediction	1737	1746	-	T	20-01-2026	-	-	-	-
XP_013759056.1	c573455803c87e7af97797364cb69767	1960	MobiDBLite	mobidb-lite	consensus disorder prediction	748	787	-	T	20-01-2026	-	-	-	-
XP_013759056.1	c573455803c87e7af97797364cb69767	1960	MobiDBLite	mobidb-lite	consensus disorder prediction	1489	1501	-	T	20-01-2026	-	-	-	-
XP_013759056.1	c573455803c87e7af97797364cb69767	1960	MobiDBLite	mobidb-lite	consensus disorder prediction	1016	1027	-	T	20-01-2026	-	-	-	-
XP_013759056.1	c573455803c87e7af97797364cb69767	1960	MobiDBLite	mobidb-lite	consensus disorder prediction	1563	1666	-	T	20-01-2026	-	-	-	-
XP_013759056.1	c573455803c87e7af97797364cb69767	1960	MobiDBLite	mobidb-lite	consensus disorder prediction	801	821	-	T	20-01-2026	-	-	-	-
XP_013759056.1	c573455803c87e7af97797364cb69767	1960	MobiDBLite	mobidb-lite	consensus disorder prediction	376	395	-	T	20-01-2026	-	-	-	-
XP_013759056.1	c573455803c87e7af97797364cb69767	1960	MobiDBLite	mobidb-lite	consensus disorder prediction	735	747	-	T	20-01-2026	-	-	-	-
XP_013759056.1	c573455803c87e7af97797364cb69767	1960	MobiDBLite	mobidb-lite	consensus disorder prediction	1646	1656	-	T	20-01-2026	-	-	-	-
XP_013759056.1	c573455803c87e7af97797364cb69767	1960	MobiDBLite	mobidb-lite	consensus disorder prediction	78	87	-	T	20-01-2026	-	-	-	-
XP_013759056.1	c573455803c87e7af97797364cb69767	1960	MobiDBLite	mobidb-lite	consensus disorder prediction	954	1061	-	T	20-01-2026	-	-	-	-
XP_013759056.1	c573455803c87e7af97797364cb69767	1960	MobiDBLite	mobidb-lite	consensus disorder prediction	102	112	-	T	20-01-2026	-	-	-	-
XP_013759056.1	c573455803c87e7af97797364cb69767	1960	MobiDBLite	mobidb-lite	consensus disorder prediction	1109	1178	-	T	20-01-2026	-	-	-	-
XP_013759056.1	c573455803c87e7af97797364cb69767	1960	MobiDBLite	mobidb-lite	consensus disorder prediction	166	179	-	T	20-01-2026	-	-	-	-
XP_013759056.1	c573455803c87e7af97797364cb69767	1960	MobiDBLite	mobidb-lite	consensus disorder prediction	1917	1927	-	T	20-01-2026	-	-	-	-
XP_013759056.1	c573455803c87e7af97797364cb69767	1960	MobiDBLite	mobidb-lite	consensus disorder prediction	1928	1960	-	T	20-01-2026	-	-	-	-
XP_013759056.1	c573455803c87e7af97797364cb69767	1960	MobiDBLite	mobidb-lite	consensus disorder prediction	325	399	-	T	20-01-2026	-	-	-	-
XP_013759056.1	c573455803c87e7af97797364cb69767	1960	MobiDBLite	mobidb-lite	consensus disorder prediction	1838	1861	-	T	20-01-2026	-	-	-	-
XP_013759056.1	c573455803c87e7af97797364cb69767	1960	MobiDBLite	mobidb-lite	consensus disorder prediction	357	371	-	T	20-01-2026	-	-	-	-
XP_013759056.1	c573455803c87e7af97797364cb69767	1960	MobiDBLite	mobidb-lite	consensus disorder prediction	1628	1637	-	T	20-01-2026	-	-	-	-
XP_013759056.1	c573455803c87e7af97797364cb69767	1960	MobiDBLite	mobidb-lite	consensus disorder prediction	30	123	-	T	20-01-2026	-	-	-	-
XP_013759056.1	c573455803c87e7af97797364cb69767	1960	MobiDBLite	mobidb-lite	consensus disorder prediction	180	195	-	T	20-01-2026	-	-	-	-
XP_013759056.1	c573455803c87e7af97797364cb69767	1960	MobiDBLite	mobidb-lite	consensus disorder prediction	1884	1960	-	T	20-01-2026	-	-	-	-
XP_013759056.1	c573455803c87e7af97797364cb69767	1960	MobiDBLite	mobidb-lite	consensus disorder prediction	1477	1502	-	T	20-01-2026	-	-	-	-
XP_013759056.1	c573455803c87e7af97797364cb69767	1960	MobiDBLite	mobidb-lite	consensus disorder prediction	679	788	-	T	20-01-2026	-	-	-	-
XP_013759056.1	c573455803c87e7af97797364cb69767	1960	MobiDBLite	mobidb-lite	consensus disorder prediction	980	1000	-	T	20-01-2026	-	-	-	-
XP_013759056.1	c573455803c87e7af97797364cb69767	1960	PANTHER	PTHR46298	ANDROGLOBIN	1613	1925	1.7E-36	T	20-01-2026	IPR053033	Androglobin-like	-	-
XP_013759056.1	c573455803c87e7af97797364cb69767	1960	SUPERFAMILY	SSF54001	Cysteine proteinases	471	677	1.64E-12	T	20-01-2026	IPR038765	Papain-like cysteine peptidase superfamily	-	MetaCyc:PWY-1061|MetaCyc:PWY-1187|MetaCyc:PWY-1921|MetaCyc:PWY-2083|MetaCyc:PWY-2541|MetaCyc:PWY-2821|MetaCyc:PWY-3542|MetaCyc:PWY-3602|MetaCyc:PWY-361|MetaCyc:PWY-4021|MetaCyc:PWY-4121|MetaCyc:PWY-4161|MetaCyc:PWY-4202|MetaCyc:PWY-4801|MetaCyc:PWY-4922|MetaCyc:PWY-5048|MetaCyc:PWY-5059|MetaCyc:PWY-5105|MetaCyc:PWY-5109|MetaCyc:PWY-5139|MetaCyc:PWY-5268|MetaCyc:PWY-5284|MetaCyc:PWY-5292|MetaCyc:P…
XP_013759056.1	c573455803c87e7af97797364cb69767	1960	Pfam	PF22071	FAP42 domain B2	1280	1396	0.0032	T	20-01-2026	IPR054096	FAP42-like, domain B2	-	-
XP_013759056.1	c573455803c87e7af97797364cb69767	1960	Coils	Coil	Coil	1888	1917	-	T	20-01-2026	-	-	-	-
EP00031_Thecamonas_trahens_P006486	c573455803c87e7af97797364cb69767	1960	MobiDBLite	mobidb-lite	consensus disorder prediction	1755	1771	-	T	20-01-2026	-	-	-	-
EP00031_Thecamonas_trahens_P006486	c573455803c87e7af97797364cb69767	1960	MobiDBLite	mobidb-lite	consensus disorder prediction	1842	1856	-	T	20-01-2026	-	-	-	-
EP00031_Thecamonas_trahens_P006486	c573455803c87e7af97797364cb69767	1960	MobiDBLite	mobidb-lite	consensus disorder prediction	1002	1014	-	T	20-01-2026	-	-	-	-
EP00031_Thecamonas_trahens_P006486	c573455803c87e7af97797364cb69767	1960	MobiDBLite	mobidb-lite	consensus disorder prediction	1737	1805	-	T	20-01-2026	-	-	-	-
EP00031_Thecamonas_trahens_P006486	c573455803c87e7af97797364cb69767	1960	MobiDBLite	mobidb-lite	consensus disorder prediction	164	197	-	T	20-01-2026	-	-	-	-
EP00031_Thecamonas_trahens_P006486	c573455803c87e7af97797364cb69767	1960	MobiDBLite	mobidb-lite	consensus disorder prediction	1617	1627	-	T	20-01-2026	-	-	-	-
EP00031_Thecamonas_trahens_P006486	c573455803c87e7af97797364cb69767	1960	MobiDBLite	mobidb-lite	consensus disorder prediction	1884	1916	-	T	20-01-2026	-	-	-	-
EP00031_Thecamonas_trahens_P006486	c573455803c87e7af97797364cb69767	1960	MobiDBLite	mobidb-lite	consensus disorder prediction	1129	1140	-	T	20-01-2026	-	-	-	-
EP00031_Thecamonas_trahens_P006486	c573455803c87e7af97797364cb69767	1960	MobiDBLite	mobidb-lite	consensus disorder prediction	1737	1746	-	T	20-01-2026	-	-	-	-
EP00031_Thecamonas_trahens_P006486	c573455803c87e7af97797364cb69767	1960	MobiDBLite	mobidb-lite	consensus disorder prediction	748	787	-	T	20-01-2026	-	-	-	-
EP00031_Thecamonas_trahens_P006486	c573455803c87e7af97797364cb69767	1960	MobiDBLite	mobidb-lite	consensus disorder prediction	1489	1501	-	T	20-01-2026	-	-	-	-
EP00031_Thecamonas_trahens_P006486	c573455803c87e7af97797364cb69767	1960	MobiDBLite	mobidb-lite	consensus disorder prediction	1016	1027	-	T	20-01-2026	-	-	-	-
EP00031_Thecamonas_trahens_P006486	c573455803c87e7af97797364cb69767	1960	MobiDBLite	mobidb-lite	consensus disorder prediction	1563	1666	-	T	20-01-2026	-	-	-	-
EP00031_Thecamonas_trahens_P006486	c573455803c87e7af97797364cb69767	1960	MobiDBLite	mobidb-lite	consensus disorder prediction	801	821	-	T	20-01-2026	-	-	-	-
EP00031_Thecamonas_trahens_P006486	c573455803c87e7af97797364cb69767	1960	MobiDBLite	mobidb-lite	consensus disorder prediction	376	395	-	T	20-01-2026	-	-	-	-
EP00031_Thecamonas_trahens_P006486	c573455803c87e7af97797364cb69767	1960	MobiDBLite	mobidb-lite	consensus disorder prediction	735	747	-	T	20-01-2026	-	-	-	-
EP00031_Thecamonas_trahens_P006486	c573455803c87e7af97797364cb69767	1960	MobiDBLite	mobidb-lite	consensus disorder prediction	1646	1656	-	T	20-01-2026	-	-	-	-
EP00031_Thecamonas_trahens_P006486	c573455803c87e7af97797364cb69767	1960	MobiDBLite	mobidb-lite	consensus disorder prediction	78	87	-	T	20-01-2026	-	-	-	-
EP00031_Thecamonas_trahens_P006486	c573455803c87e7af97797364cb69767	1960	MobiDBLite	mobidb-lite	consensus disorder prediction	954	1061	-	T	20-01-2026	-	-	-	-
EP00031_Thecamonas_trahens_P006486	c573455803c87e7af97797364cb69767	1960	MobiDBLite	mobidb-lite	consensus disorder prediction	102	112	-	T	20-01-2026	-	-	-	-
EP00031_Thecamonas_trahens_P006486	c573455803c87e7af97797364cb69767	1960	MobiDBLite	mobidb-lite	consensus disorder prediction	1109	1178	-	T	20-01-2026	-	-	-	-
EP00031_Thecamonas_trahens_P006486	c573455803c87e7af97797364cb69767	1960	MobiDBLite	mobidb-lite	consensus disorder prediction	166	179	-	T	20-01-2026	-	-	-	-
EP00031_Thecamonas_trahens_P006486	c573455803c87e7af97797364cb69767	1960	MobiDBLite	mobidb-lite	consensus disorder prediction	1917	1927	-	T	20-01-2026	-	-	-	-
EP00031_Thecamonas_trahens_P006486	c573455803c87e7af97797364cb69767	1960	MobiDBLite	mobidb-lite	consensus disorder prediction	1928	1960	-	T	20-01-2026	-	-	-	-
EP00031_Thecamonas_trahens_P006486	c573455803c87e7af97797364cb69767	1960	MobiDBLite	mobidb-lite	consensus disorder prediction	325	399	-	T	20-01-2026	-	-	-	-
EP00031_Thecamonas_trahens_P006486	c573455803c87e7af97797364cb69767	1960	MobiDBLite	mobidb-lite	consensus disorder prediction	1838	1861	-	T	20-01-2026	-	-	-	-
EP00031_Thecamonas_trahens_P006486	c573455803c87e7af97797364cb69767	1960	MobiDBLite	mobidb-lite	consensus disorder prediction	357	371	-	T	20-01-2026	-	-	-	-
EP00031_Thecamonas_trahens_P006486	c573455803c87e7af97797364cb69767	1960	MobiDBLite	mobidb-lite	consensus disorder prediction	1628	1637	-	T	20-01-2026	-	-	-	-
EP00031_Thecamonas_trahens_P006486	c573455803c87e7af97797364cb69767	1960	MobiDBLite	mobidb-lite	consensus disorder prediction	30	123	-	T	20-01-2026	-	-	-	-
EP00031_Thecamonas_trahens_P006486	c573455803c87e7af97797364cb69767	1960	MobiDBLite	mobidb-lite	consensus disorder prediction	180	195	-	T	20-01-2026	-	-	-	-
EP00031_Thecamonas_trahens_P006486	c573455803c87e7af97797364cb69767	1960	MobiDBLite	mobidb-lite	consensus disorder prediction	1884	1960	-	T	20-01-2026	-	-	-	-
EP00031_Thecamonas_trahens_P006486	c573455803c87e7af97797364cb69767	1960	MobiDBLite	mobidb-lite	consensus disorder prediction	1477	1502	-	T	20-01-2026	-	-	-	-
EP00031_Thecamonas_trahens_P006486	c573455803c87e7af97797364cb69767	1960	MobiDBLite	mobidb-lite	consensus disorder prediction	679	788	-	T	20-01-2026	-	-	-	-
EP00031_Thecamonas_trahens_P006486	c573455803c87e7af97797364cb69767	1960	MobiDBLite	mobidb-lite	consensus disorder prediction	980	1000	-	T	20-01-2026	-	-	-	-
EP00031_Thecamonas_trahens_P006486	c573455803c87e7af97797364cb69767	1960	PANTHER	PTHR46298	ANDROGLOBIN	1613	1925	1.7E-36	T	20-01-2026	IPR053033	Androglobin-like	-	-
EP00031_Thecamonas_trahens_P006486	c573455803c87e7af97797364cb69767	1960	SUPERFAMILY	SSF54001	Cysteine proteinases	471	677	1.64E-12	T	20-01-2026	IPR038765	Papain-like cysteine peptidase superfamily	-	MetaCyc:PWY-1061|MetaCyc:PWY-1187|MetaCyc:PWY-1921|MetaCyc:PWY-2083|MetaCyc:PWY-2541|MetaCyc:PWY-2821|MetaCyc:PWY-3542|MetaCyc:PWY-3602|MetaCyc:PWY-361|MetaCyc:PWY-4021|MetaCyc:PWY-4121|MetaCyc:PWY-4161|MetaCyc:PWY-4202|MetaCyc:PWY-4801|MetaCyc:PWY-4922|MetaCyc:PWY-5048|MetaCyc:PWY-5059|MetaCyc:PWY-5105|MetaCyc:PWY-5109|MetaCyc:PWY-5139|MetaCyc:PWY-5268|MetaCyc:PWY-5284|MetaCyc:PWY-5292|MetaCyc:P…
EP00031_Thecamonas_trahens_P006486	c573455803c87e7af97797364cb69767	1960	Pfam	PF22071	FAP42 domain B2	1280	1396	0.0032	T	20-01-2026	IPR054096	FAP42-like, domain B2	-	-
EP00031_Thecamonas_trahens_P006486	c573455803c87e7af97797364cb69767	1960	Coils	Coil	Coil	1888	1917	-	T	20-01-2026	-	-	-	-
ETO67146.1	4b46931ff9a50648ec4fb83bccb5ed82	1281	Coils	Coil	Coil	1228	1248	-	T	20-01-2026	-	-	-	-
ETO67146.1	4b46931ff9a50648ec4fb83bccb5ed82	1281	Pfam	PF00648	Calpain family cysteine protease	383	455	1.4E-5	T	20-01-2026	IPR001300	Peptidase C2, calpain, catalytic domain	GO:0004198(InterPro)|GO:0006508(InterPro)	Reactome:R-BTA-1474228|Reactome:R-CEL-6798695|Reactome:R-DME-6798695|Reactome:R-HSA-1474228|Reactome:R-HSA-6798695|Reactome:R-HSA-6809371|Reactome:R-HSA-8862803|Reactome:R-MMU-1474228|Reactome:R-MMU-6798695|Reactome:R-RNO-1474228|Reactome:R-RNO-6798695|Reactome:R-SSC-1474228|Reactome:R-SSC-6798695
ETO67146.1	4b46931ff9a50648ec4fb83bccb5ed82	1281	ProSiteProfiles	PS50203	Cysteine proteinase, calpain-type, catalytic domain profile.	388	452	11.58416	T	20-01-2026	IPR001300	Peptidase C2, calpain, catalytic domain	GO:0004198(InterPro)|GO:0006508(InterPro)	Reactome:R-BTA-1474228|Reactome:R-CEL-6798695|Reactome:R-DME-6798695|Reactome:R-HSA-1474228|Reactome:R-HSA-6798695|Reactome:R-HSA-6809371|Reactome:R-HSA-8862803|Reactome:R-MMU-1474228|Reactome:R-MMU-6798695|Reactome:R-RNO-1474228|Reactome:R-RNO-6798695|Reactome:R-SSC-1474228|Reactome:R-SSC-6798695
ETO67146.1	4b46931ff9a50648ec4fb83bccb5ed82	1281	MobiDBLite	mobidb-lite	consensus disorder prediction	218	227	-	T	20-01-2026	-	-	-	-
ETO67146.1	4b46931ff9a50648ec4fb83bccb5ed82	1281	MobiDBLite	mobidb-lite	consensus disorder prediction	1054	1100	-	T	20-01-2026	-	-	-	-
ETO67146.1	4b46931ff9a50648ec4fb83bccb5ed82	1281	MobiDBLite	mobidb-lite	consensus disorder prediction	1070	1084	-	T	20-01-2026	-	-	-	-
ETO67146.1	4b46931ff9a50648ec4fb83bccb5ed82	1281	MobiDBLite	mobidb-lite	consensus disorder prediction	1086	1100	-	T	20-01-2026	-	-	-	-
ETO67146.1	4b46931ff9a50648ec4fb83bccb5ed82	1281	MobiDBLite	mobidb-lite	consensus disorder prediction	165	235	-	T	20-01-2026	-	-	-	-
ETO67146.1	4b46931ff9a50648ec4fb83bccb5ed82	1281	MobiDBLite	mobidb-lite	consensus disorder prediction	47	89	-	T	20-01-2026	-	-	-	-
ETO67146.1	4b46931ff9a50648ec4fb83bccb5ed82	1281	MobiDBLite	mobidb-lite	consensus disorder prediction	520	541	-	T	20-01-2026	-	-	-	-
ETO67146.1	4b46931ff9a50648ec4fb83bccb5ed82	1281	MobiDBLite	mobidb-lite	consensus disorder prediction	527	541	-	T	20-01-2026	-	-	-	-
ETO67146.1	4b46931ff9a50648ec4fb83bccb5ed82	1281	SUPERFAMILY	SSF54001	Cysteine proteinases	381	495	3.34E-15	T	20-01-2026	IPR038765	Papain-like cysteine peptidase superfamily	-	MetaCyc:PWY-1061|MetaCyc:PWY-1187|MetaCyc:PWY-1921|MetaCyc:PWY-2083|MetaCyc:PWY-2541|MetaCyc:PWY-2821|MetaCyc:PWY-3542|MetaCyc:PWY-3602|MetaCyc:PWY-361|MetaCyc:PWY-4021|MetaCyc:PWY-4121|MetaCyc:PWY-4161|MetaCyc:PWY-4202|MetaCyc:PWY-4801|MetaCyc:PWY-4922|MetaCyc:PWY-5048|MetaCyc:PWY-5059|MetaCyc:PWY-5105|MetaCyc:PWY-5109|MetaCyc:PWY-5139|MetaCyc:PWY-5268|MetaCyc:PWY-5284|MetaCyc:PWY-5292|MetaCyc:P…
ETO67146.1	4b46931ff9a50648ec4fb83bccb5ed82	1281	PANTHER	PTHR46298	ANDROGLOBIN	142	527	1.0E-25	T	20-01-2026	IPR053033	Androglobin-like	-	-
AYU81650.1	465e52e4e19a4620f5ef29a60a77671f	1888	ProSiteProfiles	PS50203	Cysteine proteinase, calpain-type, catalytic domain profile.	300	413	11.344182	T	20-01-2026	IPR001300	Peptidase C2, calpain, catalytic domain	GO:0004198(InterPro)|GO:0006508(InterPro)	Reactome:R-BTA-1474228|Reactome:R-CEL-6798695|Reactome:R-DME-6798695|Reactome:R-HSA-1474228|Reactome:R-HSA-6798695|Reactome:R-HSA-6809371|Reactome:R-HSA-8862803|Reactome:R-MMU-1474228|Reactome:R-MMU-6798695|Reactome:R-RNO-1474228|Reactome:R-RNO-6798695|Reactome:R-SSC-1474228|Reactome:R-SSC-6798695
AYU81650.1	465e52e4e19a4620f5ef29a60a77671f	1888	Pfam	PF00648	Calpain family cysteine protease	337	398	0.01	T	20-01-2026	IPR001300	Peptidase C2, calpain, catalytic domain	GO:0004198(InterPro)|GO:0006508(InterPro)	Reactome:R-BTA-1474228|Reactome:R-CEL-6798695|Reactome:R-DME-6798695|Reactome:R-HSA-1474228|Reactome:R-HSA-6798695|Reactome:R-HSA-6809371|Reactome:R-HSA-8862803|Reactome:R-MMU-1474228|Reactome:R-MMU-6798695|Reactome:R-RNO-1474228|Reactome:R-RNO-6798695|Reactome:R-SSC-1474228|Reactome:R-SSC-6798695
AYU81650.1	465e52e4e19a4620f5ef29a60a77671f	1888	SUPERFAMILY	SSF54001	Cysteine proteinases	319	397	2.16E-15	T	20-01-2026	IPR038765	Papain-like cysteine peptidase superfamily	-	MetaCyc:PWY-1061|MetaCyc:PWY-1187|MetaCyc:PWY-1921|MetaCyc:PWY-2083|MetaCyc:PWY-2541|MetaCyc:PWY-2821|MetaCyc:PWY-3542|MetaCyc:PWY-3602|MetaCyc:PWY-361|MetaCyc:PWY-4021|MetaCyc:PWY-4121|MetaCyc:PWY-4161|MetaCyc:PWY-4202|MetaCyc:PWY-4801|MetaCyc:PWY-4922|MetaCyc:PWY-5048|MetaCyc:PWY-5059|MetaCyc:PWY-5105|MetaCyc:PWY-5109|MetaCyc:PWY-5139|MetaCyc:PWY-5268|MetaCyc:PWY-5284|MetaCyc:PWY-5292|MetaCyc:P…
AYU81650.1	465e52e4e19a4620f5ef29a60a77671f	1888	PANTHER	PTHR46298	ANDROGLOBIN	442	1883	1.3E-269	T	20-01-2026	IPR053033	Androglobin-like	-	-
AYU81650.1	465e52e4e19a4620f5ef29a60a77671f	1888	MobiDBLite	mobidb-lite	consensus disorder prediction	1526	1570	-	T	20-01-2026	-	-	-	-
AYU81650.1	465e52e4e19a4620f5ef29a60a77671f	1888	MobiDBLite	mobidb-lite	consensus disorder prediction	1409	1477	-	T	20-01-2026	-	-	-	-
AYU81650.1	465e52e4e19a4620f5ef29a60a77671f	1888	MobiDBLite	mobidb-lite	consensus disorder prediction	457	527	-	T	20-01-2026	-	-	-	-
AYU81650.1	465e52e4e19a4620f5ef29a60a77671f	1888	MobiDBLite	mobidb-lite	consensus disorder prediction	505	514	-	T	20-01-2026	-	-	-	-
AYU81650.1	465e52e4e19a4620f5ef29a60a77671f	1888	MobiDBLite	mobidb-lite	consensus disorder prediction	1005	1017	-	T	20-01-2026	-	-	-	-
AYU81650.1	465e52e4e19a4620f5ef29a60a77671f	1888	MobiDBLite	mobidb-lite	consensus disorder prediction	986	1042	-	T	20-01-2026	-	-	-	-
AYU81650.1	465e52e4e19a4620f5ef29a60a77671f	1888	MobiDBLite	mobidb-lite	consensus disorder prediction	721	774	-	T	20-01-2026	-	-	-	-
AYU81650.1	465e52e4e19a4620f5ef29a60a77671f	1888	MobiDBLite	mobidb-lite	consensus disorder prediction	1740	1754	-	T	20-01-2026	-	-	-	-
AYU81650.1	465e52e4e19a4620f5ef29a60a77671f	1888	MobiDBLite	mobidb-lite	consensus disorder prediction	1710	1773	-	T	20-01-2026	-	-	-	-
AYU81650.1	465e52e4e19a4620f5ef29a60a77671f	1888	MobiDBLite	mobidb-lite	consensus disorder prediction	1428	1440	-	T	20-01-2026	-	-	-	-
AYU81650.1	465e52e4e19a4620f5ef29a60a77671f	1888	MobiDBLite	mobidb-lite	consensus disorder prediction	1141	1163	-	T	20-01-2026	-	-	-	-
AYU81650.1	465e52e4e19a4620f5ef29a60a77671f	1888	MobiDBLite	mobidb-lite	consensus disorder prediction	625	650	-	T	20-01-2026	-	-	-	-
AYU81650.1	465e52e4e19a4620f5ef29a60a77671f	1888	MobiDBLite	mobidb-lite	consensus disorder prediction	995	1004	-	T	20-01-2026	-	-	-	-
AYU81650.1	465e52e4e19a4620f5ef29a60a77671f	1888	MobiDBLite	mobidb-lite	consensus disorder prediction	751	764	-	T	20-01-2026	-	-	-	-
AYU81650.1	465e52e4e19a4620f5ef29a60a77671f	1888	MobiDBLite	mobidb-lite	consensus disorder prediction	723	738	-	T	20-01-2026	-	-	-	-
KAG4105459.1	d9e751e255a5b162259017cdcdcd9b03	1510	PANTHER	PTHR46298	ANDROGLOBIN	370	738	1.4E-159	T	20-01-2026	IPR053033	Androglobin-like	-	-
KAG4105459.1	d9e751e255a5b162259017cdcdcd9b03	1510	MobiDBLite	mobidb-lite	consensus disorder prediction	1064	1073	-	T	20-01-2026	-	-	-	-
KAG4105459.1	d9e751e255a5b162259017cdcdcd9b03	1510	MobiDBLite	mobidb-lite	consensus disorder prediction	139	171	-	T	20-01-2026	-	-	-	-
KAG4105459.1	d9e751e255a5b162259017cdcdcd9b03	1510	MobiDBLite	mobidb-lite	consensus disorder prediction	1	52	-	T	20-01-2026	-	-	-	-
KAG4105459.1	d9e751e255a5b162259017cdcdcd9b03	1510	MobiDBLite	mobidb-lite	consensus disorder prediction	375	460	-	T	20-01-2026	-	-	-	-
KAG4105459.1	d9e751e255a5b162259017cdcdcd9b03	1510	MobiDBLite	mobidb-lite	consensus disorder prediction	937	1006	-	T	20-01-2026	-	-	-	-
KAG4105459.1	d9e751e255a5b162259017cdcdcd9b03	1510	MobiDBLite	mobidb-lite	consensus disorder prediction	1077	1099	-	T	20-01-2026	-	-	-	-
KAG4105459.1	d9e751e255a5b162259017cdcdcd9b03	1510	MobiDBLite	mobidb-lite	consensus disorder prediction	378	440	-	T	20-01-2026	-	-	-	-
KAG4105459.1	d9e751e255a5b162259017cdcdcd9b03	1510	MobiDBLite	mobidb-lite	consensus disorder prediction	1100	1119	-	T	20-01-2026	-	-	-	-
KAG4105459.1	d9e751e255a5b162259017cdcdcd9b03	1510	MobiDBLite	mobidb-lite	consensus disorder prediction	1053	1063	-	T	20-01-2026	-	-	-	-
KAG4105459.1	d9e751e255a5b162259017cdcdcd9b03	1510	MobiDBLite	mobidb-lite	consensus disorder prediction	129	190	-	T	20-01-2026	-	-	-	-
KAG4105459.1	d9e751e255a5b162259017cdcdcd9b03	1510	MobiDBLite	mobidb-lite	consensus disorder prediction	1027	1119	-	T	20-01-2026	-	-	-	-
KAG4105459.1	d9e751e255a5b162259017cdcdcd9b03	1510	MobiDBLite	mobidb-lite	consensus disorder prediction	1	16	-	T	20-01-2026	-	-	-	-
KAG4105459.1	d9e751e255a5b162259017cdcdcd9b03	1510	Pfam	PF22069	Androglobin, domain IV	743	850	1.5E-23	T	20-01-2026	IPR054094	Androglobin, domain IV	-	-
KAG4105459.1	d9e751e255a5b162259017cdcdcd9b03	1510	ProSiteProfiles	PS50203	Cysteine proteinase, calpain-type, catalytic domain profile.	213	311	11.641297	T	20-01-2026	IPR001300	Peptidase C2, calpain, catalytic domain	GO:0004198(InterPro)|GO:0006508(InterPro)	Reactome:R-BTA-1474228|Reactome:R-CEL-6798695|Reactome:R-DME-6798695|Reactome:R-HSA-1474228|Reactome:R-HSA-6798695|Reactome:R-HSA-6809371|Reactome:R-HSA-8862803|Reactome:R-MMU-1474228|Reactome:R-MMU-6798695|Reactome:R-RNO-1474228|Reactome:R-RNO-6798695|Reactome:R-SSC-1474228|Reactome:R-SSC-6798695
KAG4105459.1	d9e751e255a5b162259017cdcdcd9b03	1510	SUPERFAMILY	SSF54001	Cysteine proteinases	212	592	2.35E-21	T	20-01-2026	IPR038765	Papain-like cysteine peptidase superfamily	-	MetaCyc:PWY-1061|MetaCyc:PWY-1187|MetaCyc:PWY-1921|MetaCyc:PWY-2083|MetaCyc:PWY-2541|MetaCyc:PWY-2821|MetaCyc:PWY-3542|MetaCyc:PWY-3602|MetaCyc:PWY-361|MetaCyc:PWY-4021|MetaCyc:PWY-4121|MetaCyc:PWY-4161|MetaCyc:PWY-4202|MetaCyc:PWY-4801|MetaCyc:PWY-4922|MetaCyc:PWY-5048|MetaCyc:PWY-5059|MetaCyc:PWY-5105|MetaCyc:PWY-5109|MetaCyc:PWY-5139|MetaCyc:PWY-5268|MetaCyc:PWY-5284|MetaCyc:PWY-5292|MetaCyc:P…
KAG4105459.1	d9e751e255a5b162259017cdcdcd9b03	1510	Coils	Coil	Coil	143	163	-	T	20-01-2026	-	-	-	-
KAG4105459.1	d9e751e255a5b162259017cdcdcd9b03	1510	Coils	Coil	Coil	1471	1491	-	T	20-01-2026	-	-	-	-
KAG4105459.1	d9e751e255a5b162259017cdcdcd9b03	1510	SMART	SM00230	cys_prot_2	141	604	0.0019	T	20-01-2026	IPR001300	Peptidase C2, calpain, catalytic domain	GO:0004198(InterPro)|GO:0006508(InterPro)	Reactome:R-BTA-1474228|Reactome:R-CEL-6798695|Reactome:R-DME-6798695|Reactome:R-HSA-1474228|Reactome:R-HSA-6798695|Reactome:R-HSA-6809371|Reactome:R-HSA-8862803|Reactome:R-MMU-1474228|Reactome:R-MMU-6798695|Reactome:R-RNO-1474228|Reactome:R-RNO-6798695|Reactome:R-SSC-1474228|Reactome:R-SSC-6798695
KAG4105459.1	d9e751e255a5b162259017cdcdcd9b03	1510	Pfam	PF00648	Calpain family cysteine protease	240	370	2.2E-5	T	20-01-2026	IPR001300	Peptidase C2, calpain, catalytic domain	GO:0004198(InterPro)|GO:0006508(InterPro)	Reactome:R-BTA-1474228|Reactome:R-CEL-6798695|Reactome:R-DME-6798695|Reactome:R-HSA-1474228|Reactome:R-HSA-6798695|Reactome:R-HSA-6809371|Reactome:R-HSA-8862803|Reactome:R-MMU-1474228|Reactome:R-MMU-6798695|Reactome:R-RNO-1474228|Reactome:R-RNO-6798695|Reactome:R-SSC-1474228|Reactome:R-SSC-6798695
EP00649_Plasmopara_halstedii_P002957	021cad4713aeb6b2b02b1a75a6a482fd	1294	SUPERFAMILY	SSF54001	Cysteine proteinases	388	458	3.73E-15	T	20-01-2026	IPR038765	Papain-like cysteine peptidase superfamily	-	MetaCyc:PWY-1061|MetaCyc:PWY-1187|MetaCyc:PWY-1921|MetaCyc:PWY-2083|MetaCyc:PWY-2541|MetaCyc:PWY-2821|MetaCyc:PWY-3542|MetaCyc:PWY-3602|MetaCyc:PWY-361|MetaCyc:PWY-4021|MetaCyc:PWY-4121|MetaCyc:PWY-4161|MetaCyc:PWY-4202|MetaCyc:PWY-4801|MetaCyc:PWY-4922|MetaCyc:PWY-5048|MetaCyc:PWY-5059|MetaCyc:PWY-5105|MetaCyc:PWY-5109|MetaCyc:PWY-5139|MetaCyc:PWY-5268|MetaCyc:PWY-5284|MetaCyc:PWY-5292|MetaCyc:P…
EP00649_Plasmopara_halstedii_P002957	021cad4713aeb6b2b02b1a75a6a482fd	1294	ProSiteProfiles	PS50203	Cysteine proteinase, calpain-type, catalytic domain profile.	394	458	11.03564	T	20-01-2026	IPR001300	Peptidase C2, calpain, catalytic domain	GO:0004198(InterPro)|GO:0006508(InterPro)	Reactome:R-BTA-1474228|Reactome:R-CEL-6798695|Reactome:R-DME-6798695|Reactome:R-HSA-1474228|Reactome:R-HSA-6798695|Reactome:R-HSA-6809371|Reactome:R-HSA-8862803|Reactome:R-MMU-1474228|Reactome:R-MMU-6798695|Reactome:R-RNO-1474228|Reactome:R-RNO-6798695|Reactome:R-SSC-1474228|Reactome:R-SSC-6798695
EP00649_Plasmopara_halstedii_P002957	021cad4713aeb6b2b02b1a75a6a482fd	1294	PANTHER	PTHR46298	ANDROGLOBIN	234	459	6.2E-26	T	20-01-2026	IPR053033	Androglobin-like	-	-
EP00649_Plasmopara_halstedii_P002957	021cad4713aeb6b2b02b1a75a6a482fd	1294	Pfam	PF00648	Calpain family cysteine protease	390	473	7.3E-5	T	20-01-2026	IPR001300	Peptidase C2, calpain, catalytic domain	GO:0004198(InterPro)|GO:0006508(InterPro)	Reactome:R-BTA-1474228|Reactome:R-CEL-6798695|Reactome:R-DME-6798695|Reactome:R-HSA-1474228|Reactome:R-HSA-6798695|Reactome:R-HSA-6809371|Reactome:R-HSA-8862803|Reactome:R-MMU-1474228|Reactome:R-MMU-6798695|Reactome:R-RNO-1474228|Reactome:R-RNO-6798695|Reactome:R-SSC-1474228|Reactome:R-SSC-6798695
EP00649_Plasmopara_halstedii_P002957	021cad4713aeb6b2b02b1a75a6a482fd	1294	MobiDBLite	mobidb-lite	consensus disorder prediction	527	561	-	T	20-01-2026	-	-	-	-
XP_024574390.1	021cad4713aeb6b2b02b1a75a6a482fd	1294	SUPERFAMILY	SSF54001	Cysteine proteinases	388	458	3.73E-15	T	20-01-2026	IPR038765	Papain-like cysteine peptidase superfamily	-	MetaCyc:PWY-1061|MetaCyc:PWY-1187|MetaCyc:PWY-1921|MetaCyc:PWY-2083|MetaCyc:PWY-2541|MetaCyc:PWY-2821|MetaCyc:PWY-3542|MetaCyc:PWY-3602|MetaCyc:PWY-361|MetaCyc:PWY-4021|MetaCyc:PWY-4121|MetaCyc:PWY-4161|MetaCyc:PWY-4202|MetaCyc:PWY-4801|MetaCyc:PWY-4922|MetaCyc:PWY-5048|MetaCyc:PWY-5059|MetaCyc:PWY-5105|MetaCyc:PWY-5109|MetaCyc:PWY-5139|MetaCyc:PWY-5268|MetaCyc:PWY-5284|MetaCyc:PWY-5292|MetaCyc:P…
XP_024574390.1	021cad4713aeb6b2b02b1a75a6a482fd	1294	ProSiteProfiles	PS50203	Cysteine proteinase, calpain-type, catalytic domain profile.	394	458	11.03564	T	20-01-2026	IPR001300	Peptidase C2, calpain, catalytic domain	GO:0004198(InterPro)|GO:0006508(InterPro)	Reactome:R-BTA-1474228|Reactome:R-CEL-6798695|Reactome:R-DME-6798695|Reactome:R-HSA-1474228|Reactome:R-HSA-6798695|Reactome:R-HSA-6809371|Reactome:R-HSA-8862803|Reactome:R-MMU-1474228|Reactome:R-MMU-6798695|Reactome:R-RNO-1474228|Reactome:R-RNO-6798695|Reactome:R-SSC-1474228|Reactome:R-SSC-6798695
XP_024574390.1	021cad4713aeb6b2b02b1a75a6a482fd	1294	PANTHER	PTHR46298	ANDROGLOBIN	234	459	6.2E-26	T	20-01-2026	IPR053033	Androglobin-like	-	-
XP_024574390.1	021cad4713aeb6b2b02b1a75a6a482fd	1294	Pfam	PF00648	Calpain family cysteine protease	390	473	7.3E-5	T	20-01-2026	IPR001300	Peptidase C2, calpain, catalytic domain	GO:0004198(InterPro)|GO:0006508(InterPro)	Reactome:R-BTA-1474228|Reactome:R-CEL-6798695|Reactome:R-DME-6798695|Reactome:R-HSA-1474228|Reactome:R-HSA-6798695|Reactome:R-HSA-6809371|Reactome:R-HSA-8862803|Reactome:R-MMU-1474228|Reactome:R-MMU-6798695|Reactome:R-RNO-1474228|Reactome:R-RNO-6798695|Reactome:R-SSC-1474228|Reactome:R-SSC-6798695
XP_024574390.1	021cad4713aeb6b2b02b1a75a6a482fd	1294	MobiDBLite	mobidb-lite	consensus disorder prediction	527	561	-	T	20-01-2026	-	-	-	-
CDW78458.1	aab7efa42bb88b0210aa55e052c7bbd5	1530	Coils	Coil	Coil	1481	1513	-	T	20-01-2026	-	-	-	-
CDW78458.1	aab7efa42bb88b0210aa55e052c7bbd5	1530	PANTHER	PTHR46298	ANDROGLOBIN	1183	1435	3.4E-42	T	20-01-2026	IPR053033	Androglobin-like	-	-
CDW78458.1	aab7efa42bb88b0210aa55e052c7bbd5	1530	Pfam	PF00648	Calpain family cysteine protease	281	358	3.5E-4	T	20-01-2026	IPR001300	Peptidase C2, calpain, catalytic domain	GO:0004198(InterPro)|GO:0006508(InterPro)	Reactome:R-BTA-1474228|Reactome:R-CEL-6798695|Reactome:R-DME-6798695|Reactome:R-HSA-1474228|Reactome:R-HSA-6798695|Reactome:R-HSA-6809371|Reactome:R-HSA-8862803|Reactome:R-MMU-1474228|Reactome:R-MMU-6798695|Reactome:R-RNO-1474228|Reactome:R-RNO-6798695|Reactome:R-SSC-1474228|Reactome:R-SSC-6798695
CDW78458.1	aab7efa42bb88b0210aa55e052c7bbd5	1530	Coils	Coil	Coil	1362	1396	-	T	20-01-2026	-	-	-	-
CDW78458.1	aab7efa42bb88b0210aa55e052c7bbd5	1530	SUPERFAMILY	SSF54001	Cysteine proteinases	281	420	1.08E-17	T	20-01-2026	IPR038765	Papain-like cysteine peptidase superfamily	-	MetaCyc:PWY-1061|MetaCyc:PWY-1187|MetaCyc:PWY-1921|MetaCyc:PWY-2083|MetaCyc:PWY-2541|MetaCyc:PWY-2821|MetaCyc:PWY-3542|MetaCyc:PWY-3602|MetaCyc:PWY-361|MetaCyc:PWY-4021|MetaCyc:PWY-4121|MetaCyc:PWY-4161|MetaCyc:PWY-4202|MetaCyc:PWY-4801|MetaCyc:PWY-4922|MetaCyc:PWY-5048|MetaCyc:PWY-5059|MetaCyc:PWY-5105|MetaCyc:PWY-5109|MetaCyc:PWY-5139|MetaCyc:PWY-5268|MetaCyc:PWY-5284|MetaCyc:PWY-5292|MetaCyc:P…
CDW78458.1	aab7efa42bb88b0210aa55e052c7bbd5	1530	MobiDBLite	mobidb-lite	consensus disorder prediction	1258	1269	-	T	20-01-2026	-	-	-	-
CDW78458.1	aab7efa42bb88b0210aa55e052c7bbd5	1530	MobiDBLite	mobidb-lite	consensus disorder prediction	455	474	-	T	20-01-2026	-	-	-	-
CDW78458.1	aab7efa42bb88b0210aa55e052c7bbd5	1530	MobiDBLite	mobidb-lite	consensus disorder prediction	208	237	-	T	20-01-2026	-	-	-	-
CDW78458.1	aab7efa42bb88b0210aa55e052c7bbd5	1530	MobiDBLite	mobidb-lite	consensus disorder prediction	1310	1322	-	T	20-01-2026	-	-	-	-
CDW78458.1	aab7efa42bb88b0210aa55e052c7bbd5	1530	MobiDBLite	mobidb-lite	consensus disorder prediction	1	41	-	T	20-01-2026	-	-	-	-
CDW78458.1	aab7efa42bb88b0210aa55e052c7bbd5	1530	MobiDBLite	mobidb-lite	consensus disorder prediction	1	10	-	T	20-01-2026	-	-	-	-
CDW78458.1	aab7efa42bb88b0210aa55e052c7bbd5	1530	MobiDBLite	mobidb-lite	consensus disorder prediction	1346	1369	-	T	20-01-2026	-	-	-	-
CDW78458.1	aab7efa42bb88b0210aa55e052c7bbd5	1530	MobiDBLite	mobidb-lite	consensus disorder prediction	569	584	-	T	20-01-2026	-	-	-	-
CDW78458.1	aab7efa42bb88b0210aa55e052c7bbd5	1530	MobiDBLite	mobidb-lite	consensus disorder prediction	548	586	-	T	20-01-2026	-	-	-	-
CDW78458.1	aab7efa42bb88b0210aa55e052c7bbd5	1530	MobiDBLite	mobidb-lite	consensus disorder prediction	439	474	-	T	20-01-2026	-	-	-	-
CDW78458.1	aab7efa42bb88b0210aa55e052c7bbd5	1530	MobiDBLite	mobidb-lite	consensus disorder prediction	208	219	-	T	20-01-2026	-	-	-	-
CDW78458.1	aab7efa42bb88b0210aa55e052c7bbd5	1530	MobiDBLite	mobidb-lite	consensus disorder prediction	665	685	-	T	20-01-2026	-	-	-	-
CDW78458.1	aab7efa42bb88b0210aa55e052c7bbd5	1530	MobiDBLite	mobidb-lite	consensus disorder prediction	668	685	-	T	20-01-2026	-	-	-	-
CDW78458.1	aab7efa42bb88b0210aa55e052c7bbd5	1530	MobiDBLite	mobidb-lite	consensus disorder prediction	1258	1322	-	T	20-01-2026	-	-	-	-
CDW78458.1	aab7efa42bb88b0210aa55e052c7bbd5	1530	MobiDBLite	mobidb-lite	consensus disorder prediction	1352	1369	-	T	20-01-2026	-	-	-	-
CDW78458.1	aab7efa42bb88b0210aa55e052c7bbd5	1530	MobiDBLite	mobidb-lite	consensus disorder prediction	1277	1305	-	T	20-01-2026	-	-	-	-
CDW78458.1	aab7efa42bb88b0210aa55e052c7bbd5	1530	ProSiteProfiles	PS50203	Cysteine proteinase, calpain-type, catalytic domain profile.	262	587	11.40132	T	20-01-2026	IPR001300	Peptidase C2, calpain, catalytic domain	GO:0004198(InterPro)|GO:0006508(InterPro)	Reactome:R-BTA-1474228|Reactome:R-CEL-6798695|Reactome:R-DME-6798695|Reactome:R-HSA-1474228|Reactome:R-HSA-6798695|Reactome:R-HSA-6809371|Reactome:R-HSA-8862803|Reactome:R-MMU-1474228|Reactome:R-MMU-6798695|Reactome:R-RNO-1474228|Reactome:R-RNO-6798695|Reactome:R-SSC-1474228|Reactome:R-SSC-6798695
CDW78458.1	aab7efa42bb88b0210aa55e052c7bbd5	1530	Coils	Coil	Coil	155	175	-	T	20-01-2026	-	-	-	-
CDW78458.1	aab7efa42bb88b0210aa55e052c7bbd5	1530	Coils	Coil	Coil	196	216	-	T	20-01-2026	-	-	-	-
CDW78458.1	aab7efa42bb88b0210aa55e052c7bbd5	1530	Coils	Coil	Coil	1441	1468	-	T	20-01-2026	-	-	-	-
CDW78458.1	aab7efa42bb88b0210aa55e052c7bbd5	1530	Coils	Coil	Coil	556	582	-	T	20-01-2026	-	-	-	-
EP00044_Salpingoeca_rosetta_P011085	fa07eeaaa902c5d85850d15f49d6716f	1653	SMART	SM00015	iq_5	1091	1113	0.0033	T	20-01-2026	IPR000048	IQ motif, EF-hand binding site	GO:0005515(InterPro)	MetaCyc:PWY-7511|Reactome:R-BTA-2029482|Reactome:R-BTA-373760|Reactome:R-BTA-5250924|Reactome:R-BTA-5627123|Reactome:R-CEL-2453902|Reactome:R-CFA-2029482|Reactome:R-DDI-9013418|Reactome:R-DDI-9013419|Reactome:R-DDI-9013420|Reactome:R-DDI-9013422|Reactome:R-DDI-9013425|Reactome:R-DME-2453902|Reactome:R-DME-350480|Reactome:R-DME-445355|Reactome:R-DME-5627123|Reactome:R-DRE-8980692|Reactome:R-DRE-90…
EP00044_Salpingoeca_rosetta_P011085	fa07eeaaa902c5d85850d15f49d6716f	1653	SUPERFAMILY	SSF54001	Cysteine proteinases	182	274	8.05E-15	T	20-01-2026	IPR038765	Papain-like cysteine peptidase superfamily	-	MetaCyc:PWY-1061|MetaCyc:PWY-1187|MetaCyc:PWY-1921|MetaCyc:PWY-2083|MetaCyc:PWY-2541|MetaCyc:PWY-2821|MetaCyc:PWY-3542|MetaCyc:PWY-3602|MetaCyc:PWY-361|MetaCyc:PWY-4021|MetaCyc:PWY-4121|MetaCyc:PWY-4161|MetaCyc:PWY-4202|MetaCyc:PWY-4801|MetaCyc:PWY-4922|MetaCyc:PWY-5048|MetaCyc:PWY-5059|MetaCyc:PWY-5105|MetaCyc:PWY-5109|MetaCyc:PWY-5139|MetaCyc:PWY-5268|MetaCyc:PWY-5284|MetaCyc:PWY-5292|MetaCyc:P…
EP00044_Salpingoeca_rosetta_P011085	fa07eeaaa902c5d85850d15f49d6716f	1653	PANTHER	PTHR46298	ANDROGLOBIN	437	1296	3.3E-94	T	20-01-2026	IPR053033	Androglobin-like	-	-
EP00044_Salpingoeca_rosetta_P011085	fa07eeaaa902c5d85850d15f49d6716f	1653	MobiDBLite	mobidb-lite	consensus disorder prediction	1450	1463	-	T	20-01-2026	-	-	-	-
EP00044_Salpingoeca_rosetta_P011085	fa07eeaaa902c5d85850d15f49d6716f	1653	MobiDBLite	mobidb-lite	consensus disorder prediction	330	344	-	T	20-01-2026	-	-	-	-
EP00044_Salpingoeca_rosetta_P011085	fa07eeaaa902c5d85850d15f49d6716f	1653	MobiDBLite	mobidb-lite	consensus disorder prediction	1625	1636	-	T	20-01-2026	-	-	-	-
EP00044_Salpingoeca_rosetta_P011085	fa07eeaaa902c5d85850d15f49d6716f	1653	MobiDBLite	mobidb-lite	consensus disorder prediction	657	667	-	T	20-01-2026	-	-	-	-
EP00044_Salpingoeca_rosetta_P011085	fa07eeaaa902c5d85850d15f49d6716f	1653	MobiDBLite	mobidb-lite	consensus disorder prediction	302	356	-	T	20-01-2026	-	-	-	-
EP00044_Salpingoeca_rosetta_P011085	fa07eeaaa902c5d85850d15f49d6716f	1653	MobiDBLite	mobidb-lite	consensus disorder prediction	1499	1534	-	T	20-01-2026	-	-	-	-
EP00044_Salpingoeca_rosetta_P011085	fa07eeaaa902c5d85850d15f49d6716f	1653	MobiDBLite	mobidb-lite	consensus disorder prediction	1400	1409	-	T	20-01-2026	-	-	-	-
EP00044_Salpingoeca_rosetta_P011085	fa07eeaaa902c5d85850d15f49d6716f	1653	MobiDBLite	mobidb-lite	consensus disorder prediction	1550	1607	-	T	20-01-2026	-	-	-	-
EP00044_Salpingoeca_rosetta_P011085	fa07eeaaa902c5d85850d15f49d6716f	1653	MobiDBLite	mobidb-lite	consensus disorder prediction	1008	1020	-	T	20-01-2026	-	-	-	-
EP00044_Salpingoeca_rosetta_P011085	fa07eeaaa902c5d85850d15f49d6716f	1653	MobiDBLite	mobidb-lite	consensus disorder prediction	991	1000	-	T	20-01-2026	-	-	-	-
EP00044_Salpingoeca_rosetta_P011085	fa07eeaaa902c5d85850d15f49d6716f	1653	MobiDBLite	mobidb-lite	consensus disorder prediction	1503	1517	-	T	20-01-2026	-	-	-	-
EP00044_Salpingoeca_rosetta_P011085	fa07eeaaa902c5d85850d15f49d6716f	1653	MobiDBLite	mobidb-lite	consensus disorder prediction	1379	1425	-	T	20-01-2026	-	-	-	-
EP00044_Salpingoeca_rosetta_P011085	fa07eeaaa902c5d85850d15f49d6716f	1653	MobiDBLite	mobidb-lite	consensus disorder prediction	1	29	-	T	20-01-2026	-	-	-	-
EP00044_Salpingoeca_rosetta_P011085	fa07eeaaa902c5d85850d15f49d6716f	1653	MobiDBLite	mobidb-lite	consensus disorder prediction	1625	1653	-	T	20-01-2026	-	-	-	-
EP00044_Salpingoeca_rosetta_P011085	fa07eeaaa902c5d85850d15f49d6716f	1653	MobiDBLite	mobidb-lite	consensus disorder prediction	656	683	-	T	20-01-2026	-	-	-	-
EP00044_Salpingoeca_rosetta_P011085	fa07eeaaa902c5d85850d15f49d6716f	1653	MobiDBLite	mobidb-lite	consensus disorder prediction	1440	1465	-	T	20-01-2026	-	-	-	-
EP00044_Salpingoeca_rosetta_P011085	fa07eeaaa902c5d85850d15f49d6716f	1653	MobiDBLite	mobidb-lite	consensus disorder prediction	623	643	-	T	20-01-2026	-	-	-	-
EP00044_Salpingoeca_rosetta_P011085	fa07eeaaa902c5d85850d15f49d6716f	1653	MobiDBLite	mobidb-lite	consensus disorder prediction	417	456	-	T	20-01-2026	-	-	-	-
EP00044_Salpingoeca_rosetta_P011085	fa07eeaaa902c5d85850d15f49d6716f	1653	MobiDBLite	mobidb-lite	consensus disorder prediction	1021	1030	-	T	20-01-2026	-	-	-	-
EP00044_Salpingoeca_rosetta_P011085	fa07eeaaa902c5d85850d15f49d6716f	1653	MobiDBLite	mobidb-lite	consensus disorder prediction	421	433	-	T	20-01-2026	-	-	-	-
EP00044_Salpingoeca_rosetta_P011085	fa07eeaaa902c5d85850d15f49d6716f	1653	MobiDBLite	mobidb-lite	consensus disorder prediction	965	982	-	T	20-01-2026	-	-	-	-
EP00044_Salpingoeca_rosetta_P011085	fa07eeaaa902c5d85850d15f49d6716f	1653	MobiDBLite	mobidb-lite	consensus disorder prediction	1045	1069	-	T	20-01-2026	-	-	-	-
EP00044_Salpingoeca_rosetta_P011085	fa07eeaaa902c5d85850d15f49d6716f	1653	MobiDBLite	mobidb-lite	consensus disorder prediction	1550	1582	-	T	20-01-2026	-	-	-	-
EP00044_Salpingoeca_rosetta_P011085	fa07eeaaa902c5d85850d15f49d6716f	1653	MobiDBLite	mobidb-lite	consensus disorder prediction	932	1079	-	T	20-01-2026	-	-	-	-
EP00044_Salpingoeca_rosetta_P011085	fa07eeaaa902c5d85850d15f49d6716f	1653	MobiDBLite	mobidb-lite	consensus disorder prediction	940	959	-	T	20-01-2026	-	-	-	-
EP00044_Salpingoeca_rosetta_P011085	fa07eeaaa902c5d85850d15f49d6716f	1653	MobiDBLite	mobidb-lite	consensus disorder prediction	1379	1388	-	T	20-01-2026	-	-	-	-
EP00044_Salpingoeca_rosetta_P011085	fa07eeaaa902c5d85850d15f49d6716f	1653	Coils	Coil	Coil	1557	1577	-	T	20-01-2026	-	-	-	-
EP00044_Salpingoeca_rosetta_P011085	fa07eeaaa902c5d85850d15f49d6716f	1653	Coils	Coil	Coil	1614	1648	-	T	20-01-2026	-	-	-	-
EP00044_Salpingoeca_rosetta_P011085	fa07eeaaa902c5d85850d15f49d6716f	1653	Pfam	PF00612	IQ calmodulin-binding motif	1094	1112	1.5	T	20-01-2026	IPR000048	IQ motif, EF-hand binding site	GO:0005515(InterPro)	MetaCyc:PWY-7511|Reactome:R-BTA-2029482|Reactome:R-BTA-373760|Reactome:R-BTA-5250924|Reactome:R-BTA-5627123|Reactome:R-CEL-2453902|Reactome:R-CFA-2029482|Reactome:R-DDI-9013418|Reactome:R-DDI-9013419|Reactome:R-DDI-9013420|Reactome:R-DDI-9013422|Reactome:R-DDI-9013425|Reactome:R-DME-2453902|Reactome:R-DME-350480|Reactome:R-DME-445355|Reactome:R-DME-5627123|Reactome:R-DRE-8980692|Reactome:R-DRE-90…
EP00044_Salpingoeca_rosetta_P011085	fa07eeaaa902c5d85850d15f49d6716f	1653	ProSiteProfiles	PS50203	Cysteine proteinase, calpain-type, catalytic domain profile.	147	264	11.092777	T	20-01-2026	IPR001300	Peptidase C2, calpain, catalytic domain	GO:0004198(InterPro)|GO:0006508(InterPro)	Reactome:R-BTA-1474228|Reactome:R-CEL-6798695|Reactome:R-DME-6798695|Reactome:R-HSA-1474228|Reactome:R-HSA-6798695|Reactome:R-HSA-6809371|Reactome:R-HSA-8862803|Reactome:R-MMU-1474228|Reactome:R-MMU-6798695|Reactome:R-RNO-1474228|Reactome:R-RNO-6798695|Reactome:R-SSC-1474228|Reactome:R-SSC-6798695
EP00044_Salpingoeca_rosetta_P011085	fa07eeaaa902c5d85850d15f49d6716f	1653	Pfam	PF00648	Calpain family cysteine protease	181	272	2.4E-4	T	20-01-2026	IPR001300	Peptidase C2, calpain, catalytic domain	GO:0004198(InterPro)|GO:0006508(InterPro)	Reactome:R-BTA-1474228|Reactome:R-CEL-6798695|Reactome:R-DME-6798695|Reactome:R-HSA-1474228|Reactome:R-HSA-6798695|Reactome:R-HSA-6809371|Reactome:R-HSA-8862803|Reactome:R-MMU-1474228|Reactome:R-MMU-6798695|Reactome:R-RNO-1474228|Reactome:R-RNO-6798695|Reactome:R-SSC-1474228|Reactome:R-SSC-6798695
EP00044_Salpingoeca_rosetta_P011085	fa07eeaaa902c5d85850d15f49d6716f	1653	ProSiteProfiles	PS50096	IQ motif profile.	1092	1120	10.3834	T	20-01-2026	-	-	-	-
EP00044_Salpingoeca_rosetta_P011085	fa07eeaaa902c5d85850d15f49d6716f	1653	Pfam	PF22068	Androglobin, domain II	579	767	3.5E-6	T	20-01-2026	IPR054093	Androglobin, domain II	-	-
CEM14591.1	3cb2eccea2dfb2c8fb1b20c4882bcd29	1737	PANTHER	PTHR48125	LP07818P1	301	803	6.0E-38	T	20-01-2026	-	-	-	-
CEM14591.1	3cb2eccea2dfb2c8fb1b20c4882bcd29	1737	MobiDBLite	mobidb-lite	consensus disorder prediction	934	975	-	T	20-01-2026	-	-	-	-
CEM14591.1	3cb2eccea2dfb2c8fb1b20c4882bcd29	1737	MobiDBLite	mobidb-lite	consensus disorder prediction	355	371	-	T	20-01-2026	-	-	-	-
CEM14591.1	3cb2eccea2dfb2c8fb1b20c4882bcd29	1737	MobiDBLite	mobidb-lite	consensus disorder prediction	103	153	-	T	20-01-2026	-	-	-	-
CEM14591.1	3cb2eccea2dfb2c8fb1b20c4882bcd29	1737	MobiDBLite	mobidb-lite	consensus disorder prediction	666	681	-	T	20-01-2026	-	-	-	-
CEM14591.1	3cb2eccea2dfb2c8fb1b20c4882bcd29	1737	MobiDBLite	mobidb-lite	consensus disorder prediction	682	699	-	T	20-01-2026	-	-	-	-
CEM14591.1	3cb2eccea2dfb2c8fb1b20c4882bcd29	1737	MobiDBLite	mobidb-lite	consensus disorder prediction	1137	1148	-	T	20-01-2026	-	-	-	-
CEM14591.1	3cb2eccea2dfb2c8fb1b20c4882bcd29	1737	MobiDBLite	mobidb-lite	consensus disorder prediction	483	512	-	T	20-01-2026	-	-	-	-
CEM14591.1	3cb2eccea2dfb2c8fb1b20c4882bcd29	1737	MobiDBLite	mobidb-lite	consensus disorder prediction	1	15	-	T	20-01-2026	-	-	-	-
CEM14591.1	3cb2eccea2dfb2c8fb1b20c4882bcd29	1737	MobiDBLite	mobidb-lite	consensus disorder prediction	605	715	-	T	20-01-2026	-	-	-	-
CEM14591.1	3cb2eccea2dfb2c8fb1b20c4882bcd29	1737	MobiDBLite	mobidb-lite	consensus disorder prediction	763	796	-	T	20-01-2026	-	-	-	-
CEM14591.1	3cb2eccea2dfb2c8fb1b20c4882bcd29	1737	MobiDBLite	mobidb-lite	consensus disorder prediction	1273	1296	-	T	20-01-2026	-	-	-	-
CEM14591.1	3cb2eccea2dfb2c8fb1b20c4882bcd29	1737	MobiDBLite	mobidb-lite	consensus disorder prediction	487	499	-	T	20-01-2026	-	-	-	-
CEM14591.1	3cb2eccea2dfb2c8fb1b20c4882bcd29	1737	MobiDBLite	mobidb-lite	consensus disorder prediction	767	782	-	T	20-01-2026	-	-	-	-
CEM14591.1	3cb2eccea2dfb2c8fb1b20c4882bcd29	1737	MobiDBLite	mobidb-lite	consensus disorder prediction	1115	1163	-	T	20-01-2026	-	-	-	-
CEM14591.1	3cb2eccea2dfb2c8fb1b20c4882bcd29	1737	MobiDBLite	mobidb-lite	consensus disorder prediction	120	144	-	T	20-01-2026	-	-	-	-
CEM14591.1	3cb2eccea2dfb2c8fb1b20c4882bcd29	1737	MobiDBLite	mobidb-lite	consensus disorder prediction	447	468	-	T	20-01-2026	-	-	-	-
CEM14591.1	3cb2eccea2dfb2c8fb1b20c4882bcd29	1737	MobiDBLite	mobidb-lite	consensus disorder prediction	382	397	-	T	20-01-2026	-	-	-	-
CEM14591.1	3cb2eccea2dfb2c8fb1b20c4882bcd29	1737	MobiDBLite	mobidb-lite	consensus disorder prediction	1401	1443	-	T	20-01-2026	-	-	-	-
CEM14591.1	3cb2eccea2dfb2c8fb1b20c4882bcd29	1737	MobiDBLite	mobidb-lite	consensus disorder prediction	1414	1431	-	T	20-01-2026	-	-	-	-
CEM14591.1	3cb2eccea2dfb2c8fb1b20c4882bcd29	1737	MobiDBLite	mobidb-lite	consensus disorder prediction	346	399	-	T	20-01-2026	-	-	-	-
CEM14591.1	3cb2eccea2dfb2c8fb1b20c4882bcd29	1737	MobiDBLite	mobidb-lite	consensus disorder prediction	1623	1652	-	T	20-01-2026	-	-	-	-
CEM14591.1	3cb2eccea2dfb2c8fb1b20c4882bcd29	1737	MobiDBLite	mobidb-lite	consensus disorder prediction	1124	1133	-	T	20-01-2026	-	-	-	-
CEM14591.1	3cb2eccea2dfb2c8fb1b20c4882bcd29	1737	MobiDBLite	mobidb-lite	consensus disorder prediction	1	50	-	T	20-01-2026	-	-	-	-
CEM14591.1	3cb2eccea2dfb2c8fb1b20c4882bcd29	1737	MobiDBLite	mobidb-lite	consensus disorder prediction	700	710	-	T	20-01-2026	-	-	-	-
CEM14591.1	3cb2eccea2dfb2c8fb1b20c4882bcd29	1737	MobiDBLite	mobidb-lite	consensus disorder prediction	949	973	-	T	20-01-2026	-	-	-	-
CEM14591.1	3cb2eccea2dfb2c8fb1b20c4882bcd29	1737	MobiDBLite	mobidb-lite	consensus disorder prediction	35	45	-	T	20-01-2026	-	-	-	-
CEM14591.1	3cb2eccea2dfb2c8fb1b20c4882bcd29	1737	SUPERFAMILY	SSF54001	Cysteine proteinases	210	346	7.65E-16	T	20-01-2026	IPR038765	Papain-like cysteine peptidase superfamily	-	MetaCyc:PWY-1061|MetaCyc:PWY-1187|MetaCyc:PWY-1921|MetaCyc:PWY-2083|MetaCyc:PWY-2541|MetaCyc:PWY-2821|MetaCyc:PWY-3542|MetaCyc:PWY-3602|MetaCyc:PWY-361|MetaCyc:PWY-4021|MetaCyc:PWY-4121|MetaCyc:PWY-4161|MetaCyc:PWY-4202|MetaCyc:PWY-4801|MetaCyc:PWY-4922|MetaCyc:PWY-5048|MetaCyc:PWY-5059|MetaCyc:PWY-5105|MetaCyc:PWY-5109|MetaCyc:PWY-5139|MetaCyc:PWY-5268|MetaCyc:PWY-5284|MetaCyc:PWY-5292|MetaCyc:P…
CEM14591.1	3cb2eccea2dfb2c8fb1b20c4882bcd29	1737	Coils	Coil	Coil	1653	1673	-	T	20-01-2026	-	-	-	-
CEM14591.1	3cb2eccea2dfb2c8fb1b20c4882bcd29	1737	Coils	Coil	Coil	1503	1523	-	T	20-01-2026	-	-	-	-
CEM14591.1	3cb2eccea2dfb2c8fb1b20c4882bcd29	1737	ProSiteProfiles	PS50203	Cysteine proteinase, calpain-type, catalytic domain profile.	202	314	9.447217	T	20-01-2026	IPR001300	Peptidase C2, calpain, catalytic domain	GO:0004198(InterPro)|GO:0006508(InterPro)	Reactome:R-BTA-1474228|Reactome:R-CEL-6798695|Reactome:R-DME-6798695|Reactome:R-HSA-1474228|Reactome:R-HSA-6798695|Reactome:R-HSA-6809371|Reactome:R-HSA-8862803|Reactome:R-MMU-1474228|Reactome:R-MMU-6798695|Reactome:R-RNO-1474228|Reactome:R-RNO-6798695|Reactome:R-SSC-1474228|Reactome:R-SSC-6798695
EP00390_Vitrella_brassicaformis_P012754	3cb2eccea2dfb2c8fb1b20c4882bcd29	1737	PANTHER	PTHR48125	LP07818P1	301	803	6.0E-38	T	20-01-2026	-	-	-	-
EP00390_Vitrella_brassicaformis_P012754	3cb2eccea2dfb2c8fb1b20c4882bcd29	1737	MobiDBLite	mobidb-lite	consensus disorder prediction	934	975	-	T	20-01-2026	-	-	-	-
EP00390_Vitrella_brassicaformis_P012754	3cb2eccea2dfb2c8fb1b20c4882bcd29	1737	MobiDBLite	mobidb-lite	consensus disorder prediction	355	371	-	T	20-01-2026	-	-	-	-
EP00390_Vitrella_brassicaformis_P012754	3cb2eccea2dfb2c8fb1b20c4882bcd29	1737	MobiDBLite	mobidb-lite	consensus disorder prediction	103	153	-	T	20-01-2026	-	-	-	-
EP00390_Vitrella_brassicaformis_P012754	3cb2eccea2dfb2c8fb1b20c4882bcd29	1737	MobiDBLite	mobidb-lite	consensus disorder prediction	666	681	-	T	20-01-2026	-	-	-	-
EP00390_Vitrella_brassicaformis_P012754	3cb2eccea2dfb2c8fb1b20c4882bcd29	1737	MobiDBLite	mobidb-lite	consensus disorder prediction	682	699	-	T	20-01-2026	-	-	-	-
EP00390_Vitrella_brassicaformis_P012754	3cb2eccea2dfb2c8fb1b20c4882bcd29	1737	MobiDBLite	mobidb-lite	consensus disorder prediction	1137	1148	-	T	20-01-2026	-	-	-	-
EP00390_Vitrella_brassicaformis_P012754	3cb2eccea2dfb2c8fb1b20c4882bcd29	1737	MobiDBLite	mobidb-lite	consensus disorder prediction	483	512	-	T	20-01-2026	-	-	-	-
EP00390_Vitrella_brassicaformis_P012754	3cb2eccea2dfb2c8fb1b20c4882bcd29	1737	MobiDBLite	mobidb-lite	consensus disorder prediction	1	15	-	T	20-01-2026	-	-	-	-
EP00390_Vitrella_brassicaformis_P012754	3cb2eccea2dfb2c8fb1b20c4882bcd29	1737	MobiDBLite	mobidb-lite	consensus disorder prediction	605	715	-	T	20-01-2026	-	-	-	-
EP00390_Vitrella_brassicaformis_P012754	3cb2eccea2dfb2c8fb1b20c4882bcd29	1737	MobiDBLite	mobidb-lite	consensus disorder prediction	763	796	-	T	20-01-2026	-	-	-	-
EP00390_Vitrella_brassicaformis_P012754	3cb2eccea2dfb2c8fb1b20c4882bcd29	1737	MobiDBLite	mobidb-lite	consensus disorder prediction	1273	1296	-	T	20-01-2026	-	-	-	-
EP00390_Vitrella_brassicaformis_P012754	3cb2eccea2dfb2c8fb1b20c4882bcd29	1737	MobiDBLite	mobidb-lite	consensus disorder prediction	487	499	-	T	20-01-2026	-	-	-	-
EP00390_Vitrella_brassicaformis_P012754	3cb2eccea2dfb2c8fb1b20c4882bcd29	1737	MobiDBLite	mobidb-lite	consensus disorder prediction	767	782	-	T	20-01-2026	-	-	-	-
EP00390_Vitrella_brassicaformis_P012754	3cb2eccea2dfb2c8fb1b20c4882bcd29	1737	MobiDBLite	mobidb-lite	consensus disorder prediction	1115	1163	-	T	20-01-2026	-	-	-	-
EP00390_Vitrella_brassicaformis_P012754	3cb2eccea2dfb2c8fb1b20c4882bcd29	1737	MobiDBLite	mobidb-lite	consensus disorder prediction	120	144	-	T	20-01-2026	-	-	-	-
EP00390_Vitrella_brassicaformis_P012754	3cb2eccea2dfb2c8fb1b20c4882bcd29	1737	MobiDBLite	mobidb-lite	consensus disorder prediction	447	468	-	T	20-01-2026	-	-	-	-
EP00390_Vitrella_brassicaformis_P012754	3cb2eccea2dfb2c8fb1b20c4882bcd29	1737	MobiDBLite	mobidb-lite	consensus disorder prediction	382	397	-	T	20-01-2026	-	-	-	-
EP00390_Vitrella_brassicaformis_P012754	3cb2eccea2dfb2c8fb1b20c4882bcd29	1737	MobiDBLite	mobidb-lite	consensus disorder prediction	1401	1443	-	T	20-01-2026	-	-	-	-
EP00390_Vitrella_brassicaformis_P012754	3cb2eccea2dfb2c8fb1b20c4882bcd29	1737	MobiDBLite	mobidb-lite	consensus disorder prediction	1414	1431	-	T	20-01-2026	-	-	-	-
EP00390_Vitrella_brassicaformis_P012754	3cb2eccea2dfb2c8fb1b20c4882bcd29	1737	MobiDBLite	mobidb-lite	consensus disorder prediction	346	399	-	T	20-01-2026	-	-	-	-
EP00390_Vitrella_brassicaformis_P012754	3cb2eccea2dfb2c8fb1b20c4882bcd29	1737	MobiDBLite	mobidb-lite	consensus disorder prediction	1623	1652	-	T	20-01-2026	-	-	-	-
EP00390_Vitrella_brassicaformis_P012754	3cb2eccea2dfb2c8fb1b20c4882bcd29	1737	MobiDBLite	mobidb-lite	consensus disorder prediction	1124	1133	-	T	20-01-2026	-	-	-	-
EP00390_Vitrella_brassicaformis_P012754	3cb2eccea2dfb2c8fb1b20c4882bcd29	1737	MobiDBLite	mobidb-lite	consensus disorder prediction	1	50	-	T	20-01-2026	-	-	-	-
EP00390_Vitrella_brassicaformis_P012754	3cb2eccea2dfb2c8fb1b20c4882bcd29	1737	MobiDBLite	mobidb-lite	consensus disorder prediction	700	710	-	T	20-01-2026	-	-	-	-
EP00390_Vitrella_brassicaformis_P012754	3cb2eccea2dfb2c8fb1b20c4882bcd29	1737	MobiDBLite	mobidb-lite	consensus disorder prediction	949	973	-	T	20-01-2026	-	-	-	-
EP00390_Vitrella_brassicaformis_P012754	3cb2eccea2dfb2c8fb1b20c4882bcd29	1737	MobiDBLite	mobidb-lite	consensus disorder prediction	35	45	-	T	20-01-2026	-	-	-	-
EP00390_Vitrella_brassicaformis_P012754	3cb2eccea2dfb2c8fb1b20c4882bcd29	1737	SUPERFAMILY	SSF54001	Cysteine proteinases	210	346	7.65E-16	T	20-01-2026	IPR038765	Papain-like cysteine peptidase superfamily	-	MetaCyc:PWY-1061|MetaCyc:PWY-1187|MetaCyc:PWY-1921|MetaCyc:PWY-2083|MetaCyc:PWY-2541|MetaCyc:PWY-2821|MetaCyc:PWY-3542|MetaCyc:PWY-3602|MetaCyc:PWY-361|MetaCyc:PWY-4021|MetaCyc:PWY-4121|MetaCyc:PWY-4161|MetaCyc:PWY-4202|MetaCyc:PWY-4801|MetaCyc:PWY-4922|MetaCyc:PWY-5048|MetaCyc:PWY-5059|MetaCyc:PWY-5105|MetaCyc:PWY-5109|MetaCyc:PWY-5139|MetaCyc:PWY-5268|MetaCyc:PWY-5284|MetaCyc:PWY-5292|MetaCyc:P…
EP00390_Vitrella_brassicaformis_P012754	3cb2eccea2dfb2c8fb1b20c4882bcd29	1737	Coils	Coil	Coil	1653	1673	-	T	20-01-2026	-	-	-	-
EP00390_Vitrella_brassicaformis_P012754	3cb2eccea2dfb2c8fb1b20c4882bcd29	1737	Coils	Coil	Coil	1503	1523	-	T	20-01-2026	-	-	-	-
EP00390_Vitrella_brassicaformis_P012754	3cb2eccea2dfb2c8fb1b20c4882bcd29	1737	ProSiteProfiles	PS50203	Cysteine proteinase, calpain-type, catalytic domain profile.	202	314	9.447217	T	20-01-2026	IPR001300	Peptidase C2, calpain, catalytic domain	GO:0004198(InterPro)|GO:0006508(InterPro)	Reactome:R-BTA-1474228|Reactome:R-CEL-6798695|Reactome:R-DME-6798695|Reactome:R-HSA-1474228|Reactome:R-HSA-6798695|Reactome:R-HSA-6809371|Reactome:R-HSA-8862803|Reactome:R-MMU-1474228|Reactome:R-MMU-6798695|Reactome:R-RNO-1474228|Reactome:R-RNO-6798695|Reactome:R-SSC-1474228|Reactome:R-SSC-6798695
OQR81544.1	c02ae97158cdc0561bdaf1eef6faf0b7	1107	MobiDBLite	mobidb-lite	consensus disorder prediction	106	128	-	T	20-01-2026	-	-	-	-
OQR81544.1	c02ae97158cdc0561bdaf1eef6faf0b7	1107	Pfam	PF00648	Calpain family cysteine protease	309	403	1.6E-4	T	20-01-2026	IPR001300	Peptidase C2, calpain, catalytic domain	GO:0004198(InterPro)|GO:0006508(InterPro)	Reactome:R-BTA-1474228|Reactome:R-CEL-6798695|Reactome:R-DME-6798695|Reactome:R-HSA-1474228|Reactome:R-HSA-6798695|Reactome:R-HSA-6809371|Reactome:R-HSA-8862803|Reactome:R-MMU-1474228|Reactome:R-MMU-6798695|Reactome:R-RNO-1474228|Reactome:R-RNO-6798695|Reactome:R-SSC-1474228|Reactome:R-SSC-6798695
OQR81544.1	c02ae97158cdc0561bdaf1eef6faf0b7	1107	ProSiteProfiles	PS50203	Cysteine proteinase, calpain-type, catalytic domain profile.	299	419	12.669772	T	20-01-2026	IPR001300	Peptidase C2, calpain, catalytic domain	GO:0004198(InterPro)|GO:0006508(InterPro)	Reactome:R-BTA-1474228|Reactome:R-CEL-6798695|Reactome:R-DME-6798695|Reactome:R-HSA-1474228|Reactome:R-HSA-6798695|Reactome:R-HSA-6809371|Reactome:R-HSA-8862803|Reactome:R-MMU-1474228|Reactome:R-MMU-6798695|Reactome:R-RNO-1474228|Reactome:R-RNO-6798695|Reactome:R-SSC-1474228|Reactome:R-SSC-6798695
OQR81544.1	c02ae97158cdc0561bdaf1eef6faf0b7	1107	PANTHER	PTHR46298	ANDROGLOBIN	63	435	7.0E-33	T	20-01-2026	IPR053033	Androglobin-like	-	-
OQR81544.1	c02ae97158cdc0561bdaf1eef6faf0b7	1107	SUPERFAMILY	SSF54001	Cysteine proteinases	297	423	3.53E-17	T	20-01-2026	IPR038765	Papain-like cysteine peptidase superfamily	-	MetaCyc:PWY-1061|MetaCyc:PWY-1187|MetaCyc:PWY-1921|MetaCyc:PWY-2083|MetaCyc:PWY-2541|MetaCyc:PWY-2821|MetaCyc:PWY-3542|MetaCyc:PWY-3602|MetaCyc:PWY-361|MetaCyc:PWY-4021|MetaCyc:PWY-4121|MetaCyc:PWY-4161|MetaCyc:PWY-4202|MetaCyc:PWY-4801|MetaCyc:PWY-4922|MetaCyc:PWY-5048|MetaCyc:PWY-5059|MetaCyc:PWY-5105|MetaCyc:PWY-5109|MetaCyc:PWY-5139|MetaCyc:PWY-5268|MetaCyc:PWY-5284|MetaCyc:PWY-5292|MetaCyc:P…
XP_006679542.1	bdaadd94b2b995437e56697f847af552	1359	ProSiteProfiles	PS50203	Cysteine proteinase, calpain-type, catalytic domain profile.	343	602	12.006977	T	20-01-2026	IPR001300	Peptidase C2, calpain, catalytic domain	GO:0004198(InterPro)|GO:0006508(InterPro)	Reactome:R-BTA-1474228|Reactome:R-CEL-6798695|Reactome:R-DME-6798695|Reactome:R-HSA-1474228|Reactome:R-HSA-6798695|Reactome:R-HSA-6809371|Reactome:R-HSA-8862803|Reactome:R-MMU-1474228|Reactome:R-MMU-6798695|Reactome:R-RNO-1474228|Reactome:R-RNO-6798695|Reactome:R-SSC-1474228|Reactome:R-SSC-6798695
XP_006679542.1	bdaadd94b2b995437e56697f847af552	1359	Pfam	PF22068	Androglobin, domain II	636	725	9.0E-7	T	20-01-2026	IPR054093	Androglobin, domain II	-	-
XP_006679542.1	bdaadd94b2b995437e56697f847af552	1359	Pfam	PF22070	Androglobin, domain V	856	940	0.0028	T	20-01-2026	IPR054095	Androglobin, domain V	-	-
XP_006679542.1	bdaadd94b2b995437e56697f847af552	1359	Pfam	PF00648	Calpain family cysteine protease	350	438	3.9E-4	T	20-01-2026	IPR001300	Peptidase C2, calpain, catalytic domain	GO:0004198(InterPro)|GO:0006508(InterPro)	Reactome:R-BTA-1474228|Reactome:R-CEL-6798695|Reactome:R-DME-6798695|Reactome:R-HSA-1474228|Reactome:R-HSA-6798695|Reactome:R-HSA-6809371|Reactome:R-HSA-8862803|Reactome:R-MMU-1474228|Reactome:R-MMU-6798695|Reactome:R-RNO-1474228|Reactome:R-RNO-6798695|Reactome:R-SSC-1474228|Reactome:R-SSC-6798695
XP_006679542.1	bdaadd94b2b995437e56697f847af552	1359	SMART	SM00230	cys_prot_2	267	608	2.8E-4	T	20-01-2026	IPR001300	Peptidase C2, calpain, catalytic domain	GO:0004198(InterPro)|GO:0006508(InterPro)	Reactome:R-BTA-1474228|Reactome:R-CEL-6798695|Reactome:R-DME-6798695|Reactome:R-HSA-1474228|Reactome:R-HSA-6798695|Reactome:R-HSA-6809371|Reactome:R-HSA-8862803|Reactome:R-MMU-1474228|Reactome:R-MMU-6798695|Reactome:R-RNO-1474228|Reactome:R-RNO-6798695|Reactome:R-SSC-1474228|Reactome:R-SSC-6798695
XP_006679542.1	bdaadd94b2b995437e56697f847af552	1359	PANTHER	PTHR46298	ANDROGLOBIN	727	1359	0.0	T	20-01-2026	IPR053033	Androglobin-like	-	-
XP_006679542.1	bdaadd94b2b995437e56697f847af552	1359	MobiDBLite	mobidb-lite	consensus disorder prediction	226	235	-	T	20-01-2026	-	-	-	-
XP_006679542.1	bdaadd94b2b995437e56697f847af552	1359	MobiDBLite	mobidb-lite	consensus disorder prediction	493	516	-	T	20-01-2026	-	-	-	-
XP_006679542.1	bdaadd94b2b995437e56697f847af552	1359	MobiDBLite	mobidb-lite	consensus disorder prediction	1324	1359	-	T	20-01-2026	-	-	-	-
XP_006679542.1	bdaadd94b2b995437e56697f847af552	1359	MobiDBLite	mobidb-lite	consensus disorder prediction	221	245	-	T	20-01-2026	-	-	-	-
XP_006679542.1	bdaadd94b2b995437e56697f847af552	1359	MobiDBLite	mobidb-lite	consensus disorder prediction	1332	1348	-	T	20-01-2026	-	-	-	-
XP_006679542.1	bdaadd94b2b995437e56697f847af552	1359	MobiDBLite	mobidb-lite	consensus disorder prediction	1	31	-	T	20-01-2026	-	-	-	-
XP_006679542.1	bdaadd94b2b995437e56697f847af552	1359	MobiDBLite	mobidb-lite	consensus disorder prediction	990	1012	-	T	20-01-2026	-	-	-	-
XP_006679542.1	bdaadd94b2b995437e56697f847af552	1359	Pfam	PF22069	Androglobin, domain IV	736	841	1.5E-22	T	20-01-2026	IPR054094	Androglobin, domain IV	-	-
XP_006679542.1	bdaadd94b2b995437e56697f847af552	1359	SUPERFAMILY	SSF54001	Cysteine proteinases	340	605	4.77E-23	T	20-01-2026	IPR038765	Papain-like cysteine peptidase superfamily	-	MetaCyc:PWY-1061|MetaCyc:PWY-1187|MetaCyc:PWY-1921|MetaCyc:PWY-2083|MetaCyc:PWY-2541|MetaCyc:PWY-2821|MetaCyc:PWY-3542|MetaCyc:PWY-3602|MetaCyc:PWY-361|MetaCyc:PWY-4021|MetaCyc:PWY-4121|MetaCyc:PWY-4161|MetaCyc:PWY-4202|MetaCyc:PWY-4801|MetaCyc:PWY-4922|MetaCyc:PWY-5048|MetaCyc:PWY-5059|MetaCyc:PWY-5105|MetaCyc:PWY-5109|MetaCyc:PWY-5139|MetaCyc:PWY-5268|MetaCyc:PWY-5284|MetaCyc:PWY-5292|MetaCyc:P…
EP00130_Batrachochytrium_dendrobatidis_P004667	bdaadd94b2b995437e56697f847af552	1359	ProSiteProfiles	PS50203	Cysteine proteinase, calpain-type, catalytic domain profile.	343	602	12.006977	T	20-01-2026	IPR001300	Peptidase C2, calpain, catalytic domain	GO:0004198(InterPro)|GO:0006508(InterPro)	Reactome:R-BTA-1474228|Reactome:R-CEL-6798695|Reactome:R-DME-6798695|Reactome:R-HSA-1474228|Reactome:R-HSA-6798695|Reactome:R-HSA-6809371|Reactome:R-HSA-8862803|Reactome:R-MMU-1474228|Reactome:R-MMU-6798695|Reactome:R-RNO-1474228|Reactome:R-RNO-6798695|Reactome:R-SSC-1474228|Reactome:R-SSC-6798695
EP00130_Batrachochytrium_dendrobatidis_P004667	bdaadd94b2b995437e56697f847af552	1359	Pfam	PF22068	Androglobin, domain II	636	725	9.0E-7	T	20-01-2026	IPR054093	Androglobin, domain II	-	-
EP00130_Batrachochytrium_dendrobatidis_P004667	bdaadd94b2b995437e56697f847af552	1359	Pfam	PF22070	Androglobin, domain V	856	940	0.0028	T	20-01-2026	IPR054095	Androglobin, domain V	-	-
EP00130_Batrachochytrium_dendrobatidis_P004667	bdaadd94b2b995437e56697f847af552	1359	Pfam	PF00648	Calpain family cysteine protease	350	438	3.9E-4	T	20-01-2026	IPR001300	Peptidase C2, calpain, catalytic domain	GO:0004198(InterPro)|GO:0006508(InterPro)	Reactome:R-BTA-1474228|Reactome:R-CEL-6798695|Reactome:R-DME-6798695|Reactome:R-HSA-1474228|Reactome:R-HSA-6798695|Reactome:R-HSA-6809371|Reactome:R-HSA-8862803|Reactome:R-MMU-1474228|Reactome:R-MMU-6798695|Reactome:R-RNO-1474228|Reactome:R-RNO-6798695|Reactome:R-SSC-1474228|Reactome:R-SSC-6798695
EP00130_Batrachochytrium_dendrobatidis_P004667	bdaadd94b2b995437e56697f847af552	1359	SMART	SM00230	cys_prot_2	267	608	2.8E-4	T	20-01-2026	IPR001300	Peptidase C2, calpain, catalytic domain	GO:0004198(InterPro)|GO:0006508(InterPro)	Reactome:R-BTA-1474228|Reactome:R-CEL-6798695|Reactome:R-DME-6798695|Reactome:R-HSA-1474228|Reactome:R-HSA-6798695|Reactome:R-HSA-6809371|Reactome:R-HSA-8862803|Reactome:R-MMU-1474228|Reactome:R-MMU-6798695|Reactome:R-RNO-1474228|Reactome:R-RNO-6798695|Reactome:R-SSC-1474228|Reactome:R-SSC-6798695
EP00130_Batrachochytrium_dendrobatidis_P004667	bdaadd94b2b995437e56697f847af552	1359	PANTHER	PTHR46298	ANDROGLOBIN	727	1359	0.0	T	20-01-2026	IPR053033	Androglobin-like	-	-
EP00130_Batrachochytrium_dendrobatidis_P004667	bdaadd94b2b995437e56697f847af552	1359	MobiDBLite	mobidb-lite	consensus disorder prediction	226	235	-	T	20-01-2026	-	-	-	-
EP00130_Batrachochytrium_dendrobatidis_P004667	bdaadd94b2b995437e56697f847af552	1359	MobiDBLite	mobidb-lite	consensus disorder prediction	493	516	-	T	20-01-2026	-	-	-	-
EP00130_Batrachochytrium_dendrobatidis_P004667	bdaadd94b2b995437e56697f847af552	1359	MobiDBLite	mobidb-lite	consensus disorder prediction	1324	1359	-	T	20-01-2026	-	-	-	-
EP00130_Batrachochytrium_dendrobatidis_P004667	bdaadd94b2b995437e56697f847af552	1359	MobiDBLite	mobidb-lite	consensus disorder prediction	221	245	-	T	20-01-2026	-	-	-	-
EP00130_Batrachochytrium_dendrobatidis_P004667	bdaadd94b2b995437e56697f847af552	1359	MobiDBLite	mobidb-lite	consensus disorder prediction	1332	1348	-	T	20-01-2026	-	-	-	-
EP00130_Batrachochytrium_dendrobatidis_P004667	bdaadd94b2b995437e56697f847af552	1359	MobiDBLite	mobidb-lite	consensus disorder prediction	1	31	-	T	20-01-2026	-	-	-	-
EP00130_Batrachochytrium_dendrobatidis_P004667	bdaadd94b2b995437e56697f847af552	1359	MobiDBLite	mobidb-lite	consensus disorder prediction	990	1012	-	T	20-01-2026	-	-	-	-
EP00130_Batrachochytrium_dendrobatidis_P004667	bdaadd94b2b995437e56697f847af552	1359	Pfam	PF22069	Androglobin, domain IV	736	841	1.5E-22	T	20-01-2026	IPR054094	Androglobin, domain IV	-	-
EP00130_Batrachochytrium_dendrobatidis_P004667	bdaadd94b2b995437e56697f847af552	1359	SUPERFAMILY	SSF54001	Cysteine proteinases	340	605	4.77E-23	T	20-01-2026	IPR038765	Papain-like cysteine peptidase superfamily	-	MetaCyc:PWY-1061|MetaCyc:PWY-1187|MetaCyc:PWY-1921|MetaCyc:PWY-2083|MetaCyc:PWY-2541|MetaCyc:PWY-2821|MetaCyc:PWY-3542|MetaCyc:PWY-3602|MetaCyc:PWY-361|MetaCyc:PWY-4021|MetaCyc:PWY-4121|MetaCyc:PWY-4161|MetaCyc:PWY-4202|MetaCyc:PWY-4801|MetaCyc:PWY-4922|MetaCyc:PWY-5048|MetaCyc:PWY-5059|MetaCyc:PWY-5105|MetaCyc:PWY-5109|MetaCyc:PWY-5139|MetaCyc:PWY-5268|MetaCyc:PWY-5284|MetaCyc:PWY-5292|MetaCyc:P…
EP00162_Nutomonas_longa_P009504	fa2d85a2cd6861bb96c13c7676ea3d74	1299	SUPERFAMILY	SSF54001	Cysteine proteinases	220	491	1.92E-22	T	20-01-2026	IPR038765	Papain-like cysteine peptidase superfamily	-	MetaCyc:PWY-1061|MetaCyc:PWY-1187|MetaCyc:PWY-1921|MetaCyc:PWY-2083|MetaCyc:PWY-2541|MetaCyc:PWY-2821|MetaCyc:PWY-3542|MetaCyc:PWY-3602|MetaCyc:PWY-361|MetaCyc:PWY-4021|MetaCyc:PWY-4121|MetaCyc:PWY-4161|MetaCyc:PWY-4202|MetaCyc:PWY-4801|MetaCyc:PWY-4922|MetaCyc:PWY-5048|MetaCyc:PWY-5059|MetaCyc:PWY-5105|MetaCyc:PWY-5109|MetaCyc:PWY-5139|MetaCyc:PWY-5268|MetaCyc:PWY-5284|MetaCyc:PWY-5292|MetaCyc:P…
EP00162_Nutomonas_longa_P009504	fa2d85a2cd6861bb96c13c7676ea3d74	1299	PANTHER	PTHR46298	ANDROGLOBIN	123	312	1.5E-23	T	20-01-2026	IPR053033	Androglobin-like	-	-
EP00162_Nutomonas_longa_P009504	fa2d85a2cd6861bb96c13c7676ea3d74	1299	Pfam	PF00648	Calpain family cysteine protease	229	489	2.4E-4	T	20-01-2026	IPR001300	Peptidase C2, calpain, catalytic domain	GO:0004198(InterPro)|GO:0006508(InterPro)	Reactome:R-BTA-1474228|Reactome:R-CEL-6798695|Reactome:R-DME-6798695|Reactome:R-HSA-1474228|Reactome:R-HSA-6798695|Reactome:R-HSA-6809371|Reactome:R-HSA-8862803|Reactome:R-MMU-1474228|Reactome:R-MMU-6798695|Reactome:R-RNO-1474228|Reactome:R-RNO-6798695|Reactome:R-SSC-1474228|Reactome:R-SSC-6798695
EP00162_Nutomonas_longa_P009504	fa2d85a2cd6861bb96c13c7676ea3d74	1299	ProSiteProfiles	PS50203	Cysteine proteinase, calpain-type, catalytic domain profile.	209	487	13.881087	T	20-01-2026	IPR001300	Peptidase C2, calpain, catalytic domain	GO:0004198(InterPro)|GO:0006508(InterPro)	Reactome:R-BTA-1474228|Reactome:R-CEL-6798695|Reactome:R-DME-6798695|Reactome:R-HSA-1474228|Reactome:R-HSA-6798695|Reactome:R-HSA-6809371|Reactome:R-HSA-8862803|Reactome:R-MMU-1474228|Reactome:R-MMU-6798695|Reactome:R-RNO-1474228|Reactome:R-RNO-6798695|Reactome:R-SSC-1474228|Reactome:R-SSC-6798695
EP00162_Nutomonas_longa_P009504	fa2d85a2cd6861bb96c13c7676ea3d74	1299	MobiDBLite	mobidb-lite	consensus disorder prediction	989	1037	-	T	20-01-2026	-	-	-	-
EP00162_Nutomonas_longa_P009504	fa2d85a2cd6861bb96c13c7676ea3d74	1299	MobiDBLite	mobidb-lite	consensus disorder prediction	1240	1251	-	T	20-01-2026	-	-	-	-
EP00162_Nutomonas_longa_P009504	fa2d85a2cd6861bb96c13c7676ea3d74	1299	MobiDBLite	mobidb-lite	consensus disorder prediction	1	20	-	T	20-01-2026	-	-	-	-
EP00162_Nutomonas_longa_P009504	fa2d85a2cd6861bb96c13c7676ea3d74	1299	MobiDBLite	mobidb-lite	consensus disorder prediction	1278	1292	-	T	20-01-2026	-	-	-	-
EP00162_Nutomonas_longa_P009504	fa2d85a2cd6861bb96c13c7676ea3d74	1299	MobiDBLite	mobidb-lite	consensus disorder prediction	1236	1299	-	T	20-01-2026	-	-	-	-
EP00162_Nutomonas_longa_P009504	fa2d85a2cd6861bb96c13c7676ea3d74	1299	MobiDBLite	mobidb-lite	consensus disorder prediction	1124	1138	-	T	20-01-2026	-	-	-	-
EP00162_Nutomonas_longa_P009504	fa2d85a2cd6861bb96c13c7676ea3d74	1299	MobiDBLite	mobidb-lite	consensus disorder prediction	634	715	-	T	20-01-2026	-	-	-	-
EP00162_Nutomonas_longa_P009504	fa2d85a2cd6861bb96c13c7676ea3d74	1299	MobiDBLite	mobidb-lite	consensus disorder prediction	1013	1022	-	T	20-01-2026	-	-	-	-
EP00162_Nutomonas_longa_P009504	fa2d85a2cd6861bb96c13c7676ea3d74	1299	MobiDBLite	mobidb-lite	consensus disorder prediction	1103	1175	-	T	20-01-2026	-	-	-	-
EP00162_Nutomonas_longa_P009504	fa2d85a2cd6861bb96c13c7676ea3d74	1299	MobiDBLite	mobidb-lite	consensus disorder prediction	1153	1163	-	T	20-01-2026	-	-	-	-
EP00162_Nutomonas_longa_P009504	fa2d85a2cd6861bb96c13c7676ea3d74	1299	MobiDBLite	mobidb-lite	consensus disorder prediction	683	698	-	T	20-01-2026	-	-	-	-
EP00110_Nematostella_vectensis_P018690	4bcd35931892d916a98378b5a55a7964	1134	PANTHER	PTHR46298	ANDROGLOBIN	1	788	9.6E-291	T	20-01-2026	IPR053033	Androglobin-like	-	-
EP00110_Nematostella_vectensis_P018690	4bcd35931892d916a98378b5a55a7964	1134	Pfam	PF00648	Calpain family cysteine protease	228	334	1.8E-5	T	20-01-2026	IPR001300	Peptidase C2, calpain, catalytic domain	GO:0004198(InterPro)|GO:0006508(InterPro)	Reactome:R-BTA-1474228|Reactome:R-CEL-6798695|Reactome:R-DME-6798695|Reactome:R-HSA-1474228|Reactome:R-HSA-6798695|Reactome:R-HSA-6809371|Reactome:R-HSA-8862803|Reactome:R-MMU-1474228|Reactome:R-MMU-6798695|Reactome:R-RNO-1474228|Reactome:R-RNO-6798695|Reactome:R-SSC-1474228|Reactome:R-SSC-6798695
EP00110_Nematostella_vectensis_P018690	4bcd35931892d916a98378b5a55a7964	1134	SUPERFAMILY	SSF54001	Cysteine proteinases	61	777	1.96E-36	T	20-01-2026	IPR038765	Papain-like cysteine peptidase superfamily	-	MetaCyc:PWY-1061|MetaCyc:PWY-1187|MetaCyc:PWY-1921|MetaCyc:PWY-2083|MetaCyc:PWY-2541|MetaCyc:PWY-2821|MetaCyc:PWY-3542|MetaCyc:PWY-3602|MetaCyc:PWY-361|MetaCyc:PWY-4021|MetaCyc:PWY-4121|MetaCyc:PWY-4161|MetaCyc:PWY-4202|MetaCyc:PWY-4801|MetaCyc:PWY-4922|MetaCyc:PWY-5048|MetaCyc:PWY-5059|MetaCyc:PWY-5105|MetaCyc:PWY-5109|MetaCyc:PWY-5139|MetaCyc:PWY-5268|MetaCyc:PWY-5284|MetaCyc:PWY-5292|MetaCyc:P…
EP00110_Nematostella_vectensis_P018690	4bcd35931892d916a98378b5a55a7964	1134	SUPERFAMILY	SSF46458	Globin-like	846	886	9.45E-5	T	20-01-2026	IPR009050	Globin-like superfamily	-	MetaCyc:PWY-1381|MetaCyc:PWY-5165|MetaCyc:PWY-5292|MetaCyc:PWY-6088|MetaCyc:PWY-6216|MetaCyc:PWY-6217|MetaCyc:PWY-6533|MetaCyc:PWY-6854|MetaCyc:PWY-7403|MetaCyc:PWY-7496|MetaCyc:PWY-7683|Reactome:R-BTA-1237044|Reactome:R-BTA-1247673|Reactome:R-BTA-2168880|Reactome:R-BTA-6798695|Reactome:R-BTA-8981607|Reactome:R-BTA-9707564|Reactome:R-BTA-9707616|Reactome:R-CFA-8981607|Reactome:R-DRE-1237044|React…
EP00110_Nematostella_vectensis_P018690	4bcd35931892d916a98378b5a55a7964	1134	SMART	SM00230	cys_prot_2	160	787	0.0015	T	20-01-2026	IPR001300	Peptidase C2, calpain, catalytic domain	GO:0004198(InterPro)|GO:0006508(InterPro)	Reactome:R-BTA-1474228|Reactome:R-CEL-6798695|Reactome:R-DME-6798695|Reactome:R-HSA-1474228|Reactome:R-HSA-6798695|Reactome:R-HSA-6809371|Reactome:R-HSA-8862803|Reactome:R-MMU-1474228|Reactome:R-MMU-6798695|Reactome:R-RNO-1474228|Reactome:R-RNO-6798695|Reactome:R-SSC-1474228|Reactome:R-SSC-6798695
EP00110_Nematostella_vectensis_P018690	4bcd35931892d916a98378b5a55a7964	1134	Gene3D	G3DSA:1.10.490.10	Globins	839	896	2.8E-7	T	20-01-2026	IPR012292	Globin/Protoglobin	GO:0019825(InterPro)|GO:0020037(InterPro)	MetaCyc:PWY-1381|MetaCyc:PWY-5165|MetaCyc:PWY-5292|MetaCyc:PWY-6088|MetaCyc:PWY-6216|MetaCyc:PWY-6217|MetaCyc:PWY-6533|MetaCyc:PWY-6854|MetaCyc:PWY-7403|MetaCyc:PWY-7496|MetaCyc:PWY-7683|Reactome:R-BTA-1237044|Reactome:R-BTA-1247673|Reactome:R-BTA-2168880|Reactome:R-BTA-6798695|Reactome:R-BTA-8981607|Reactome:R-BTA-9707564|Reactome:R-BTA-9707616|Reactome:R-CFA-8981607|Reactome:R-DRE-1237044|React…
EP00110_Nematostella_vectensis_P018690	4bcd35931892d916a98378b5a55a7964	1134	Pfam	PF22069	Androglobin, domain IV	893	965	3.1E-25	T	20-01-2026	IPR054094	Androglobin, domain IV	-	-
EP00110_Nematostella_vectensis_P018690	4bcd35931892d916a98378b5a55a7964	1134	ProSiteProfiles	PS50203	Cysteine proteinase, calpain-type, catalytic domain profile.	227	337	11.287045	T	20-01-2026	IPR001300	Peptidase C2, calpain, catalytic domain	GO:0004198(InterPro)|GO:0006508(InterPro)	Reactome:R-BTA-1474228|Reactome:R-CEL-6798695|Reactome:R-DME-6798695|Reactome:R-HSA-1474228|Reactome:R-HSA-6798695|Reactome:R-HSA-6809371|Reactome:R-HSA-8862803|Reactome:R-MMU-1474228|Reactome:R-MMU-6798695|Reactome:R-RNO-1474228|Reactome:R-RNO-6798695|Reactome:R-SSC-1474228|Reactome:R-SSC-6798695
EP00110_Nematostella_vectensis_P018690	4bcd35931892d916a98378b5a55a7964	1134	Coils	Coil	Coil	173	193	-	T	20-01-2026	-	-	-	-
EP00110_Nematostella_vectensis_P018690	4bcd35931892d916a98378b5a55a7964	1134	MobiDBLite	mobidb-lite	consensus disorder prediction	710	719	-	T	20-01-2026	-	-	-	-
EP00110_Nematostella_vectensis_P018690	4bcd35931892d916a98378b5a55a7964	1134	MobiDBLite	mobidb-lite	consensus disorder prediction	353	390	-	T	20-01-2026	-	-	-	-
EP00110_Nematostella_vectensis_P018690	4bcd35931892d916a98378b5a55a7964	1134	MobiDBLite	mobidb-lite	consensus disorder prediction	475	498	-	T	20-01-2026	-	-	-	-
EP00110_Nematostella_vectensis_P018690	4bcd35931892d916a98378b5a55a7964	1134	MobiDBLite	mobidb-lite	consensus disorder prediction	1	10	-	T	20-01-2026	-	-	-	-
EP00110_Nematostella_vectensis_P018690	4bcd35931892d916a98378b5a55a7964	1134	MobiDBLite	mobidb-lite	consensus disorder prediction	720	754	-	T	20-01-2026	-	-	-	-
EP00110_Nematostella_vectensis_P018690	4bcd35931892d916a98378b5a55a7964	1134	MobiDBLite	mobidb-lite	consensus disorder prediction	339	402	-	T	20-01-2026	-	-	-	-
EP00110_Nematostella_vectensis_P018690	4bcd35931892d916a98378b5a55a7964	1134	MobiDBLite	mobidb-lite	consensus disorder prediction	170	192	-	T	20-01-2026	-	-	-	-
EP00110_Nematostella_vectensis_P018690	4bcd35931892d916a98378b5a55a7964	1134	MobiDBLite	mobidb-lite	consensus disorder prediction	681	700	-	T	20-01-2026	-	-	-	-
EP00110_Nematostella_vectensis_P018690	4bcd35931892d916a98378b5a55a7964	1134	MobiDBLite	mobidb-lite	consensus disorder prediction	62	93	-	T	20-01-2026	-	-	-	-
EP00110_Nematostella_vectensis_P018690	4bcd35931892d916a98378b5a55a7964	1134	MobiDBLite	mobidb-lite	consensus disorder prediction	516	754	-	T	20-01-2026	-	-	-	-
EP00110_Nematostella_vectensis_P018690	4bcd35931892d916a98378b5a55a7964	1134	MobiDBLite	mobidb-lite	consensus disorder prediction	570	634	-	T	20-01-2026	-	-	-	-
EP00110_Nematostella_vectensis_P018690	4bcd35931892d916a98378b5a55a7964	1134	MobiDBLite	mobidb-lite	consensus disorder prediction	170	205	-	T	20-01-2026	-	-	-	-
EP00110_Nematostella_vectensis_P018690	4bcd35931892d916a98378b5a55a7964	1134	MobiDBLite	mobidb-lite	consensus disorder prediction	1	93	-	T	20-01-2026	-	-	-	-
KAM3133078.1	e96398466939562495288727e4909879	1393	Coils	Coil	Coil	501	535	-	T	20-01-2026	-	-	-	-
KAM3133078.1	e96398466939562495288727e4909879	1393	Coils	Coil	Coil	1244	1278	-	T	20-01-2026	-	-	-	-
KAM3133078.1	e96398466939562495288727e4909879	1393	SUPERFAMILY	SSF54001	Cysteine proteinases	188	648	2.29E-21	T	20-01-2026	IPR038765	Papain-like cysteine peptidase superfamily	-	MetaCyc:PWY-1061|MetaCyc:PWY-1187|MetaCyc:PWY-1921|MetaCyc:PWY-2083|MetaCyc:PWY-2541|MetaCyc:PWY-2821|MetaCyc:PWY-3542|MetaCyc:PWY-3602|MetaCyc:PWY-361|MetaCyc:PWY-4021|MetaCyc:PWY-4121|MetaCyc:PWY-4161|MetaCyc:PWY-4202|MetaCyc:PWY-4801|MetaCyc:PWY-4922|MetaCyc:PWY-5048|MetaCyc:PWY-5059|MetaCyc:PWY-5105|MetaCyc:PWY-5109|MetaCyc:PWY-5139|MetaCyc:PWY-5268|MetaCyc:PWY-5284|MetaCyc:PWY-5292|MetaCyc:P…
KAM3133078.1	e96398466939562495288727e4909879	1393	PANTHER	PTHR46298	ANDROGLOBIN	1046	1391	1.2E-72	T	20-01-2026	IPR053033	Androglobin-like	-	-
KAM3133078.1	e96398466939562495288727e4909879	1393	MobiDBLite	mobidb-lite	consensus disorder prediction	519	539	-	T	20-01-2026	-	-	-	-
KAM3133078.1	e96398466939562495288727e4909879	1393	MobiDBLite	mobidb-lite	consensus disorder prediction	1139	1161	-	T	20-01-2026	-	-	-	-
KAM3133078.1	e96398466939562495288727e4909879	1393	MobiDBLite	mobidb-lite	consensus disorder prediction	1	10	-	T	20-01-2026	-	-	-	-
KAM3133078.1	e96398466939562495288727e4909879	1393	MobiDBLite	mobidb-lite	consensus disorder prediction	519	529	-	T	20-01-2026	-	-	-	-
KAM3133078.1	e96398466939562495288727e4909879	1393	MobiDBLite	mobidb-lite	consensus disorder prediction	1	46	-	T	20-01-2026	-	-	-	-
KAM3133078.1	e96398466939562495288727e4909879	1393	MobiDBLite	mobidb-lite	consensus disorder prediction	1115	1161	-	T	20-01-2026	-	-	-	-
KAM3133078.1	e96398466939562495288727e4909879	1393	MobiDBLite	mobidb-lite	consensus disorder prediction	1372	1393	-	T	20-01-2026	-	-	-	-
KAM3133078.1	e96398466939562495288727e4909879	1393	Pfam	PF00648	Calpain family cysteine protease	243	398	0.038	T	20-01-2026	IPR001300	Peptidase C2, calpain, catalytic domain	GO:0004198(InterPro)|GO:0006508(InterPro)	Reactome:R-BTA-1474228|Reactome:R-CEL-6798695|Reactome:R-DME-6798695|Reactome:R-HSA-1474228|Reactome:R-HSA-6798695|Reactome:R-HSA-6809371|Reactome:R-HSA-8862803|Reactome:R-MMU-1474228|Reactome:R-MMU-6798695|Reactome:R-RNO-1474228|Reactome:R-RNO-6798695|Reactome:R-SSC-1474228|Reactome:R-SSC-6798695
EP00129_Allomyces_macrogynus_P009089	5bc002b9f6c5c1312b6d8af28e436490	1612	MobiDBLite	mobidb-lite	consensus disorder prediction	390	403	-	T	20-01-2026	-	-	-	-
EP00129_Allomyces_macrogynus_P009089	5bc002b9f6c5c1312b6d8af28e436490	1612	MobiDBLite	mobidb-lite	consensus disorder prediction	282	295	-	T	20-01-2026	-	-	-	-
EP00129_Allomyces_macrogynus_P009089	5bc002b9f6c5c1312b6d8af28e436490	1612	MobiDBLite	mobidb-lite	consensus disorder prediction	387	407	-	T	20-01-2026	-	-	-	-
EP00129_Allomyces_macrogynus_P009089	5bc002b9f6c5c1312b6d8af28e436490	1612	MobiDBLite	mobidb-lite	consensus disorder prediction	1243	1297	-	T	20-01-2026	-	-	-	-
EP00129_Allomyces_macrogynus_P009089	5bc002b9f6c5c1312b6d8af28e436490	1612	MobiDBLite	mobidb-lite	consensus disorder prediction	1145	1215	-	T	20-01-2026	-	-	-	-
EP00129_Allomyces_macrogynus_P009089	5bc002b9f6c5c1312b6d8af28e436490	1612	MobiDBLite	mobidb-lite	consensus disorder prediction	1267	1297	-	T	20-01-2026	-	-	-	-
EP00129_Allomyces_macrogynus_P009089	5bc002b9f6c5c1312b6d8af28e436490	1612	MobiDBLite	mobidb-lite	consensus disorder prediction	455	485	-	T	20-01-2026	-	-	-	-
EP00129_Allomyces_macrogynus_P009089	5bc002b9f6c5c1312b6d8af28e436490	1612	MobiDBLite	mobidb-lite	consensus disorder prediction	461	475	-	T	20-01-2026	-	-	-	-
EP00129_Allomyces_macrogynus_P009089	5bc002b9f6c5c1312b6d8af28e436490	1612	MobiDBLite	mobidb-lite	consensus disorder prediction	476	485	-	T	20-01-2026	-	-	-	-
EP00129_Allomyces_macrogynus_P009089	5bc002b9f6c5c1312b6d8af28e436490	1612	MobiDBLite	mobidb-lite	consensus disorder prediction	304	316	-	T	20-01-2026	-	-	-	-
EP00129_Allomyces_macrogynus_P009089	5bc002b9f6c5c1312b6d8af28e436490	1612	MobiDBLite	mobidb-lite	consensus disorder prediction	324	336	-	T	20-01-2026	-	-	-	-
EP00129_Allomyces_macrogynus_P009089	5bc002b9f6c5c1312b6d8af28e436490	1612	MobiDBLite	mobidb-lite	consensus disorder prediction	268	348	-	T	20-01-2026	-	-	-	-
EP00129_Allomyces_macrogynus_P009089	5bc002b9f6c5c1312b6d8af28e436490	1612	MobiDBLite	mobidb-lite	consensus disorder prediction	1	59	-	T	20-01-2026	-	-	-	-
EP00129_Allomyces_macrogynus_P009089	5bc002b9f6c5c1312b6d8af28e436490	1612	MobiDBLite	mobidb-lite	consensus disorder prediction	1243	1253	-	T	20-01-2026	-	-	-	-
EP00129_Allomyces_macrogynus_P009089	5bc002b9f6c5c1312b6d8af28e436490	1612	MobiDBLite	mobidb-lite	consensus disorder prediction	1151	1195	-	T	20-01-2026	-	-	-	-
EP00129_Allomyces_macrogynus_P009089	5bc002b9f6c5c1312b6d8af28e436490	1612	Pfam	PF00648	Calpain family cysteine protease	520	643	7.0E-5	T	20-01-2026	IPR001300	Peptidase C2, calpain, catalytic domain	GO:0004198(InterPro)|GO:0006508(InterPro)	Reactome:R-BTA-1474228|Reactome:R-CEL-6798695|Reactome:R-DME-6798695|Reactome:R-HSA-1474228|Reactome:R-HSA-6798695|Reactome:R-HSA-6809371|Reactome:R-HSA-8862803|Reactome:R-MMU-1474228|Reactome:R-MMU-6798695|Reactome:R-RNO-1474228|Reactome:R-RNO-6798695|Reactome:R-SSC-1474228|Reactome:R-SSC-6798695
EP00129_Allomyces_macrogynus_P009089	5bc002b9f6c5c1312b6d8af28e436490	1612	SUPERFAMILY	SSF54001	Cysteine proteinases	526	643	5.69E-19	T	20-01-2026	IPR038765	Papain-like cysteine peptidase superfamily	-	MetaCyc:PWY-1061|MetaCyc:PWY-1187|MetaCyc:PWY-1921|MetaCyc:PWY-2083|MetaCyc:PWY-2541|MetaCyc:PWY-2821|MetaCyc:PWY-3542|MetaCyc:PWY-3602|MetaCyc:PWY-361|MetaCyc:PWY-4021|MetaCyc:PWY-4121|MetaCyc:PWY-4161|MetaCyc:PWY-4202|MetaCyc:PWY-4801|MetaCyc:PWY-4922|MetaCyc:PWY-5048|MetaCyc:PWY-5059|MetaCyc:PWY-5105|MetaCyc:PWY-5109|MetaCyc:PWY-5139|MetaCyc:PWY-5268|MetaCyc:PWY-5284|MetaCyc:PWY-5292|MetaCyc:P…
EP00129_Allomyces_macrogynus_P009089	5bc002b9f6c5c1312b6d8af28e436490	1612	Coils	Coil	Coil	1161	1195	-	T	20-01-2026	-	-	-	-
EP00129_Allomyces_macrogynus_P009089	5bc002b9f6c5c1312b6d8af28e436490	1612	ProSiteProfiles	PS50203	Cysteine proteinase, calpain-type, catalytic domain profile.	470	733	11.664152	T	20-01-2026	IPR001300	Peptidase C2, calpain, catalytic domain	GO:0004198(InterPro)|GO:0006508(InterPro)	Reactome:R-BTA-1474228|Reactome:R-CEL-6798695|Reactome:R-DME-6798695|Reactome:R-HSA-1474228|Reactome:R-HSA-6798695|Reactome:R-HSA-6809371|Reactome:R-HSA-8862803|Reactome:R-MMU-1474228|Reactome:R-MMU-6798695|Reactome:R-RNO-1474228|Reactome:R-RNO-6798695|Reactome:R-SSC-1474228|Reactome:R-SSC-6798695
EP00129_Allomyces_macrogynus_P009089	5bc002b9f6c5c1312b6d8af28e436490	1612	Pfam	PF22069	Androglobin, domain IV	945	1049	6.2E-17	T	20-01-2026	IPR054094	Androglobin, domain IV	-	-
EP00129_Allomyces_macrogynus_P009089	5bc002b9f6c5c1312b6d8af28e436490	1612	PANTHER	PTHR46298	ANDROGLOBIN	819	938	3.2E-116	T	20-01-2026	IPR053033	Androglobin-like	-	-
KNE63091.1	5bc002b9f6c5c1312b6d8af28e436490	1612	MobiDBLite	mobidb-lite	consensus disorder prediction	390	403	-	T	20-01-2026	-	-	-	-
KNE63091.1	5bc002b9f6c5c1312b6d8af28e436490	1612	MobiDBLite	mobidb-lite	consensus disorder prediction	282	295	-	T	20-01-2026	-	-	-	-
KNE63091.1	5bc002b9f6c5c1312b6d8af28e436490	1612	MobiDBLite	mobidb-lite	consensus disorder prediction	387	407	-	T	20-01-2026	-	-	-	-
KNE63091.1	5bc002b9f6c5c1312b6d8af28e436490	1612	MobiDBLite	mobidb-lite	consensus disorder prediction	1243	1297	-	T	20-01-2026	-	-	-	-
KNE63091.1	5bc002b9f6c5c1312b6d8af28e436490	1612	MobiDBLite	mobidb-lite	consensus disorder prediction	1145	1215	-	T	20-01-2026	-	-	-	-
KNE63091.1	5bc002b9f6c5c1312b6d8af28e436490	1612	MobiDBLite	mobidb-lite	consensus disorder prediction	1267	1297	-	T	20-01-2026	-	-	-	-
KNE63091.1	5bc002b9f6c5c1312b6d8af28e436490	1612	MobiDBLite	mobidb-lite	consensus disorder prediction	455	485	-	T	20-01-2026	-	-	-	-
KNE63091.1	5bc002b9f6c5c1312b6d8af28e436490	1612	MobiDBLite	mobidb-lite	consensus disorder prediction	461	475	-	T	20-01-2026	-	-	-	-
KNE63091.1	5bc002b9f6c5c1312b6d8af28e436490	1612	MobiDBLite	mobidb-lite	consensus disorder prediction	476	485	-	T	20-01-2026	-	-	-	-
KNE63091.1	5bc002b9f6c5c1312b6d8af28e436490	1612	MobiDBLite	mobidb-lite	consensus disorder prediction	304	316	-	T	20-01-2026	-	-	-	-
KNE63091.1	5bc002b9f6c5c1312b6d8af28e436490	1612	MobiDBLite	mobidb-lite	consensus disorder prediction	324	336	-	T	20-01-2026	-	-	-	-
KNE63091.1	5bc002b9f6c5c1312b6d8af28e436490	1612	MobiDBLite	mobidb-lite	consensus disorder prediction	268	348	-	T	20-01-2026	-	-	-	-
KNE63091.1	5bc002b9f6c5c1312b6d8af28e436490	1612	MobiDBLite	mobidb-lite	consensus disorder prediction	1	59	-	T	20-01-2026	-	-	-	-
KNE63091.1	5bc002b9f6c5c1312b6d8af28e436490	1612	MobiDBLite	mobidb-lite	consensus disorder prediction	1243	1253	-	T	20-01-2026	-	-	-	-
KNE63091.1	5bc002b9f6c5c1312b6d8af28e436490	1612	MobiDBLite	mobidb-lite	consensus disorder prediction	1151	1195	-	T	20-01-2026	-	-	-	-
KNE63091.1	5bc002b9f6c5c1312b6d8af28e436490	1612	Pfam	PF00648	Calpain family cysteine protease	520	643	7.0E-5	T	20-01-2026	IPR001300	Peptidase C2, calpain, catalytic domain	GO:0004198(InterPro)|GO:0006508(InterPro)	Reactome:R-BTA-1474228|Reactome:R-CEL-6798695|Reactome:R-DME-6798695|Reactome:R-HSA-1474228|Reactome:R-HSA-6798695|Reactome:R-HSA-6809371|Reactome:R-HSA-8862803|Reactome:R-MMU-1474228|Reactome:R-MMU-6798695|Reactome:R-RNO-1474228|Reactome:R-RNO-6798695|Reactome:R-SSC-1474228|Reactome:R-SSC-6798695
KNE63091.1	5bc002b9f6c5c1312b6d8af28e436490	1612	SUPERFAMILY	SSF54001	Cysteine proteinases	526	643	5.69E-19	T	20-01-2026	IPR038765	Papain-like cysteine peptidase superfamily	-	MetaCyc:PWY-1061|MetaCyc:PWY-1187|MetaCyc:PWY-1921|MetaCyc:PWY-2083|MetaCyc:PWY-2541|MetaCyc:PWY-2821|MetaCyc:PWY-3542|MetaCyc:PWY-3602|MetaCyc:PWY-361|MetaCyc:PWY-4021|MetaCyc:PWY-4121|MetaCyc:PWY-4161|MetaCyc:PWY-4202|MetaCyc:PWY-4801|MetaCyc:PWY-4922|MetaCyc:PWY-5048|MetaCyc:PWY-5059|MetaCyc:PWY-5105|MetaCyc:PWY-5109|MetaCyc:PWY-5139|MetaCyc:PWY-5268|MetaCyc:PWY-5284|MetaCyc:PWY-5292|MetaCyc:P…
KNE63091.1	5bc002b9f6c5c1312b6d8af28e436490	1612	Coils	Coil	Coil	1161	1195	-	T	20-01-2026	-	-	-	-
KNE63091.1	5bc002b9f6c5c1312b6d8af28e436490	1612	ProSiteProfiles	PS50203	Cysteine proteinase, calpain-type, catalytic domain profile.	470	733	11.664152	T	20-01-2026	IPR001300	Peptidase C2, calpain, catalytic domain	GO:0004198(InterPro)|GO:0006508(InterPro)	Reactome:R-BTA-1474228|Reactome:R-CEL-6798695|Reactome:R-DME-6798695|Reactome:R-HSA-1474228|Reactome:R-HSA-6798695|Reactome:R-HSA-6809371|Reactome:R-HSA-8862803|Reactome:R-MMU-1474228|Reactome:R-MMU-6798695|Reactome:R-RNO-1474228|Reactome:R-RNO-6798695|Reactome:R-SSC-1474228|Reactome:R-SSC-6798695
KNE63091.1	5bc002b9f6c5c1312b6d8af28e436490	1612	Pfam	PF22069	Androglobin, domain IV	945	1049	6.2E-17	T	20-01-2026	IPR054094	Androglobin, domain IV	-	-
KNE63091.1	5bc002b9f6c5c1312b6d8af28e436490	1612	PANTHER	PTHR46298	ANDROGLOBIN	819	938	3.2E-116	T	20-01-2026	IPR053033	Androglobin-like	-	-
KAJ3309415.1	397f66b3dfea1b2ea33fb94a65404bb9	1121	Pfam	PF22069	Androglobin, domain IV	546	648	7.7E-16	T	20-01-2026	IPR054094	Androglobin, domain IV	-	-
KAJ3309415.1	397f66b3dfea1b2ea33fb94a65404bb9	1121	PANTHER	PTHR46298	ANDROGLOBIN	7	329	4.0E-149	T	20-01-2026	IPR053033	Androglobin-like	-	-
KAJ3309415.1	397f66b3dfea1b2ea33fb94a65404bb9	1121	MobiDBLite	mobidb-lite	consensus disorder prediction	1	22	-	T	20-01-2026	-	-	-	-
KAJ3309415.1	397f66b3dfea1b2ea33fb94a65404bb9	1121	MobiDBLite	mobidb-lite	consensus disorder prediction	784	796	-	T	20-01-2026	-	-	-	-
KAJ3309415.1	397f66b3dfea1b2ea33fb94a65404bb9	1121	MobiDBLite	mobidb-lite	consensus disorder prediction	784	828	-	T	20-01-2026	-	-	-	-
KAJ3309415.1	397f66b3dfea1b2ea33fb94a65404bb9	1121	MobiDBLite	mobidb-lite	consensus disorder prediction	797	806	-	T	20-01-2026	-	-	-	-
KAJ3309415.1	397f66b3dfea1b2ea33fb94a65404bb9	1121	Pfam	PF00648	Calpain family cysteine protease	222	303	8.8E-5	T	20-01-2026	IPR001300	Peptidase C2, calpain, catalytic domain	GO:0004198(InterPro)|GO:0006508(InterPro)	Reactome:R-BTA-1474228|Reactome:R-CEL-6798695|Reactome:R-DME-6798695|Reactome:R-HSA-1474228|Reactome:R-HSA-6798695|Reactome:R-HSA-6809371|Reactome:R-HSA-8862803|Reactome:R-MMU-1474228|Reactome:R-MMU-6798695|Reactome:R-RNO-1474228|Reactome:R-RNO-6798695|Reactome:R-SSC-1474228|Reactome:R-SSC-6798695
KAJ3309415.1	397f66b3dfea1b2ea33fb94a65404bb9	1121	Coils	Coil	Coil	1067	1101	-	T	20-01-2026	-	-	-	-
KAJ3309415.1	397f66b3dfea1b2ea33fb94a65404bb9	1121	SUPERFAMILY	SSF54001	Cysteine proteinases	179	344	1.31E-19	T	20-01-2026	IPR038765	Papain-like cysteine peptidase superfamily	-	MetaCyc:PWY-1061|MetaCyc:PWY-1187|MetaCyc:PWY-1921|MetaCyc:PWY-2083|MetaCyc:PWY-2541|MetaCyc:PWY-2821|MetaCyc:PWY-3542|MetaCyc:PWY-3602|MetaCyc:PWY-361|MetaCyc:PWY-4021|MetaCyc:PWY-4121|MetaCyc:PWY-4161|MetaCyc:PWY-4202|MetaCyc:PWY-4801|MetaCyc:PWY-4922|MetaCyc:PWY-5048|MetaCyc:PWY-5059|MetaCyc:PWY-5105|MetaCyc:PWY-5109|MetaCyc:PWY-5139|MetaCyc:PWY-5268|MetaCyc:PWY-5284|MetaCyc:PWY-5292|MetaCyc:P…
KAJ3309415.1	397f66b3dfea1b2ea33fb94a65404bb9	1121	ProSiteProfiles	PS50203	Cysteine proteinase, calpain-type, catalytic domain profile.	127	404	13.583972	T	20-01-2026	IPR001300	Peptidase C2, calpain, catalytic domain	GO:0004198(InterPro)|GO:0006508(InterPro)	Reactome:R-BTA-1474228|Reactome:R-CEL-6798695|Reactome:R-DME-6798695|Reactome:R-HSA-1474228|Reactome:R-HSA-6798695|Reactome:R-HSA-6809371|Reactome:R-HSA-8862803|Reactome:R-MMU-1474228|Reactome:R-MMU-6798695|Reactome:R-RNO-1474228|Reactome:R-RNO-6798695|Reactome:R-SSC-1474228|Reactome:R-SSC-6798695
KAJ3309415.1	397f66b3dfea1b2ea33fb94a65404bb9	1121	SMART	SM00230	cys_prot_2	155	420	0.0097	T	20-01-2026	IPR001300	Peptidase C2, calpain, catalytic domain	GO:0004198(InterPro)|GO:0006508(InterPro)	Reactome:R-BTA-1474228|Reactome:R-CEL-6798695|Reactome:R-DME-6798695|Reactome:R-HSA-1474228|Reactome:R-HSA-6798695|Reactome:R-HSA-6809371|Reactome:R-HSA-8862803|Reactome:R-MMU-1474228|Reactome:R-MMU-6798695|Reactome:R-RNO-1474228|Reactome:R-RNO-6798695|Reactome:R-SSC-1474228|Reactome:R-SSC-6798695
KAH9193783.1	398aa853f40ceb70dbfc65d4cc40a8f9	1170	Coils	Coil	Coil	1121	1148	-	T	20-01-2026	-	-	-	-
KAH9193783.1	398aa853f40ceb70dbfc65d4cc40a8f9	1170	ProSiteProfiles	PS50203	Cysteine proteinase, calpain-type, catalytic domain profile.	303	426	12.144107	T	20-01-2026	IPR001300	Peptidase C2, calpain, catalytic domain	GO:0004198(InterPro)|GO:0006508(InterPro)	Reactome:R-BTA-1474228|Reactome:R-CEL-6798695|Reactome:R-DME-6798695|Reactome:R-HSA-1474228|Reactome:R-HSA-6798695|Reactome:R-HSA-6809371|Reactome:R-HSA-8862803|Reactome:R-MMU-1474228|Reactome:R-MMU-6798695|Reactome:R-RNO-1474228|Reactome:R-RNO-6798695|Reactome:R-SSC-1474228|Reactome:R-SSC-6798695
KAH9193783.1	398aa853f40ceb70dbfc65d4cc40a8f9	1170	SUPERFAMILY	SSF54001	Cysteine proteinases	327	437	1.37E-15	T	20-01-2026	IPR038765	Papain-like cysteine peptidase superfamily	-	MetaCyc:PWY-1061|MetaCyc:PWY-1187|MetaCyc:PWY-1921|MetaCyc:PWY-2083|MetaCyc:PWY-2541|MetaCyc:PWY-2821|MetaCyc:PWY-3542|MetaCyc:PWY-3602|MetaCyc:PWY-361|MetaCyc:PWY-4021|MetaCyc:PWY-4121|MetaCyc:PWY-4161|MetaCyc:PWY-4202|MetaCyc:PWY-4801|MetaCyc:PWY-4922|MetaCyc:PWY-5048|MetaCyc:PWY-5059|MetaCyc:PWY-5105|MetaCyc:PWY-5109|MetaCyc:PWY-5139|MetaCyc:PWY-5268|MetaCyc:PWY-5284|MetaCyc:PWY-5292|MetaCyc:P…
KAH9193783.1	398aa853f40ceb70dbfc65d4cc40a8f9	1170	Coils	Coil	Coil	1096	1116	-	T	20-01-2026	-	-	-	-
KAH9193783.1	398aa853f40ceb70dbfc65d4cc40a8f9	1170	Pfam	PF00648	Calpain family cysteine protease	329	408	1.7E-4	T	20-01-2026	IPR001300	Peptidase C2, calpain, catalytic domain	GO:0004198(InterPro)|GO:0006508(InterPro)	Reactome:R-BTA-1474228|Reactome:R-CEL-6798695|Reactome:R-DME-6798695|Reactome:R-HSA-1474228|Reactome:R-HSA-6798695|Reactome:R-HSA-6809371|Reactome:R-HSA-8862803|Reactome:R-MMU-1474228|Reactome:R-MMU-6798695|Reactome:R-RNO-1474228|Reactome:R-RNO-6798695|Reactome:R-SSC-1474228|Reactome:R-SSC-6798695
KAH9193783.1	398aa853f40ceb70dbfc65d4cc40a8f9	1170	MobiDBLite	mobidb-lite	consensus disorder prediction	1	50	-	T	20-01-2026	-	-	-	-
KAH9193783.1	398aa853f40ceb70dbfc65d4cc40a8f9	1170	MobiDBLite	mobidb-lite	consensus disorder prediction	100	145	-	T	20-01-2026	-	-	-	-
KAH9193783.1	398aa853f40ceb70dbfc65d4cc40a8f9	1170	MobiDBLite	mobidb-lite	consensus disorder prediction	28	41	-	T	20-01-2026	-	-	-	-
KAH9193783.1	398aa853f40ceb70dbfc65d4cc40a8f9	1170	MobiDBLite	mobidb-lite	consensus disorder prediction	135	145	-	T	20-01-2026	-	-	-	-
KAH9193783.1	398aa853f40ceb70dbfc65d4cc40a8f9	1170	MobiDBLite	mobidb-lite	consensus disorder prediction	1	13	-	T	20-01-2026	-	-	-	-
KAH9193783.1	398aa853f40ceb70dbfc65d4cc40a8f9	1170	MobiDBLite	mobidb-lite	consensus disorder prediction	558	578	-	T	20-01-2026	-	-	-	-
KAH9193783.1	398aa853f40ceb70dbfc65d4cc40a8f9	1170	PANTHER	PTHR46298	ANDROGLOBIN	72	434	3.0E-25	T	20-01-2026	IPR053033	Androglobin-like	-	-
KUF94665.1	b53711ad2bda9312ab54262a41cd235a	1231	SUPERFAMILY	SSF54001	Cysteine proteinases	331	462	1.61E-16	T	20-01-2026	IPR038765	Papain-like cysteine peptidase superfamily	-	MetaCyc:PWY-1061|MetaCyc:PWY-1187|MetaCyc:PWY-1921|MetaCyc:PWY-2083|MetaCyc:PWY-2541|MetaCyc:PWY-2821|MetaCyc:PWY-3542|MetaCyc:PWY-3602|MetaCyc:PWY-361|MetaCyc:PWY-4021|MetaCyc:PWY-4121|MetaCyc:PWY-4161|MetaCyc:PWY-4202|MetaCyc:PWY-4801|MetaCyc:PWY-4922|MetaCyc:PWY-5048|MetaCyc:PWY-5059|MetaCyc:PWY-5105|MetaCyc:PWY-5109|MetaCyc:PWY-5139|MetaCyc:PWY-5268|MetaCyc:PWY-5284|MetaCyc:PWY-5292|MetaCyc:P…
KUF94665.1	b53711ad2bda9312ab54262a41cd235a	1231	ProSiteProfiles	PS50203	Cysteine proteinase, calpain-type, catalytic domain profile.	338	405	12.029832	T	20-01-2026	IPR001300	Peptidase C2, calpain, catalytic domain	GO:0004198(InterPro)|GO:0006508(InterPro)	Reactome:R-BTA-1474228|Reactome:R-CEL-6798695|Reactome:R-DME-6798695|Reactome:R-HSA-1474228|Reactome:R-HSA-6798695|Reactome:R-HSA-6809371|Reactome:R-HSA-8862803|Reactome:R-MMU-1474228|Reactome:R-MMU-6798695|Reactome:R-RNO-1474228|Reactome:R-RNO-6798695|Reactome:R-SSC-1474228|Reactome:R-SSC-6798695
KUF94665.1	b53711ad2bda9312ab54262a41cd235a	1231	Pfam	PF00648	Calpain family cysteine protease	333	433	1.5E-6	T	20-01-2026	IPR001300	Peptidase C2, calpain, catalytic domain	GO:0004198(InterPro)|GO:0006508(InterPro)	Reactome:R-BTA-1474228|Reactome:R-CEL-6798695|Reactome:R-DME-6798695|Reactome:R-HSA-1474228|Reactome:R-HSA-6798695|Reactome:R-HSA-6809371|Reactome:R-HSA-8862803|Reactome:R-MMU-1474228|Reactome:R-MMU-6798695|Reactome:R-RNO-1474228|Reactome:R-RNO-6798695|Reactome:R-SSC-1474228|Reactome:R-SSC-6798695
KUF94665.1	b53711ad2bda9312ab54262a41cd235a	1231	PANTHER	PTHR46298	ANDROGLOBIN	75	479	6.9E-27	T	20-01-2026	IPR053033	Androglobin-like	-	-
KUF94665.1	b53711ad2bda9312ab54262a41cd235a	1231	MobiDBLite	mobidb-lite	consensus disorder prediction	168	178	-	T	20-01-2026	-	-	-	-
KUF94665.1	b53711ad2bda9312ab54262a41cd235a	1231	MobiDBLite	mobidb-lite	consensus disorder prediction	117	186	-	T	20-01-2026	-	-	-	-
KUF94665.1	b53711ad2bda9312ab54262a41cd235a	1231	MobiDBLite	mobidb-lite	consensus disorder prediction	1004	1050	-	T	20-01-2026	-	-	-	-
KUF94665.1	b53711ad2bda9312ab54262a41cd235a	1231	MobiDBLite	mobidb-lite	consensus disorder prediction	1020	1034	-	T	20-01-2026	-	-	-	-
KUF94665.1	b53711ad2bda9312ab54262a41cd235a	1231	MobiDBLite	mobidb-lite	consensus disorder prediction	1036	1050	-	T	20-01-2026	-	-	-	-
KUF94665.1	b53711ad2bda9312ab54262a41cd235a	1231	MobiDBLite	mobidb-lite	consensus disorder prediction	470	491	-	T	20-01-2026	-	-	-	-
KUF94665.1	b53711ad2bda9312ab54262a41cd235a	1231	MobiDBLite	mobidb-lite	consensus disorder prediction	1	46	-	T	20-01-2026	-	-	-	-
KUF94665.1	b53711ad2bda9312ab54262a41cd235a	1231	MobiDBLite	mobidb-lite	consensus disorder prediction	477	491	-	T	20-01-2026	-	-	-	-
KUF94665.1	b53711ad2bda9312ab54262a41cd235a	1231	Coils	Coil	Coil	1178	1198	-	T	20-01-2026	-	-	-	-
CAM9437555.1	534d213ef7260e197fc878cbac39af56	1748	MobiDBLite	mobidb-lite	consensus disorder prediction	102	113	-	T	20-01-2026	-	-	-	-
CAM9437555.1	534d213ef7260e197fc878cbac39af56	1748	MobiDBLite	mobidb-lite	consensus disorder prediction	226	238	-	T	20-01-2026	-	-	-	-
CAM9437555.1	534d213ef7260e197fc878cbac39af56	1748	MobiDBLite	mobidb-lite	consensus disorder prediction	394	413	-	T	20-01-2026	-	-	-	-
CAM9437555.1	534d213ef7260e197fc878cbac39af56	1748	MobiDBLite	mobidb-lite	consensus disorder prediction	757	768	-	T	20-01-2026	-	-	-	-
CAM9437555.1	534d213ef7260e197fc878cbac39af56	1748	MobiDBLite	mobidb-lite	consensus disorder prediction	725	736	-	T	20-01-2026	-	-	-	-
CAM9437555.1	534d213ef7260e197fc878cbac39af56	1748	MobiDBLite	mobidb-lite	consensus disorder prediction	878	899	-	T	20-01-2026	-	-	-	-
CAM9437555.1	534d213ef7260e197fc878cbac39af56	1748	MobiDBLite	mobidb-lite	consensus disorder prediction	90	142	-	T	20-01-2026	-	-	-	-
CAM9437555.1	534d213ef7260e197fc878cbac39af56	1748	MobiDBLite	mobidb-lite	consensus disorder prediction	1573	1591	-	T	20-01-2026	-	-	-	-
CAM9437555.1	534d213ef7260e197fc878cbac39af56	1748	MobiDBLite	mobidb-lite	consensus disorder prediction	1353	1372	-	T	20-01-2026	-	-	-	-
CAM9437555.1	534d213ef7260e197fc878cbac39af56	1748	MobiDBLite	mobidb-lite	consensus disorder prediction	1249	1270	-	T	20-01-2026	-	-	-	-
CAM9437555.1	534d213ef7260e197fc878cbac39af56	1748	MobiDBLite	mobidb-lite	consensus disorder prediction	1464	1511	-	T	20-01-2026	-	-	-	-
CAM9437555.1	534d213ef7260e197fc878cbac39af56	1748	MobiDBLite	mobidb-lite	consensus disorder prediction	1475	1486	-	T	20-01-2026	-	-	-	-
CAM9437555.1	534d213ef7260e197fc878cbac39af56	1748	MobiDBLite	mobidb-lite	consensus disorder prediction	180	262	-	T	20-01-2026	-	-	-	-
CAM9437555.1	534d213ef7260e197fc878cbac39af56	1748	MobiDBLite	mobidb-lite	consensus disorder prediction	725	818	-	T	20-01-2026	-	-	-	-
CAM9437555.1	534d213ef7260e197fc878cbac39af56	1748	MobiDBLite	mobidb-lite	consensus disorder prediction	1573	1601	-	T	20-01-2026	-	-	-	-
CAM9437555.1	534d213ef7260e197fc878cbac39af56	1748	Coils	Coil	Coil	217	237	-	T	20-01-2026	-	-	-	-
CAM9437555.1	534d213ef7260e197fc878cbac39af56	1748	SUPERFAMILY	SSF54001	Cysteine proteinases	301	440	7.26E-19	T	20-01-2026	IPR038765	Papain-like cysteine peptidase superfamily	-	MetaCyc:PWY-1061|MetaCyc:PWY-1187|MetaCyc:PWY-1921|MetaCyc:PWY-2083|MetaCyc:PWY-2541|MetaCyc:PWY-2821|MetaCyc:PWY-3542|MetaCyc:PWY-3602|MetaCyc:PWY-361|MetaCyc:PWY-4021|MetaCyc:PWY-4121|MetaCyc:PWY-4161|MetaCyc:PWY-4202|MetaCyc:PWY-4801|MetaCyc:PWY-4922|MetaCyc:PWY-5048|MetaCyc:PWY-5059|MetaCyc:PWY-5105|MetaCyc:PWY-5109|MetaCyc:PWY-5139|MetaCyc:PWY-5268|MetaCyc:PWY-5284|MetaCyc:PWY-5292|MetaCyc:P…
CAM9437555.1	534d213ef7260e197fc878cbac39af56	1748	PANTHER	PTHR46298	ANDROGLOBIN	53	384	5.8E-39	T	20-01-2026	IPR053033	Androglobin-like	-	-
CAM9437555.1	534d213ef7260e197fc878cbac39af56	1748	Pfam	PF00648	Calpain family cysteine protease	304	385	1.2E-4	T	20-01-2026	IPR001300	Peptidase C2, calpain, catalytic domain	GO:0004198(InterPro)|GO:0006508(InterPro)	Reactome:R-BTA-1474228|Reactome:R-CEL-6798695|Reactome:R-DME-6798695|Reactome:R-HSA-1474228|Reactome:R-HSA-6798695|Reactome:R-HSA-6809371|Reactome:R-HSA-8862803|Reactome:R-MMU-1474228|Reactome:R-MMU-6798695|Reactome:R-RNO-1474228|Reactome:R-RNO-6798695|Reactome:R-SSC-1474228|Reactome:R-SSC-6798695
CAM9437555.1	534d213ef7260e197fc878cbac39af56	1748	Pfam	PF22069	Androglobin, domain IV	1169	1229	4.2E-5	T	20-01-2026	IPR054094	Androglobin, domain IV	-	-
CAM9437555.1	534d213ef7260e197fc878cbac39af56	1748	ProSiteProfiles	PS50203	Cysteine proteinase, calpain-type, catalytic domain profile.	327	384	10.658532	T	20-01-2026	IPR001300	Peptidase C2, calpain, catalytic domain	GO:0004198(InterPro)|GO:0006508(InterPro)	Reactome:R-BTA-1474228|Reactome:R-CEL-6798695|Reactome:R-DME-6798695|Reactome:R-HSA-1474228|Reactome:R-HSA-6798695|Reactome:R-HSA-6809371|Reactome:R-HSA-8862803|Reactome:R-MMU-1474228|Reactome:R-MMU-6798695|Reactome:R-RNO-1474228|Reactome:R-RNO-6798695|Reactome:R-SSC-1474228|Reactome:R-SSC-6798695
KAL0497572.1	d418d9e2eec1cf4eb2363ecc3dbe3cbc	1890	PANTHER	PTHR46298	ANDROGLOBIN	495	1860	5.6E-160	T	20-01-2026	IPR053033	Androglobin-like	-	-
KAL0497572.1	d418d9e2eec1cf4eb2363ecc3dbe3cbc	1890	SUPERFAMILY	SSF54001	Cysteine proteinases	322	424	9.22E-15	T	20-01-2026	IPR038765	Papain-like cysteine peptidase superfamily	-	MetaCyc:PWY-1061|MetaCyc:PWY-1187|MetaCyc:PWY-1921|MetaCyc:PWY-2083|MetaCyc:PWY-2541|MetaCyc:PWY-2821|MetaCyc:PWY-3542|MetaCyc:PWY-3602|MetaCyc:PWY-361|MetaCyc:PWY-4021|MetaCyc:PWY-4121|MetaCyc:PWY-4161|MetaCyc:PWY-4202|MetaCyc:PWY-4801|MetaCyc:PWY-4922|MetaCyc:PWY-5048|MetaCyc:PWY-5059|MetaCyc:PWY-5105|MetaCyc:PWY-5109|MetaCyc:PWY-5139|MetaCyc:PWY-5268|MetaCyc:PWY-5284|MetaCyc:PWY-5292|MetaCyc:P…
KAL0497572.1	d418d9e2eec1cf4eb2363ecc3dbe3cbc	1890	ProSiteProfiles	PS50203	Cysteine proteinase, calpain-type, catalytic domain profile.	301	413	10.932792	T	20-01-2026	IPR001300	Peptidase C2, calpain, catalytic domain	GO:0004198(InterPro)|GO:0006508(InterPro)	Reactome:R-BTA-1474228|Reactome:R-CEL-6798695|Reactome:R-DME-6798695|Reactome:R-HSA-1474228|Reactome:R-HSA-6798695|Reactome:R-HSA-6809371|Reactome:R-HSA-8862803|Reactome:R-MMU-1474228|Reactome:R-MMU-6798695|Reactome:R-RNO-1474228|Reactome:R-RNO-6798695|Reactome:R-SSC-1474228|Reactome:R-SSC-6798695
KAL0497572.1	d418d9e2eec1cf4eb2363ecc3dbe3cbc	1890	MobiDBLite	mobidb-lite	consensus disorder prediction	1008	1034	-	T	20-01-2026	-	-	-	-
KAL0497572.1	d418d9e2eec1cf4eb2363ecc3dbe3cbc	1890	MobiDBLite	mobidb-lite	consensus disorder prediction	754	767	-	T	20-01-2026	-	-	-	-
KAL0497572.1	d418d9e2eec1cf4eb2363ecc3dbe3cbc	1890	MobiDBLite	mobidb-lite	consensus disorder prediction	1401	1443	-	T	20-01-2026	-	-	-	-
KAL0497572.1	d418d9e2eec1cf4eb2363ecc3dbe3cbc	1890	MobiDBLite	mobidb-lite	consensus disorder prediction	57	66	-	T	20-01-2026	-	-	-	-
KAL0497572.1	d418d9e2eec1cf4eb2363ecc3dbe3cbc	1890	MobiDBLite	mobidb-lite	consensus disorder prediction	456	522	-	T	20-01-2026	-	-	-	-
KAL0497572.1	d418d9e2eec1cf4eb2363ecc3dbe3cbc	1890	MobiDBLite	mobidb-lite	consensus disorder prediction	1715	1777	-	T	20-01-2026	-	-	-	-
KAL0497572.1	d418d9e2eec1cf4eb2363ecc3dbe3cbc	1890	MobiDBLite	mobidb-lite	consensus disorder prediction	173	185	-	T	20-01-2026	-	-	-	-
KAL0497572.1	d418d9e2eec1cf4eb2363ecc3dbe3cbc	1890	MobiDBLite	mobidb-lite	consensus disorder prediction	486	511	-	T	20-01-2026	-	-	-	-
KAL0497572.1	d418d9e2eec1cf4eb2363ecc3dbe3cbc	1890	MobiDBLite	mobidb-lite	consensus disorder prediction	721	738	-	T	20-01-2026	-	-	-	-
KAL0497572.1	d418d9e2eec1cf4eb2363ecc3dbe3cbc	1890	MobiDBLite	mobidb-lite	consensus disorder prediction	1008	1019	-	T	20-01-2026	-	-	-	-
KAL0497572.1	d418d9e2eec1cf4eb2363ecc3dbe3cbc	1890	MobiDBLite	mobidb-lite	consensus disorder prediction	1757	1774	-	T	20-01-2026	-	-	-	-
KAL0497572.1	d418d9e2eec1cf4eb2363ecc3dbe3cbc	1890	MobiDBLite	mobidb-lite	consensus disorder prediction	721	775	-	T	20-01-2026	-	-	-	-
KAL0497572.1	d418d9e2eec1cf4eb2363ecc3dbe3cbc	1890	MobiDBLite	mobidb-lite	consensus disorder prediction	50	81	-	T	20-01-2026	-	-	-	-
KAL0497572.1	d418d9e2eec1cf4eb2363ecc3dbe3cbc	1890	MobiDBLite	mobidb-lite	consensus disorder prediction	173	197	-	T	20-01-2026	-	-	-	-
KAL0497572.1	d418d9e2eec1cf4eb2363ecc3dbe3cbc	1890	MobiDBLite	mobidb-lite	consensus disorder prediction	71	81	-	T	20-01-2026	-	-	-	-
KAL0497572.1	d418d9e2eec1cf4eb2363ecc3dbe3cbc	1890	MobiDBLite	mobidb-lite	consensus disorder prediction	1140	1161	-	T	20-01-2026	-	-	-	-
KAL0497572.1	d418d9e2eec1cf4eb2363ecc3dbe3cbc	1890	Pfam	PF00648	Calpain family cysteine protease	337	393	0.024	T	20-01-2026	IPR001300	Peptidase C2, calpain, catalytic domain	GO:0004198(InterPro)|GO:0006508(InterPro)	Reactome:R-BTA-1474228|Reactome:R-CEL-6798695|Reactome:R-DME-6798695|Reactome:R-HSA-1474228|Reactome:R-HSA-6798695|Reactome:R-HSA-6809371|Reactome:R-HSA-8862803|Reactome:R-MMU-1474228|Reactome:R-MMU-6798695|Reactome:R-RNO-1474228|Reactome:R-RNO-6798695|Reactome:R-SSC-1474228|Reactome:R-SSC-6798695
CAO6017617.1	db05c32c11eb1a7ed73da76d5ffdf3db	1560	Coils	Coil	Coil	220	242	-	T	20-01-2026	-	-	-	-
CAO6017617.1	db05c32c11eb1a7ed73da76d5ffdf3db	1560	SUPERFAMILY	SSF54001	Cysteine proteinases	262	383	7.65E-19	T	20-01-2026	IPR038765	Papain-like cysteine peptidase superfamily	-	MetaCyc:PWY-1061|MetaCyc:PWY-1187|MetaCyc:PWY-1921|MetaCyc:PWY-2083|MetaCyc:PWY-2541|MetaCyc:PWY-2821|MetaCyc:PWY-3542|MetaCyc:PWY-3602|MetaCyc:PWY-361|MetaCyc:PWY-4021|MetaCyc:PWY-4121|MetaCyc:PWY-4161|MetaCyc:PWY-4202|MetaCyc:PWY-4801|MetaCyc:PWY-4922|MetaCyc:PWY-5048|MetaCyc:PWY-5059|MetaCyc:PWY-5105|MetaCyc:PWY-5109|MetaCyc:PWY-5139|MetaCyc:PWY-5268|MetaCyc:PWY-5284|MetaCyc:PWY-5292|MetaCyc:P…
CAO6017617.1	db05c32c11eb1a7ed73da76d5ffdf3db	1560	Pfam	PF00648	Calpain family cysteine protease	268	391	2.3E-4	T	20-01-2026	IPR001300	Peptidase C2, calpain, catalytic domain	GO:0004198(InterPro)|GO:0006508(InterPro)	Reactome:R-BTA-1474228|Reactome:R-CEL-6798695|Reactome:R-DME-6798695|Reactome:R-HSA-1474228|Reactome:R-HSA-6798695|Reactome:R-HSA-6809371|Reactome:R-HSA-8862803|Reactome:R-MMU-1474228|Reactome:R-MMU-6798695|Reactome:R-RNO-1474228|Reactome:R-RNO-6798695|Reactome:R-SSC-1474228|Reactome:R-SSC-6798695
CAO6017617.1	db05c32c11eb1a7ed73da76d5ffdf3db	1560	Coils	Coil	Coil	1504	1524	-	T	20-01-2026	-	-	-	-
CAO6017617.1	db05c32c11eb1a7ed73da76d5ffdf3db	1560	ProSiteProfiles	PS50203	Cysteine proteinase, calpain-type, catalytic domain profile.	265	363	9.34437	T	20-01-2026	IPR001300	Peptidase C2, calpain, catalytic domain	GO:0004198(InterPro)|GO:0006508(InterPro)	Reactome:R-BTA-1474228|Reactome:R-CEL-6798695|Reactome:R-DME-6798695|Reactome:R-HSA-1474228|Reactome:R-HSA-6798695|Reactome:R-HSA-6809371|Reactome:R-HSA-8862803|Reactome:R-MMU-1474228|Reactome:R-MMU-6798695|Reactome:R-RNO-1474228|Reactome:R-RNO-6798695|Reactome:R-SSC-1474228|Reactome:R-SSC-6798695
CAO6017617.1	db05c32c11eb1a7ed73da76d5ffdf3db	1560	MobiDBLite	mobidb-lite	consensus disorder prediction	232	241	-	T	20-01-2026	-	-	-	-
CAO6017617.1	db05c32c11eb1a7ed73da76d5ffdf3db	1560	MobiDBLite	mobidb-lite	consensus disorder prediction	486	500	-	T	20-01-2026	-	-	-	-
CAO6017617.1	db05c32c11eb1a7ed73da76d5ffdf3db	1560	MobiDBLite	mobidb-lite	consensus disorder prediction	1284	1302	-	T	20-01-2026	-	-	-	-
CAO6017617.1	db05c32c11eb1a7ed73da76d5ffdf3db	1560	MobiDBLite	mobidb-lite	consensus disorder prediction	461	485	-	T	20-01-2026	-	-	-	-
CAO6017617.1	db05c32c11eb1a7ed73da76d5ffdf3db	1560	MobiDBLite	mobidb-lite	consensus disorder prediction	450	500	-	T	20-01-2026	-	-	-	-
CAO6017617.1	db05c32c11eb1a7ed73da76d5ffdf3db	1560	MobiDBLite	mobidb-lite	consensus disorder prediction	1271	1302	-	T	20-01-2026	-	-	-	-
CAO6017617.1	db05c32c11eb1a7ed73da76d5ffdf3db	1560	MobiDBLite	mobidb-lite	consensus disorder prediction	232	254	-	T	20-01-2026	-	-	-	-
CAO6017617.1	db05c32c11eb1a7ed73da76d5ffdf3db	1560	MobiDBLite	mobidb-lite	consensus disorder prediction	1042	1064	-	T	20-01-2026	-	-	-	-
CAO6017617.1	db05c32c11eb1a7ed73da76d5ffdf3db	1560	PANTHER	PTHR46298	ANDROGLOBIN	176	484	1.9E-33	T	20-01-2026	IPR053033	Androglobin-like	-	-
CAO6017617.1	db05c32c11eb1a7ed73da76d5ffdf3db	1560	Coils	Coil	Coil	1280	1300	-	T	20-01-2026	-	-	-	-
OLP90603.1	9b6dfc56f67cec9e10290d5a0e45e9c6	1463	Coils	Coil	Coil	1232	1271	-	T	20-01-2026	-	-	-	-
OLP90603.1	9b6dfc56f67cec9e10290d5a0e45e9c6	1463	ProSiteProfiles	PS50203	Cysteine proteinase, calpain-type, catalytic domain profile.	248	315	9.218667	T	20-01-2026	IPR001300	Peptidase C2, calpain, catalytic domain	GO:0004198(InterPro)|GO:0006508(InterPro)	Reactome:R-BTA-1474228|Reactome:R-CEL-6798695|Reactome:R-DME-6798695|Reactome:R-HSA-1474228|Reactome:R-HSA-6798695|Reactome:R-HSA-6809371|Reactome:R-HSA-8862803|Reactome:R-MMU-1474228|Reactome:R-MMU-6798695|Reactome:R-RNO-1474228|Reactome:R-RNO-6798695|Reactome:R-SSC-1474228|Reactome:R-SSC-6798695
OLP90603.1	9b6dfc56f67cec9e10290d5a0e45e9c6	1463	MobiDBLite	mobidb-lite	consensus disorder prediction	1	49	-	T	20-01-2026	-	-	-	-
OLP90603.1	9b6dfc56f67cec9e10290d5a0e45e9c6	1463	MobiDBLite	mobidb-lite	consensus disorder prediction	436	543	-	T	20-01-2026	-	-	-	-
OLP90603.1	9b6dfc56f67cec9e10290d5a0e45e9c6	1463	MobiDBLite	mobidb-lite	consensus disorder prediction	500	510	-	T	20-01-2026	-	-	-	-
OLP90603.1	9b6dfc56f67cec9e10290d5a0e45e9c6	1463	MobiDBLite	mobidb-lite	consensus disorder prediction	520	530	-	T	20-01-2026	-	-	-	-
OLP90603.1	9b6dfc56f67cec9e10290d5a0e45e9c6	1463	MobiDBLite	mobidb-lite	consensus disorder prediction	137	174	-	T	20-01-2026	-	-	-	-
OLP90603.1	9b6dfc56f67cec9e10290d5a0e45e9c6	1463	MobiDBLite	mobidb-lite	consensus disorder prediction	121	180	-	T	20-01-2026	-	-	-	-
OLP90603.1	9b6dfc56f67cec9e10290d5a0e45e9c6	1463	MobiDBLite	mobidb-lite	consensus disorder prediction	476	494	-	T	20-01-2026	-	-	-	-
OLP90603.1	9b6dfc56f67cec9e10290d5a0e45e9c6	1463	MobiDBLite	mobidb-lite	consensus disorder prediction	381	410	-	T	20-01-2026	-	-	-	-
OLP90603.1	9b6dfc56f67cec9e10290d5a0e45e9c6	1463	MobiDBLite	mobidb-lite	consensus disorder prediction	1109	1123	-	T	20-01-2026	-	-	-	-
OLP90603.1	9b6dfc56f67cec9e10290d5a0e45e9c6	1463	MobiDBLite	mobidb-lite	consensus disorder prediction	898	920	-	T	20-01-2026	-	-	-	-
OLP90603.1	9b6dfc56f67cec9e10290d5a0e45e9c6	1463	MobiDBLite	mobidb-lite	consensus disorder prediction	1099	1145	-	T	20-01-2026	-	-	-	-
OLP90603.1	9b6dfc56f67cec9e10290d5a0e45e9c6	1463	PANTHER	PTHR46298	ANDROGLOBIN	239	345	2.9E-25	T	20-01-2026	IPR053033	Androglobin-like	-	-
OLP90603.1	9b6dfc56f67cec9e10290d5a0e45e9c6	1463	SUPERFAMILY	SSF54001	Cysteine proteinases	239	344	2.94E-15	T	20-01-2026	IPR038765	Papain-like cysteine peptidase superfamily	-	MetaCyc:PWY-1061|MetaCyc:PWY-1187|MetaCyc:PWY-1921|MetaCyc:PWY-2083|MetaCyc:PWY-2541|MetaCyc:PWY-2821|MetaCyc:PWY-3542|MetaCyc:PWY-3602|MetaCyc:PWY-361|MetaCyc:PWY-4021|MetaCyc:PWY-4121|MetaCyc:PWY-4161|MetaCyc:PWY-4202|MetaCyc:PWY-4801|MetaCyc:PWY-4922|MetaCyc:PWY-5048|MetaCyc:PWY-5059|MetaCyc:PWY-5105|MetaCyc:PWY-5109|MetaCyc:PWY-5139|MetaCyc:PWY-5268|MetaCyc:PWY-5284|MetaCyc:PWY-5292|MetaCyc:P…
KAF4031328.1	a34fa761b3ca72a9f713ac299d4932fc	1211	ProSiteProfiles	PS50203	Cysteine proteinase, calpain-type, catalytic domain profile.	337	404	11.287045	T	20-01-2026	IPR001300	Peptidase C2, calpain, catalytic domain	GO:0004198(InterPro)|GO:0006508(InterPro)	Reactome:R-BTA-1474228|Reactome:R-CEL-6798695|Reactome:R-DME-6798695|Reactome:R-HSA-1474228|Reactome:R-HSA-6798695|Reactome:R-HSA-6809371|Reactome:R-HSA-8862803|Reactome:R-MMU-1474228|Reactome:R-MMU-6798695|Reactome:R-RNO-1474228|Reactome:R-RNO-6798695|Reactome:R-SSC-1474228|Reactome:R-SSC-6798695
KAF4031328.1	a34fa761b3ca72a9f713ac299d4932fc	1211	Pfam	PF00648	Calpain family cysteine protease	333	405	5.7E-6	T	20-01-2026	IPR001300	Peptidase C2, calpain, catalytic domain	GO:0004198(InterPro)|GO:0006508(InterPro)	Reactome:R-BTA-1474228|Reactome:R-CEL-6798695|Reactome:R-DME-6798695|Reactome:R-HSA-1474228|Reactome:R-HSA-6798695|Reactome:R-HSA-6809371|Reactome:R-HSA-8862803|Reactome:R-MMU-1474228|Reactome:R-MMU-6798695|Reactome:R-RNO-1474228|Reactome:R-RNO-6798695|Reactome:R-SSC-1474228|Reactome:R-SSC-6798695
KAF4031328.1	a34fa761b3ca72a9f713ac299d4932fc	1211	SUPERFAMILY	SSF54001	Cysteine proteinases	331	466	1.63E-18	T	20-01-2026	IPR038765	Papain-like cysteine peptidase superfamily	-	MetaCyc:PWY-1061|MetaCyc:PWY-1187|MetaCyc:PWY-1921|MetaCyc:PWY-2083|MetaCyc:PWY-2541|MetaCyc:PWY-2821|MetaCyc:PWY-3542|MetaCyc:PWY-3602|MetaCyc:PWY-361|MetaCyc:PWY-4021|MetaCyc:PWY-4121|MetaCyc:PWY-4161|MetaCyc:PWY-4202|MetaCyc:PWY-4801|MetaCyc:PWY-4922|MetaCyc:PWY-5048|MetaCyc:PWY-5059|MetaCyc:PWY-5105|MetaCyc:PWY-5109|MetaCyc:PWY-5139|MetaCyc:PWY-5268|MetaCyc:PWY-5284|MetaCyc:PWY-5292|MetaCyc:P…
KAF4031328.1	a34fa761b3ca72a9f713ac299d4932fc	1211	PANTHER	PTHR46298	ANDROGLOBIN	222	405	3.0E-33	T	20-01-2026	IPR053033	Androglobin-like	-	-
KAF4031328.1	a34fa761b3ca72a9f713ac299d4932fc	1211	MobiDBLite	mobidb-lite	consensus disorder prediction	117	154	-	T	20-01-2026	-	-	-	-
KAF4031328.1	a34fa761b3ca72a9f713ac299d4932fc	1211	MobiDBLite	mobidb-lite	consensus disorder prediction	1	38	-	T	20-01-2026	-	-	-	-
KAF4031328.1	a34fa761b3ca72a9f713ac299d4932fc	1211	MobiDBLite	mobidb-lite	consensus disorder prediction	10	27	-	T	20-01-2026	-	-	-	-
KAF4031328.1	a34fa761b3ca72a9f713ac299d4932fc	1211	MobiDBLite	mobidb-lite	consensus disorder prediction	988	1023	-	T	20-01-2026	-	-	-	-
KAF4031328.1	a34fa761b3ca72a9f713ac299d4932fc	1211	MobiDBLite	mobidb-lite	consensus disorder prediction	997	1010	-	T	20-01-2026	-	-	-	-
KAF4031328.1	a34fa761b3ca72a9f713ac299d4932fc	1211	Coils	Coil	Coil	1158	1178	-	T	20-01-2026	-	-	-	-
EP00667_Euglena_gracilis_P000736	5a640ef96890a0e62f8853a99d20fa30	1225	Gene3D	G3DSA:3.90.70.10	Cysteine proteinases	354	475	1.1E-5	T	20-01-2026	-	-	-	-
EP00667_Euglena_gracilis_P000736	5a640ef96890a0e62f8853a99d20fa30	1225	Coils	Coil	Coil	908	928	-	T	20-01-2026	-	-	-	-
EP00667_Euglena_gracilis_P000736	5a640ef96890a0e62f8853a99d20fa30	1225	Pfam	PF00648	Calpain family cysteine protease	206	261	4.5E-6	T	20-01-2026	IPR001300	Peptidase C2, calpain, catalytic domain	GO:0004198(InterPro)|GO:0006508(InterPro)	Reactome:R-BTA-1474228|Reactome:R-CEL-6798695|Reactome:R-DME-6798695|Reactome:R-HSA-1474228|Reactome:R-HSA-6798695|Reactome:R-HSA-6809371|Reactome:R-HSA-8862803|Reactome:R-MMU-1474228|Reactome:R-MMU-6798695|Reactome:R-RNO-1474228|Reactome:R-RNO-6798695|Reactome:R-SSC-1474228|Reactome:R-SSC-6798695
EP00667_Euglena_gracilis_P000736	5a640ef96890a0e62f8853a99d20fa30	1225	SUPERFAMILY	SSF54001	Cysteine proteinases	184	472	4.32E-26	T	20-01-2026	IPR038765	Papain-like cysteine peptidase superfamily	-	MetaCyc:PWY-1061|MetaCyc:PWY-1187|MetaCyc:PWY-1921|MetaCyc:PWY-2083|MetaCyc:PWY-2541|MetaCyc:PWY-2821|MetaCyc:PWY-3542|MetaCyc:PWY-3602|MetaCyc:PWY-361|MetaCyc:PWY-4021|MetaCyc:PWY-4121|MetaCyc:PWY-4161|MetaCyc:PWY-4202|MetaCyc:PWY-4801|MetaCyc:PWY-4922|MetaCyc:PWY-5048|MetaCyc:PWY-5059|MetaCyc:PWY-5105|MetaCyc:PWY-5109|MetaCyc:PWY-5139|MetaCyc:PWY-5268|MetaCyc:PWY-5284|MetaCyc:PWY-5292|MetaCyc:P…
EP00667_Euglena_gracilis_P000736	5a640ef96890a0e62f8853a99d20fa30	1225	MobiDBLite	mobidb-lite	consensus disorder prediction	1216	1225	-	T	20-01-2026	-	-	-	-
EP00667_Euglena_gracilis_P000736	5a640ef96890a0e62f8853a99d20fa30	1225	MobiDBLite	mobidb-lite	consensus disorder prediction	948	1004	-	T	20-01-2026	-	-	-	-
EP00667_Euglena_gracilis_P000736	5a640ef96890a0e62f8853a99d20fa30	1225	MobiDBLite	mobidb-lite	consensus disorder prediction	316	356	-	T	20-01-2026	-	-	-	-
EP00667_Euglena_gracilis_P000736	5a640ef96890a0e62f8853a99d20fa30	1225	MobiDBLite	mobidb-lite	consensus disorder prediction	687	706	-	T	20-01-2026	-	-	-	-
EP00667_Euglena_gracilis_P000736	5a640ef96890a0e62f8853a99d20fa30	1225	MobiDBLite	mobidb-lite	consensus disorder prediction	1189	1225	-	T	20-01-2026	-	-	-	-
EP00667_Euglena_gracilis_P000736	5a640ef96890a0e62f8853a99d20fa30	1225	MobiDBLite	mobidb-lite	consensus disorder prediction	1189	1212	-	T	20-01-2026	-	-	-	-
EP00667_Euglena_gracilis_P000736	5a640ef96890a0e62f8853a99d20fa30	1225	MobiDBLite	mobidb-lite	consensus disorder prediction	1	39	-	T	20-01-2026	-	-	-	-
EP00667_Euglena_gracilis_P000736	5a640ef96890a0e62f8853a99d20fa30	1225	MobiDBLite	mobidb-lite	consensus disorder prediction	962	977	-	T	20-01-2026	-	-	-	-
EP00667_Euglena_gracilis_P000736	5a640ef96890a0e62f8853a99d20fa30	1225	MobiDBLite	mobidb-lite	consensus disorder prediction	979	988	-	T	20-01-2026	-	-	-	-
EP00667_Euglena_gracilis_P000736	5a640ef96890a0e62f8853a99d20fa30	1225	MobiDBLite	mobidb-lite	consensus disorder prediction	332	350	-	T	20-01-2026	-	-	-	-
EP00667_Euglena_gracilis_P000736	5a640ef96890a0e62f8853a99d20fa30	1225	MobiDBLite	mobidb-lite	consensus disorder prediction	989	999	-	T	20-01-2026	-	-	-	-
EP00667_Euglena_gracilis_P000736	5a640ef96890a0e62f8853a99d20fa30	1225	MobiDBLite	mobidb-lite	consensus disorder prediction	1	13	-	T	20-01-2026	-	-	-	-
EP00667_Euglena_gracilis_P000736	5a640ef96890a0e62f8853a99d20fa30	1225	ProSiteProfiles	PS50203	Cysteine proteinase, calpain-type, catalytic domain profile.	165	472	20.257631	T	20-01-2026	IPR001300	Peptidase C2, calpain, catalytic domain	GO:0004198(InterPro)|GO:0006508(InterPro)	Reactome:R-BTA-1474228|Reactome:R-CEL-6798695|Reactome:R-DME-6798695|Reactome:R-HSA-1474228|Reactome:R-HSA-6798695|Reactome:R-HSA-6809371|Reactome:R-HSA-8862803|Reactome:R-MMU-1474228|Reactome:R-MMU-6798695|Reactome:R-RNO-1474228|Reactome:R-RNO-6798695|Reactome:R-SSC-1474228|Reactome:R-SSC-6798695
EP00667_Euglena_gracilis_P000736	5a640ef96890a0e62f8853a99d20fa30	1225	PANTHER	PTHR46298	ANDROGLOBIN	174	345	8.5E-39	T	20-01-2026	IPR053033	Androglobin-like	-	-
EP00667_Euglena_gracilis_P000736	5a640ef96890a0e62f8853a99d20fa30	1225	SMART	SM00230	cys_prot_2	115	478	1.4E-6	T	20-01-2026	IPR001300	Peptidase C2, calpain, catalytic domain	GO:0004198(InterPro)|GO:0006508(InterPro)	Reactome:R-BTA-1474228|Reactome:R-CEL-6798695|Reactome:R-DME-6798695|Reactome:R-HSA-1474228|Reactome:R-HSA-6798695|Reactome:R-HSA-6809371|Reactome:R-HSA-8862803|Reactome:R-MMU-1474228|Reactome:R-MMU-6798695|Reactome:R-RNO-1474228|Reactome:R-RNO-6798695|Reactome:R-SSC-1474228|Reactome:R-SSC-6798695
EP00163_Fabomonas_tropica_P005370	1dbdad66d054cb0d52b8eaa2c071a1f7	1409	SMART	SM00230	cys_prot_2	152	482	2.6E-4	T	20-01-2026	IPR001300	Peptidase C2, calpain, catalytic domain	GO:0004198(InterPro)|GO:0006508(InterPro)	Reactome:R-BTA-1474228|Reactome:R-CEL-6798695|Reactome:R-DME-6798695|Reactome:R-HSA-1474228|Reactome:R-HSA-6798695|Reactome:R-HSA-6809371|Reactome:R-HSA-8862803|Reactome:R-MMU-1474228|Reactome:R-MMU-6798695|Reactome:R-RNO-1474228|Reactome:R-RNO-6798695|Reactome:R-SSC-1474228|Reactome:R-SSC-6798695
EP00163_Fabomonas_tropica_P005370	1dbdad66d054cb0d52b8eaa2c071a1f7	1409	MobiDBLite	mobidb-lite	consensus disorder prediction	1232	1295	-	T	20-01-2026	-	-	-	-
EP00163_Fabomonas_tropica_P005370	1dbdad66d054cb0d52b8eaa2c071a1f7	1409	MobiDBLite	mobidb-lite	consensus disorder prediction	1243	1268	-	T	20-01-2026	-	-	-	-
EP00163_Fabomonas_tropica_P005370	1dbdad66d054cb0d52b8eaa2c071a1f7	1409	MobiDBLite	mobidb-lite	consensus disorder prediction	1277	1286	-	T	20-01-2026	-	-	-	-
EP00163_Fabomonas_tropica_P005370	1dbdad66d054cb0d52b8eaa2c071a1f7	1409	MobiDBLite	mobidb-lite	consensus disorder prediction	1079	1140	-	T	20-01-2026	-	-	-	-
EP00163_Fabomonas_tropica_P005370	1dbdad66d054cb0d52b8eaa2c071a1f7	1409	MobiDBLite	mobidb-lite	consensus disorder prediction	1093	1107	-	T	20-01-2026	-	-	-	-
EP00163_Fabomonas_tropica_P005370	1dbdad66d054cb0d52b8eaa2c071a1f7	1409	MobiDBLite	mobidb-lite	consensus disorder prediction	615	645	-	T	20-01-2026	-	-	-	-
EP00163_Fabomonas_tropica_P005370	1dbdad66d054cb0d52b8eaa2c071a1f7	1409	MobiDBLite	mobidb-lite	consensus disorder prediction	1005	1022	-	T	20-01-2026	-	-	-	-
EP00163_Fabomonas_tropica_P005370	1dbdad66d054cb0d52b8eaa2c071a1f7	1409	MobiDBLite	mobidb-lite	consensus disorder prediction	1375	1409	-	T	20-01-2026	-	-	-	-
EP00163_Fabomonas_tropica_P005370	1dbdad66d054cb0d52b8eaa2c071a1f7	1409	MobiDBLite	mobidb-lite	consensus disorder prediction	959	1026	-	T	20-01-2026	-	-	-	-
EP00163_Fabomonas_tropica_P005370	1dbdad66d054cb0d52b8eaa2c071a1f7	1409	MobiDBLite	mobidb-lite	consensus disorder prediction	148	159	-	T	20-01-2026	-	-	-	-
EP00163_Fabomonas_tropica_P005370	1dbdad66d054cb0d52b8eaa2c071a1f7	1409	MobiDBLite	mobidb-lite	consensus disorder prediction	134	160	-	T	20-01-2026	-	-	-	-
EP00163_Fabomonas_tropica_P005370	1dbdad66d054cb0d52b8eaa2c071a1f7	1409	MobiDBLite	mobidb-lite	consensus disorder prediction	706	732	-	T	20-01-2026	-	-	-	-
EP00163_Fabomonas_tropica_P005370	1dbdad66d054cb0d52b8eaa2c071a1f7	1409	MobiDBLite	mobidb-lite	consensus disorder prediction	599	667	-	T	20-01-2026	-	-	-	-
EP00163_Fabomonas_tropica_P005370	1dbdad66d054cb0d52b8eaa2c071a1f7	1409	MobiDBLite	mobidb-lite	consensus disorder prediction	1	87	-	T	20-01-2026	-	-	-	-
EP00163_Fabomonas_tropica_P005370	1dbdad66d054cb0d52b8eaa2c071a1f7	1409	MobiDBLite	mobidb-lite	consensus disorder prediction	652	667	-	T	20-01-2026	-	-	-	-
EP00163_Fabomonas_tropica_P005370	1dbdad66d054cb0d52b8eaa2c071a1f7	1409	MobiDBLite	mobidb-lite	consensus disorder prediction	705	732	-	T	20-01-2026	-	-	-	-
EP00163_Fabomonas_tropica_P005370	1dbdad66d054cb0d52b8eaa2c071a1f7	1409	MobiDBLite	mobidb-lite	consensus disorder prediction	67	80	-	T	20-01-2026	-	-	-	-
EP00163_Fabomonas_tropica_P005370	1dbdad66d054cb0d52b8eaa2c071a1f7	1409	Pfam	PF00648	Calpain family cysteine protease	240	466	2.3E-8	T	20-01-2026	IPR001300	Peptidase C2, calpain, catalytic domain	GO:0004198(InterPro)|GO:0006508(InterPro)	Reactome:R-BTA-1474228|Reactome:R-CEL-6798695|Reactome:R-DME-6798695|Reactome:R-HSA-1474228|Reactome:R-HSA-6798695|Reactome:R-HSA-6809371|Reactome:R-HSA-8862803|Reactome:R-MMU-1474228|Reactome:R-MMU-6798695|Reactome:R-RNO-1474228|Reactome:R-RNO-6798695|Reactome:R-SSC-1474228|Reactome:R-SSC-6798695
EP00163_Fabomonas_tropica_P005370	1dbdad66d054cb0d52b8eaa2c071a1f7	1409	SUPERFAMILY	SSF54001	Cysteine proteinases	219	482	8.44E-21	T	20-01-2026	IPR038765	Papain-like cysteine peptidase superfamily	-	MetaCyc:PWY-1061|MetaCyc:PWY-1187|MetaCyc:PWY-1921|MetaCyc:PWY-2083|MetaCyc:PWY-2541|MetaCyc:PWY-2821|MetaCyc:PWY-3542|MetaCyc:PWY-3602|MetaCyc:PWY-361|MetaCyc:PWY-4021|MetaCyc:PWY-4121|MetaCyc:PWY-4161|MetaCyc:PWY-4202|MetaCyc:PWY-4801|MetaCyc:PWY-4922|MetaCyc:PWY-5048|MetaCyc:PWY-5059|MetaCyc:PWY-5105|MetaCyc:PWY-5109|MetaCyc:PWY-5139|MetaCyc:PWY-5268|MetaCyc:PWY-5284|MetaCyc:PWY-5292|MetaCyc:P…
EP00163_Fabomonas_tropica_P005370	1dbdad66d054cb0d52b8eaa2c071a1f7	1409	Coils	Coil	Coil	1328	1348	-	T	20-01-2026	-	-	-	-
EP00163_Fabomonas_tropica_P005370	1dbdad66d054cb0d52b8eaa2c071a1f7	1409	ProSiteProfiles	PS50203	Cysteine proteinase, calpain-type, catalytic domain profile.	219	474	15.686632	T	20-01-2026	IPR001300	Peptidase C2, calpain, catalytic domain	GO:0004198(InterPro)|GO:0006508(InterPro)	Reactome:R-BTA-1474228|Reactome:R-CEL-6798695|Reactome:R-DME-6798695|Reactome:R-HSA-1474228|Reactome:R-HSA-6798695|Reactome:R-HSA-6809371|Reactome:R-HSA-8862803|Reactome:R-MMU-1474228|Reactome:R-MMU-6798695|Reactome:R-RNO-1474228|Reactome:R-RNO-6798695|Reactome:R-SSC-1474228|Reactome:R-SSC-6798695
EP00163_Fabomonas_tropica_P005370	1dbdad66d054cb0d52b8eaa2c071a1f7	1409	PANTHER	PTHR46298	ANDROGLOBIN	1182	1405	5.7E-51	T	20-01-2026	IPR053033	Androglobin-like	-	-
CAJ2478915.1	c9ec4de11987397e989ccb00f85bd954	1890	SUPERFAMILY	SSF54001	Cysteine proteinases	319	424	1.12E-14	T	20-01-2026	IPR038765	Papain-like cysteine peptidase superfamily	-	MetaCyc:PWY-1061|MetaCyc:PWY-1187|MetaCyc:PWY-1921|MetaCyc:PWY-2083|MetaCyc:PWY-2541|MetaCyc:PWY-2821|MetaCyc:PWY-3542|MetaCyc:PWY-3602|MetaCyc:PWY-361|MetaCyc:PWY-4021|MetaCyc:PWY-4121|MetaCyc:PWY-4161|MetaCyc:PWY-4202|MetaCyc:PWY-4801|MetaCyc:PWY-4922|MetaCyc:PWY-5048|MetaCyc:PWY-5059|MetaCyc:PWY-5105|MetaCyc:PWY-5109|MetaCyc:PWY-5139|MetaCyc:PWY-5268|MetaCyc:PWY-5284|MetaCyc:PWY-5292|MetaCyc:P…
CAJ2478915.1	c9ec4de11987397e989ccb00f85bd954	1890	ProSiteProfiles	PS50203	Cysteine proteinase, calpain-type, catalytic domain profile.	294	413	10.852799	T	20-01-2026	IPR001300	Peptidase C2, calpain, catalytic domain	GO:0004198(InterPro)|GO:0006508(InterPro)	Reactome:R-BTA-1474228|Reactome:R-CEL-6798695|Reactome:R-DME-6798695|Reactome:R-HSA-1474228|Reactome:R-HSA-6798695|Reactome:R-HSA-6809371|Reactome:R-HSA-8862803|Reactome:R-MMU-1474228|Reactome:R-MMU-6798695|Reactome:R-RNO-1474228|Reactome:R-RNO-6798695|Reactome:R-SSC-1474228|Reactome:R-SSC-6798695
CAJ2478915.1	c9ec4de11987397e989ccb00f85bd954	1890	PANTHER	PTHR46298	ANDROGLOBIN	18	1860	1.0E-158	T	20-01-2026	IPR053033	Androglobin-like	-	-
CAJ2478915.1	c9ec4de11987397e989ccb00f85bd954	1890	MobiDBLite	mobidb-lite	consensus disorder prediction	754	768	-	T	20-01-2026	-	-	-	-
CAJ2478915.1	c9ec4de11987397e989ccb00f85bd954	1890	MobiDBLite	mobidb-lite	consensus disorder prediction	57	66	-	T	20-01-2026	-	-	-	-
CAJ2478915.1	c9ec4de11987397e989ccb00f85bd954	1890	MobiDBLite	mobidb-lite	consensus disorder prediction	1007	1034	-	T	20-01-2026	-	-	-	-
CAJ2478915.1	c9ec4de11987397e989ccb00f85bd954	1890	MobiDBLite	mobidb-lite	consensus disorder prediction	1715	1777	-	T	20-01-2026	-	-	-	-
CAJ2478915.1	c9ec4de11987397e989ccb00f85bd954	1890	MobiDBLite	mobidb-lite	consensus disorder prediction	173	185	-	T	20-01-2026	-	-	-	-
CAJ2478915.1	c9ec4de11987397e989ccb00f85bd954	1890	MobiDBLite	mobidb-lite	consensus disorder prediction	1429	1441	-	T	20-01-2026	-	-	-	-
CAJ2478915.1	c9ec4de11987397e989ccb00f85bd954	1890	MobiDBLite	mobidb-lite	consensus disorder prediction	486	511	-	T	20-01-2026	-	-	-	-
CAJ2478915.1	c9ec4de11987397e989ccb00f85bd954	1890	MobiDBLite	mobidb-lite	consensus disorder prediction	455	522	-	T	20-01-2026	-	-	-	-
CAJ2478915.1	c9ec4de11987397e989ccb00f85bd954	1890	MobiDBLite	mobidb-lite	consensus disorder prediction	1008	1019	-	T	20-01-2026	-	-	-	-
CAJ2478915.1	c9ec4de11987397e989ccb00f85bd954	1890	MobiDBLite	mobidb-lite	consensus disorder prediction	1757	1774	-	T	20-01-2026	-	-	-	-
CAJ2478915.1	c9ec4de11987397e989ccb00f85bd954	1890	MobiDBLite	mobidb-lite	consensus disorder prediction	50	80	-	T	20-01-2026	-	-	-	-
CAJ2478915.1	c9ec4de11987397e989ccb00f85bd954	1890	MobiDBLite	mobidb-lite	consensus disorder prediction	1414	1443	-	T	20-01-2026	-	-	-	-
CAJ2478915.1	c9ec4de11987397e989ccb00f85bd954	1890	MobiDBLite	mobidb-lite	consensus disorder prediction	173	198	-	T	20-01-2026	-	-	-	-
CAJ2478915.1	c9ec4de11987397e989ccb00f85bd954	1890	MobiDBLite	mobidb-lite	consensus disorder prediction	71	80	-	T	20-01-2026	-	-	-	-
CAJ2478915.1	c9ec4de11987397e989ccb00f85bd954	1890	MobiDBLite	mobidb-lite	consensus disorder prediction	1137	1163	-	T	20-01-2026	-	-	-	-
CAJ2478915.1	c9ec4de11987397e989ccb00f85bd954	1890	MobiDBLite	mobidb-lite	consensus disorder prediction	720	775	-	T	20-01-2026	-	-	-	-
CAJ2478915.1	c9ec4de11987397e989ccb00f85bd954	1890	Pfam	PF00648	Calpain family cysteine protease	337	393	0.024	T	20-01-2026	IPR001300	Peptidase C2, calpain, catalytic domain	GO:0004198(InterPro)|GO:0006508(InterPro)	Reactome:R-BTA-1474228|Reactome:R-CEL-6798695|Reactome:R-DME-6798695|Reactome:R-HSA-1474228|Reactome:R-HSA-6798695|Reactome:R-HSA-6809371|Reactome:R-HSA-8862803|Reactome:R-MMU-1474228|Reactome:R-MMU-6798695|Reactome:R-RNO-1474228|Reactome:R-RNO-6798695|Reactome:R-SSC-1474228|Reactome:R-SSC-6798695
KAJ1444473.1	d0ffe0eb70b4f0fd0e1813861a1e5482	1464	MobiDBLite	mobidb-lite	consensus disorder prediction	122	162	-	T	20-01-2026	-	-	-	-
KAJ1444473.1	d0ffe0eb70b4f0fd0e1813861a1e5482	1464	MobiDBLite	mobidb-lite	consensus disorder prediction	186	198	-	T	20-01-2026	-	-	-	-
KAJ1444473.1	d0ffe0eb70b4f0fd0e1813861a1e5482	1464	MobiDBLite	mobidb-lite	consensus disorder prediction	778	790	-	T	20-01-2026	-	-	-	-
KAJ1444473.1	d0ffe0eb70b4f0fd0e1813861a1e5482	1464	MobiDBLite	mobidb-lite	consensus disorder prediction	1041	1082	-	T	20-01-2026	-	-	-	-
KAJ1444473.1	d0ffe0eb70b4f0fd0e1813861a1e5482	1464	MobiDBLite	mobidb-lite	consensus disorder prediction	805	815	-	T	20-01-2026	-	-	-	-
KAJ1444473.1	d0ffe0eb70b4f0fd0e1813861a1e5482	1464	MobiDBLite	mobidb-lite	consensus disorder prediction	510	531	-	T	20-01-2026	-	-	-	-
KAJ1444473.1	d0ffe0eb70b4f0fd0e1813861a1e5482	1464	MobiDBLite	mobidb-lite	consensus disorder prediction	186	206	-	T	20-01-2026	-	-	-	-
KAJ1444473.1	d0ffe0eb70b4f0fd0e1813861a1e5482	1464	MobiDBLite	mobidb-lite	consensus disorder prediction	121	165	-	T	20-01-2026	-	-	-	-
KAJ1444473.1	d0ffe0eb70b4f0fd0e1813861a1e5482	1464	MobiDBLite	mobidb-lite	consensus disorder prediction	219	250	-	T	20-01-2026	-	-	-	-
KAJ1444473.1	d0ffe0eb70b4f0fd0e1813861a1e5482	1464	MobiDBLite	mobidb-lite	consensus disorder prediction	753	831	-	T	20-01-2026	-	-	-	-
KAJ1444473.1	d0ffe0eb70b4f0fd0e1813861a1e5482	1464	MobiDBLite	mobidb-lite	consensus disorder prediction	1362	1388	-	T	20-01-2026	-	-	-	-
KAJ1444473.1	d0ffe0eb70b4f0fd0e1813861a1e5482	1464	MobiDBLite	mobidb-lite	consensus disorder prediction	1041	1062	-	T	20-01-2026	-	-	-	-
KAJ1444473.1	d0ffe0eb70b4f0fd0e1813861a1e5482	1464	MobiDBLite	mobidb-lite	consensus disorder prediction	222	250	-	T	20-01-2026	-	-	-	-
KAJ1444473.1	d0ffe0eb70b4f0fd0e1813861a1e5482	1464	MobiDBLite	mobidb-lite	consensus disorder prediction	1	25	-	T	20-01-2026	-	-	-	-
KAJ1444473.1	d0ffe0eb70b4f0fd0e1813861a1e5482	1464	Coils	Coil	Coil	1441	1461	-	T	20-01-2026	-	-	-	-
KAJ1444473.1	d0ffe0eb70b4f0fd0e1813861a1e5482	1464	ProSiteProfiles	PS50203	Cysteine proteinase, calpain-type, catalytic domain profile.	329	425	12.292665	T	20-01-2026	IPR001300	Peptidase C2, calpain, catalytic domain	GO:0004198(InterPro)|GO:0006508(InterPro)	Reactome:R-BTA-1474228|Reactome:R-CEL-6798695|Reactome:R-DME-6798695|Reactome:R-HSA-1474228|Reactome:R-HSA-6798695|Reactome:R-HSA-6809371|Reactome:R-HSA-8862803|Reactome:R-MMU-1474228|Reactome:R-MMU-6798695|Reactome:R-RNO-1474228|Reactome:R-RNO-6798695|Reactome:R-SSC-1474228|Reactome:R-SSC-6798695
KAJ1444473.1	d0ffe0eb70b4f0fd0e1813861a1e5482	1464	PANTHER	PTHR46298	ANDROGLOBIN	342	415	1.7E-24	T	20-01-2026	IPR053033	Androglobin-like	-	-
KAJ1444473.1	d0ffe0eb70b4f0fd0e1813861a1e5482	1464	SUPERFAMILY	SSF54001	Cysteine proteinases	332	414	2.16E-15	T	20-01-2026	IPR038765	Papain-like cysteine peptidase superfamily	-	MetaCyc:PWY-1061|MetaCyc:PWY-1187|MetaCyc:PWY-1921|MetaCyc:PWY-2083|MetaCyc:PWY-2541|MetaCyc:PWY-2821|MetaCyc:PWY-3542|MetaCyc:PWY-3602|MetaCyc:PWY-361|MetaCyc:PWY-4021|MetaCyc:PWY-4121|MetaCyc:PWY-4161|MetaCyc:PWY-4202|MetaCyc:PWY-4801|MetaCyc:PWY-4922|MetaCyc:PWY-5048|MetaCyc:PWY-5059|MetaCyc:PWY-5105|MetaCyc:PWY-5109|MetaCyc:PWY-5139|MetaCyc:PWY-5268|MetaCyc:PWY-5284|MetaCyc:PWY-5292|MetaCyc:P…
KAJ1444473.1	d0ffe0eb70b4f0fd0e1813861a1e5482	1464	Pfam	PF00648	Calpain family cysteine protease	340	418	3.2E-5	T	20-01-2026	IPR001300	Peptidase C2, calpain, catalytic domain	GO:0004198(InterPro)|GO:0006508(InterPro)	Reactome:R-BTA-1474228|Reactome:R-CEL-6798695|Reactome:R-DME-6798695|Reactome:R-HSA-1474228|Reactome:R-HSA-6798695|Reactome:R-HSA-6809371|Reactome:R-HSA-8862803|Reactome:R-MMU-1474228|Reactome:R-MMU-6798695|Reactome:R-RNO-1474228|Reactome:R-RNO-6798695|Reactome:R-SSC-1474228|Reactome:R-SSC-6798695
XP_005767091.1	98a2ad4b0473098888e3d9f713714550	1266	Coils	Coil	Coil	198	225	-	T	20-01-2026	-	-	-	-
XP_005767091.1	98a2ad4b0473098888e3d9f713714550	1266	ProSiteProfiles	PS50203	Cysteine proteinase, calpain-type, catalytic domain profile.	335	638	22.040321	T	20-01-2026	IPR001300	Peptidase C2, calpain, catalytic domain	GO:0004198(InterPro)|GO:0006508(InterPro)	Reactome:R-BTA-1474228|Reactome:R-CEL-6798695|Reactome:R-DME-6798695|Reactome:R-HSA-1474228|Reactome:R-HSA-6798695|Reactome:R-HSA-6809371|Reactome:R-HSA-8862803|Reactome:R-MMU-1474228|Reactome:R-MMU-6798695|Reactome:R-RNO-1474228|Reactome:R-RNO-6798695|Reactome:R-SSC-1474228|Reactome:R-SSC-6798695
XP_005767091.1	98a2ad4b0473098888e3d9f713714550	1266	SMART	SM00230	cys_prot_2	296	645	4.2E-5	T	20-01-2026	IPR001300	Peptidase C2, calpain, catalytic domain	GO:0004198(InterPro)|GO:0006508(InterPro)	Reactome:R-BTA-1474228|Reactome:R-CEL-6798695|Reactome:R-DME-6798695|Reactome:R-HSA-1474228|Reactome:R-HSA-6798695|Reactome:R-HSA-6809371|Reactome:R-HSA-8862803|Reactome:R-MMU-1474228|Reactome:R-MMU-6798695|Reactome:R-RNO-1474228|Reactome:R-RNO-6798695|Reactome:R-SSC-1474228|Reactome:R-SSC-6798695
XP_005767091.1	98a2ad4b0473098888e3d9f713714550	1266	Coils	Coil	Coil	18	45	-	T	20-01-2026	-	-	-	-
XP_005767091.1	98a2ad4b0473098888e3d9f713714550	1266	SUPERFAMILY	SSF54001	Cysteine proteinases	310	638	5.89E-30	T	20-01-2026	IPR038765	Papain-like cysteine peptidase superfamily	-	MetaCyc:PWY-1061|MetaCyc:PWY-1187|MetaCyc:PWY-1921|MetaCyc:PWY-2083|MetaCyc:PWY-2541|MetaCyc:PWY-2821|MetaCyc:PWY-3542|MetaCyc:PWY-3602|MetaCyc:PWY-361|MetaCyc:PWY-4021|MetaCyc:PWY-4121|MetaCyc:PWY-4161|MetaCyc:PWY-4202|MetaCyc:PWY-4801|MetaCyc:PWY-4922|MetaCyc:PWY-5048|MetaCyc:PWY-5059|MetaCyc:PWY-5105|MetaCyc:PWY-5109|MetaCyc:PWY-5139|MetaCyc:PWY-5268|MetaCyc:PWY-5284|MetaCyc:PWY-5292|MetaCyc:P…
XP_005767091.1	98a2ad4b0473098888e3d9f713714550	1266	Coils	Coil	Coil	169	189	-	T	20-01-2026	-	-	-	-
XP_005767091.1	98a2ad4b0473098888e3d9f713714550	1266	Pfam	PF00648	Calpain family cysteine protease	422	591	8.8E-9	T	20-01-2026	IPR001300	Peptidase C2, calpain, catalytic domain	GO:0004198(InterPro)|GO:0006508(InterPro)	Reactome:R-BTA-1474228|Reactome:R-CEL-6798695|Reactome:R-DME-6798695|Reactome:R-HSA-1474228|Reactome:R-HSA-6798695|Reactome:R-HSA-6809371|Reactome:R-HSA-8862803|Reactome:R-MMU-1474228|Reactome:R-MMU-6798695|Reactome:R-RNO-1474228|Reactome:R-RNO-6798695|Reactome:R-SSC-1474228|Reactome:R-SSC-6798695
XP_005767091.1	98a2ad4b0473098888e3d9f713714550	1266	MobiDBLite	mobidb-lite	consensus disorder prediction	134	143	-	T	20-01-2026	-	-	-	-
XP_005767091.1	98a2ad4b0473098888e3d9f713714550	1266	MobiDBLite	mobidb-lite	consensus disorder prediction	1058	1098	-	T	20-01-2026	-	-	-	-
XP_005767091.1	98a2ad4b0473098888e3d9f713714550	1266	MobiDBLite	mobidb-lite	consensus disorder prediction	58	67	-	T	20-01-2026	-	-	-	-
XP_005767091.1	98a2ad4b0473098888e3d9f713714550	1266	MobiDBLite	mobidb-lite	consensus disorder prediction	252	263	-	T	20-01-2026	-	-	-	-
XP_005767091.1	98a2ad4b0473098888e3d9f713714550	1266	MobiDBLite	mobidb-lite	consensus disorder prediction	238	264	-	T	20-01-2026	-	-	-	-
XP_005767091.1	98a2ad4b0473098888e3d9f713714550	1266	MobiDBLite	mobidb-lite	consensus disorder prediction	1069	1089	-	T	20-01-2026	-	-	-	-
XP_005767091.1	98a2ad4b0473098888e3d9f713714550	1266	MobiDBLite	mobidb-lite	consensus disorder prediction	17	102	-	T	20-01-2026	-	-	-	-
XP_005767091.1	98a2ad4b0473098888e3d9f713714550	1266	MobiDBLite	mobidb-lite	consensus disorder prediction	74	89	-	T	20-01-2026	-	-	-	-
XP_005767091.1	98a2ad4b0473098888e3d9f713714550	1266	MobiDBLite	mobidb-lite	consensus disorder prediction	115	153	-	T	20-01-2026	-	-	-	-
XP_005767091.1	98a2ad4b0473098888e3d9f713714550	1266	MobiDBLite	mobidb-lite	consensus disorder prediction	739	763	-	T	20-01-2026	-	-	-	-
XP_005767091.1	98a2ad4b0473098888e3d9f713714550	1266	MobiDBLite	mobidb-lite	consensus disorder prediction	743	754	-	T	20-01-2026	-	-	-	-
XP_005767091.1	98a2ad4b0473098888e3d9f713714550	1266	MobiDBLite	mobidb-lite	consensus disorder prediction	1153	1180	-	T	20-01-2026	-	-	-	-
XP_005767091.1	98a2ad4b0473098888e3d9f713714550	1266	PANTHER	PTHR46298	ANDROGLOBIN	315	519	2.3E-32	T	20-01-2026	IPR053033	Androglobin-like	-	-
EP00314_Emiliania_huxleyi_P011030	98a2ad4b0473098888e3d9f713714550	1266	Coils	Coil	Coil	198	225	-	T	20-01-2026	-	-	-	-
EP00314_Emiliania_huxleyi_P011030	98a2ad4b0473098888e3d9f713714550	1266	ProSiteProfiles	PS50203	Cysteine proteinase, calpain-type, catalytic domain profile.	335	638	22.040321	T	20-01-2026	IPR001300	Peptidase C2, calpain, catalytic domain	GO:0004198(InterPro)|GO:0006508(InterPro)	Reactome:R-BTA-1474228|Reactome:R-CEL-6798695|Reactome:R-DME-6798695|Reactome:R-HSA-1474228|Reactome:R-HSA-6798695|Reactome:R-HSA-6809371|Reactome:R-HSA-8862803|Reactome:R-MMU-1474228|Reactome:R-MMU-6798695|Reactome:R-RNO-1474228|Reactome:R-RNO-6798695|Reactome:R-SSC-1474228|Reactome:R-SSC-6798695
EP00314_Emiliania_huxleyi_P011030	98a2ad4b0473098888e3d9f713714550	1266	SMART	SM00230	cys_prot_2	296	645	4.2E-5	T	20-01-2026	IPR001300	Peptidase C2, calpain, catalytic domain	GO:0004198(InterPro)|GO:0006508(InterPro)	Reactome:R-BTA-1474228|Reactome:R-CEL-6798695|Reactome:R-DME-6798695|Reactome:R-HSA-1474228|Reactome:R-HSA-6798695|Reactome:R-HSA-6809371|Reactome:R-HSA-8862803|Reactome:R-MMU-1474228|Reactome:R-MMU-6798695|Reactome:R-RNO-1474228|Reactome:R-RNO-6798695|Reactome:R-SSC-1474228|Reactome:R-SSC-6798695
EP00314_Emiliania_huxleyi_P011030	98a2ad4b0473098888e3d9f713714550	1266	Coils	Coil	Coil	18	45	-	T	20-01-2026	-	-	-	-
EP00314_Emiliania_huxleyi_P011030	98a2ad4b0473098888e3d9f713714550	1266	SUPERFAMILY	SSF54001	Cysteine proteinases	310	638	5.89E-30	T	20-01-2026	IPR038765	Papain-like cysteine peptidase superfamily	-	MetaCyc:PWY-1061|MetaCyc:PWY-1187|MetaCyc:PWY-1921|MetaCyc:PWY-2083|MetaCyc:PWY-2541|MetaCyc:PWY-2821|MetaCyc:PWY-3542|MetaCyc:PWY-3602|MetaCyc:PWY-361|MetaCyc:PWY-4021|MetaCyc:PWY-4121|MetaCyc:PWY-4161|MetaCyc:PWY-4202|MetaCyc:PWY-4801|MetaCyc:PWY-4922|MetaCyc:PWY-5048|MetaCyc:PWY-5059|MetaCyc:PWY-5105|MetaCyc:PWY-5109|MetaCyc:PWY-5139|MetaCyc:PWY-5268|MetaCyc:PWY-5284|MetaCyc:PWY-5292|MetaCyc:P…
EP00314_Emiliania_huxleyi_P011030	98a2ad4b0473098888e3d9f713714550	1266	Coils	Coil	Coil	169	189	-	T	20-01-2026	-	-	-	-
EP00314_Emiliania_huxleyi_P011030	98a2ad4b0473098888e3d9f713714550	1266	Pfam	PF00648	Calpain family cysteine protease	422	591	8.8E-9	T	20-01-2026	IPR001300	Peptidase C2, calpain, catalytic domain	GO:0004198(InterPro)|GO:0006508(InterPro)	Reactome:R-BTA-1474228|Reactome:R-CEL-6798695|Reactome:R-DME-6798695|Reactome:R-HSA-1474228|Reactome:R-HSA-6798695|Reactome:R-HSA-6809371|Reactome:R-HSA-8862803|Reactome:R-MMU-1474228|Reactome:R-MMU-6798695|Reactome:R-RNO-1474228|Reactome:R-RNO-6798695|Reactome:R-SSC-1474228|Reactome:R-SSC-6798695
EP00314_Emiliania_huxleyi_P011030	98a2ad4b0473098888e3d9f713714550	1266	MobiDBLite	mobidb-lite	consensus disorder prediction	134	143	-	T	20-01-2026	-	-	-	-
EP00314_Emiliania_huxleyi_P011030	98a2ad4b0473098888e3d9f713714550	1266	MobiDBLite	mobidb-lite	consensus disorder prediction	1058	1098	-	T	20-01-2026	-	-	-	-
EP00314_Emiliania_huxleyi_P011030	98a2ad4b0473098888e3d9f713714550	1266	MobiDBLite	mobidb-lite	consensus disorder prediction	58	67	-	T	20-01-2026	-	-	-	-
EP00314_Emiliania_huxleyi_P011030	98a2ad4b0473098888e3d9f713714550	1266	MobiDBLite	mobidb-lite	consensus disorder prediction	252	263	-	T	20-01-2026	-	-	-	-
EP00314_Emiliania_huxleyi_P011030	98a2ad4b0473098888e3d9f713714550	1266	MobiDBLite	mobidb-lite	consensus disorder prediction	238	264	-	T	20-01-2026	-	-	-	-
EP00314_Emiliania_huxleyi_P011030	98a2ad4b0473098888e3d9f713714550	1266	MobiDBLite	mobidb-lite	consensus disorder prediction	1069	1089	-	T	20-01-2026	-	-	-	-
EP00314_Emiliania_huxleyi_P011030	98a2ad4b0473098888e3d9f713714550	1266	MobiDBLite	mobidb-lite	consensus disorder prediction	17	102	-	T	20-01-2026	-	-	-	-
EP00314_Emiliania_huxleyi_P011030	98a2ad4b0473098888e3d9f713714550	1266	MobiDBLite	mobidb-lite	consensus disorder prediction	74	89	-	T	20-01-2026	-	-	-	-
EP00314_Emiliania_huxleyi_P011030	98a2ad4b0473098888e3d9f713714550	1266	MobiDBLite	mobidb-lite	consensus disorder prediction	115	153	-	T	20-01-2026	-	-	-	-
EP00314_Emiliania_huxleyi_P011030	98a2ad4b0473098888e3d9f713714550	1266	MobiDBLite	mobidb-lite	consensus disorder prediction	739	763	-	T	20-01-2026	-	-	-	-
EP00314_Emiliania_huxleyi_P011030	98a2ad4b0473098888e3d9f713714550	1266	MobiDBLite	mobidb-lite	consensus disorder prediction	743	754	-	T	20-01-2026	-	-	-	-
EP00314_Emiliania_huxleyi_P011030	98a2ad4b0473098888e3d9f713714550	1266	MobiDBLite	mobidb-lite	consensus disorder prediction	1153	1180	-	T	20-01-2026	-	-	-	-
EP00314_Emiliania_huxleyi_P011030	98a2ad4b0473098888e3d9f713714550	1266	PANTHER	PTHR46298	ANDROGLOBIN	315	519	2.3E-32	T	20-01-2026	IPR053033	Androglobin-like	-	-
TPX76083.1	5bc30a4cf470a470a932b646a709f4a5	1602	PANTHER	PTHR46298	ANDROGLOBIN	575	729	2.5E-142	T	20-01-2026	IPR053033	Androglobin-like	-	-
TPX76083.1	5bc30a4cf470a470a932b646a709f4a5	1602	Pfam	PF22069	Androglobin, domain IV	736	842	7.3E-21	T	20-01-2026	IPR054094	Androglobin, domain IV	-	-
TPX76083.1	5bc30a4cf470a470a932b646a709f4a5	1602	ProSiteProfiles	PS50203	Cysteine proteinase, calpain-type, catalytic domain profile.	294	356	11.12706	T	20-01-2026	IPR001300	Peptidase C2, calpain, catalytic domain	GO:0004198(InterPro)|GO:0006508(InterPro)	Reactome:R-BTA-1474228|Reactome:R-CEL-6798695|Reactome:R-DME-6798695|Reactome:R-HSA-1474228|Reactome:R-HSA-6798695|Reactome:R-HSA-6809371|Reactome:R-HSA-8862803|Reactome:R-MMU-1474228|Reactome:R-MMU-6798695|Reactome:R-RNO-1474228|Reactome:R-RNO-6798695|Reactome:R-SSC-1474228|Reactome:R-SSC-6798695
TPX76083.1	5bc30a4cf470a470a932b646a709f4a5	1602	SUPERFAMILY	SSF54001	Cysteine proteinases	288	600	2.8E-20	T	20-01-2026	IPR038765	Papain-like cysteine peptidase superfamily	-	MetaCyc:PWY-1061|MetaCyc:PWY-1187|MetaCyc:PWY-1921|MetaCyc:PWY-2083|MetaCyc:PWY-2541|MetaCyc:PWY-2821|MetaCyc:PWY-3542|MetaCyc:PWY-3602|MetaCyc:PWY-361|MetaCyc:PWY-4021|MetaCyc:PWY-4121|MetaCyc:PWY-4161|MetaCyc:PWY-4202|MetaCyc:PWY-4801|MetaCyc:PWY-4922|MetaCyc:PWY-5048|MetaCyc:PWY-5059|MetaCyc:PWY-5105|MetaCyc:PWY-5109|MetaCyc:PWY-5139|MetaCyc:PWY-5268|MetaCyc:PWY-5284|MetaCyc:PWY-5292|MetaCyc:P…
TPX76083.1	5bc30a4cf470a470a932b646a709f4a5	1602	Coils	Coil	Coil	950	980	-	T	20-01-2026	-	-	-	-
TPX76083.1	5bc30a4cf470a470a932b646a709f4a5	1602	MobiDBLite	mobidb-lite	consensus disorder prediction	215	234	-	T	20-01-2026	-	-	-	-
TPX76083.1	5bc30a4cf470a470a932b646a709f4a5	1602	MobiDBLite	mobidb-lite	consensus disorder prediction	1054	1064	-	T	20-01-2026	-	-	-	-
TPX76083.1	5bc30a4cf470a470a932b646a709f4a5	1602	MobiDBLite	mobidb-lite	consensus disorder prediction	1	40	-	T	20-01-2026	-	-	-	-
TPX76083.1	5bc30a4cf470a470a932b646a709f4a5	1602	MobiDBLite	mobidb-lite	consensus disorder prediction	951	975	-	T	20-01-2026	-	-	-	-
TPX76083.1	5bc30a4cf470a470a932b646a709f4a5	1602	MobiDBLite	mobidb-lite	consensus disorder prediction	1437	1446	-	T	20-01-2026	-	-	-	-
TPX76083.1	5bc30a4cf470a470a932b646a709f4a5	1602	MobiDBLite	mobidb-lite	consensus disorder prediction	1401	1446	-	T	20-01-2026	-	-	-	-
TPX76083.1	5bc30a4cf470a470a932b646a709f4a5	1602	MobiDBLite	mobidb-lite	consensus disorder prediction	1262	1283	-	T	20-01-2026	-	-	-	-
TPX76083.1	5bc30a4cf470a470a932b646a709f4a5	1602	MobiDBLite	mobidb-lite	consensus disorder prediction	200	209	-	T	20-01-2026	-	-	-	-
TPX76083.1	5bc30a4cf470a470a932b646a709f4a5	1602	MobiDBLite	mobidb-lite	consensus disorder prediction	933	981	-	T	20-01-2026	-	-	-	-
TPX76083.1	5bc30a4cf470a470a932b646a709f4a5	1602	MobiDBLite	mobidb-lite	consensus disorder prediction	224	234	-	T	20-01-2026	-	-	-	-
TPX76083.1	5bc30a4cf470a470a932b646a709f4a5	1602	MobiDBLite	mobidb-lite	consensus disorder prediction	1244	1291	-	T	20-01-2026	-	-	-	-
TPX76083.1	5bc30a4cf470a470a932b646a709f4a5	1602	MobiDBLite	mobidb-lite	consensus disorder prediction	1028	1042	-	T	20-01-2026	-	-	-	-
TPX76083.1	5bc30a4cf470a470a932b646a709f4a5	1602	MobiDBLite	mobidb-lite	consensus disorder prediction	142	209	-	T	20-01-2026	-	-	-	-
TPX76083.1	5bc30a4cf470a470a932b646a709f4a5	1602	MobiDBLite	mobidb-lite	consensus disorder prediction	23	34	-	T	20-01-2026	-	-	-	-
TPX76083.1	5bc30a4cf470a470a932b646a709f4a5	1602	MobiDBLite	mobidb-lite	consensus disorder prediction	1019	1064	-	T	20-01-2026	-	-	-	-
TPX76083.1	5bc30a4cf470a470a932b646a709f4a5	1602	Pfam	PF22068	Androglobin, domain II	624	725	4.7E-9	T	20-01-2026	IPR054093	Androglobin, domain II	-	-
TPX76083.1	5bc30a4cf470a470a932b646a709f4a5	1602	Pfam	PF00648	Calpain family cysteine protease	301	376	5.2E-5	T	20-01-2026	IPR001300	Peptidase C2, calpain, catalytic domain	GO:0004198(InterPro)|GO:0006508(InterPro)	Reactome:R-BTA-1474228|Reactome:R-CEL-6798695|Reactome:R-DME-6798695|Reactome:R-HSA-1474228|Reactome:R-HSA-6798695|Reactome:R-HSA-6809371|Reactome:R-HSA-8862803|Reactome:R-MMU-1474228|Reactome:R-MMU-6798695|Reactome:R-RNO-1474228|Reactome:R-RNO-6798695|Reactome:R-SSC-1474228|Reactome:R-SSC-6798695
ETI38377.1	b37f3f2178de6b97d093ea3fbe8cc7e6	1281	Coils	Coil	Coil	1228	1248	-	T	20-01-2026	-	-	-	-
ETI38377.1	b37f3f2178de6b97d093ea3fbe8cc7e6	1281	Pfam	PF00648	Calpain family cysteine protease	383	455	1.4E-5	T	20-01-2026	IPR001300	Peptidase C2, calpain, catalytic domain	GO:0004198(InterPro)|GO:0006508(InterPro)	Reactome:R-BTA-1474228|Reactome:R-CEL-6798695|Reactome:R-DME-6798695|Reactome:R-HSA-1474228|Reactome:R-HSA-6798695|Reactome:R-HSA-6809371|Reactome:R-HSA-8862803|Reactome:R-MMU-1474228|Reactome:R-MMU-6798695|Reactome:R-RNO-1474228|Reactome:R-RNO-6798695|Reactome:R-SSC-1474228|Reactome:R-SSC-6798695
ETI38377.1	b37f3f2178de6b97d093ea3fbe8cc7e6	1281	ProSiteProfiles	PS50203	Cysteine proteinase, calpain-type, catalytic domain profile.	388	452	11.58416	T	20-01-2026	IPR001300	Peptidase C2, calpain, catalytic domain	GO:0004198(InterPro)|GO:0006508(InterPro)	Reactome:R-BTA-1474228|Reactome:R-CEL-6798695|Reactome:R-DME-6798695|Reactome:R-HSA-1474228|Reactome:R-HSA-6798695|Reactome:R-HSA-6809371|Reactome:R-HSA-8862803|Reactome:R-MMU-1474228|Reactome:R-MMU-6798695|Reactome:R-RNO-1474228|Reactome:R-RNO-6798695|Reactome:R-SSC-1474228|Reactome:R-SSC-6798695
ETI38377.1	b37f3f2178de6b97d093ea3fbe8cc7e6	1281	MobiDBLite	mobidb-lite	consensus disorder prediction	218	227	-	T	20-01-2026	-	-	-	-
ETI38377.1	b37f3f2178de6b97d093ea3fbe8cc7e6	1281	MobiDBLite	mobidb-lite	consensus disorder prediction	1070	1084	-	T	20-01-2026	-	-	-	-
ETI38377.1	b37f3f2178de6b97d093ea3fbe8cc7e6	1281	MobiDBLite	mobidb-lite	consensus disorder prediction	1086	1100	-	T	20-01-2026	-	-	-	-
ETI38377.1	b37f3f2178de6b97d093ea3fbe8cc7e6	1281	MobiDBLite	mobidb-lite	consensus disorder prediction	1054	1100	-	T	20-01-2026	-	-	-	-
ETI38377.1	b37f3f2178de6b97d093ea3fbe8cc7e6	1281	MobiDBLite	mobidb-lite	consensus disorder prediction	165	235	-	T	20-01-2026	-	-	-	-
ETI38377.1	b37f3f2178de6b97d093ea3fbe8cc7e6	1281	MobiDBLite	mobidb-lite	consensus disorder prediction	47	89	-	T	20-01-2026	-	-	-	-
ETI38377.1	b37f3f2178de6b97d093ea3fbe8cc7e6	1281	MobiDBLite	mobidb-lite	consensus disorder prediction	520	541	-	T	20-01-2026	-	-	-	-
ETI38377.1	b37f3f2178de6b97d093ea3fbe8cc7e6	1281	MobiDBLite	mobidb-lite	consensus disorder prediction	527	541	-	T	20-01-2026	-	-	-	-
ETI38377.1	b37f3f2178de6b97d093ea3fbe8cc7e6	1281	SUPERFAMILY	SSF54001	Cysteine proteinases	381	495	3.34E-15	T	20-01-2026	IPR038765	Papain-like cysteine peptidase superfamily	-	MetaCyc:PWY-1061|MetaCyc:PWY-1187|MetaCyc:PWY-1921|MetaCyc:PWY-2083|MetaCyc:PWY-2541|MetaCyc:PWY-2821|MetaCyc:PWY-3542|MetaCyc:PWY-3602|MetaCyc:PWY-361|MetaCyc:PWY-4021|MetaCyc:PWY-4121|MetaCyc:PWY-4161|MetaCyc:PWY-4202|MetaCyc:PWY-4801|MetaCyc:PWY-4922|MetaCyc:PWY-5048|MetaCyc:PWY-5059|MetaCyc:PWY-5105|MetaCyc:PWY-5109|MetaCyc:PWY-5139|MetaCyc:PWY-5268|MetaCyc:PWY-5284|MetaCyc:PWY-5292|MetaCyc:P…
ETI38377.1	b37f3f2178de6b97d093ea3fbe8cc7e6	1281	PANTHER	PTHR46298	ANDROGLOBIN	142	527	1.0E-25	T	20-01-2026	IPR053033	Androglobin-like	-	-
KAK6098450.1	95298b9f00bd1551d1d15928af17a40f	1376	SUPERFAMILY	SSF54001	Cysteine proteinases	340	622	1.09E-23	T	20-01-2026	IPR038765	Papain-like cysteine peptidase superfamily	-	MetaCyc:PWY-1061|MetaCyc:PWY-1187|MetaCyc:PWY-1921|MetaCyc:PWY-2083|MetaCyc:PWY-2541|MetaCyc:PWY-2821|MetaCyc:PWY-3542|MetaCyc:PWY-3602|MetaCyc:PWY-361|MetaCyc:PWY-4021|MetaCyc:PWY-4121|MetaCyc:PWY-4161|MetaCyc:PWY-4202|MetaCyc:PWY-4801|MetaCyc:PWY-4922|MetaCyc:PWY-5048|MetaCyc:PWY-5059|MetaCyc:PWY-5105|MetaCyc:PWY-5109|MetaCyc:PWY-5139|MetaCyc:PWY-5268|MetaCyc:PWY-5284|MetaCyc:PWY-5292|MetaCyc:P…
KAK6098450.1	95298b9f00bd1551d1d15928af17a40f	1376	MobiDBLite	mobidb-lite	consensus disorder prediction	226	235	-	T	20-01-2026	-	-	-	-
KAK6098450.1	95298b9f00bd1551d1d15928af17a40f	1376	MobiDBLite	mobidb-lite	consensus disorder prediction	1341	1376	-	T	20-01-2026	-	-	-	-
KAK6098450.1	95298b9f00bd1551d1d15928af17a40f	1376	MobiDBLite	mobidb-lite	consensus disorder prediction	1349	1365	-	T	20-01-2026	-	-	-	-
KAK6098450.1	95298b9f00bd1551d1d15928af17a40f	1376	MobiDBLite	mobidb-lite	consensus disorder prediction	493	516	-	T	20-01-2026	-	-	-	-
KAK6098450.1	95298b9f00bd1551d1d15928af17a40f	1376	MobiDBLite	mobidb-lite	consensus disorder prediction	1007	1029	-	T	20-01-2026	-	-	-	-
KAK6098450.1	95298b9f00bd1551d1d15928af17a40f	1376	MobiDBLite	mobidb-lite	consensus disorder prediction	221	245	-	T	20-01-2026	-	-	-	-
KAK6098450.1	95298b9f00bd1551d1d15928af17a40f	1376	MobiDBLite	mobidb-lite	consensus disorder prediction	1	31	-	T	20-01-2026	-	-	-	-
KAK6098450.1	95298b9f00bd1551d1d15928af17a40f	1376	ProSiteProfiles	PS50203	Cysteine proteinase, calpain-type, catalytic domain profile.	343	619	11.309899	T	20-01-2026	IPR001300	Peptidase C2, calpain, catalytic domain	GO:0004198(InterPro)|GO:0006508(InterPro)	Reactome:R-BTA-1474228|Reactome:R-CEL-6798695|Reactome:R-DME-6798695|Reactome:R-HSA-1474228|Reactome:R-HSA-6798695|Reactome:R-HSA-6809371|Reactome:R-HSA-8862803|Reactome:R-MMU-1474228|Reactome:R-MMU-6798695|Reactome:R-RNO-1474228|Reactome:R-RNO-6798695|Reactome:R-SSC-1474228|Reactome:R-SSC-6798695
KAK6098450.1	95298b9f00bd1551d1d15928af17a40f	1376	Pfam	PF00648	Calpain family cysteine protease	350	438	3.9E-4	T	20-01-2026	IPR001300	Peptidase C2, calpain, catalytic domain	GO:0004198(InterPro)|GO:0006508(InterPro)	Reactome:R-BTA-1474228|Reactome:R-CEL-6798695|Reactome:R-DME-6798695|Reactome:R-HSA-1474228|Reactome:R-HSA-6798695|Reactome:R-HSA-6809371|Reactome:R-HSA-8862803|Reactome:R-MMU-1474228|Reactome:R-MMU-6798695|Reactome:R-RNO-1474228|Reactome:R-RNO-6798695|Reactome:R-SSC-1474228|Reactome:R-SSC-6798695
KAK6098450.1	95298b9f00bd1551d1d15928af17a40f	1376	SMART	SM00230	cys_prot_2	267	625	3.1E-4	T	20-01-2026	IPR001300	Peptidase C2, calpain, catalytic domain	GO:0004198(InterPro)|GO:0006508(InterPro)	Reactome:R-BTA-1474228|Reactome:R-CEL-6798695|Reactome:R-DME-6798695|Reactome:R-HSA-1474228|Reactome:R-HSA-6798695|Reactome:R-HSA-6809371|Reactome:R-HSA-8862803|Reactome:R-MMU-1474228|Reactome:R-MMU-6798695|Reactome:R-RNO-1474228|Reactome:R-RNO-6798695|Reactome:R-SSC-1474228|Reactome:R-SSC-6798695
KAK6098450.1	95298b9f00bd1551d1d15928af17a40f	1376	Pfam	PF22069	Androglobin, domain IV	753	858	1.6E-22	T	20-01-2026	IPR054094	Androglobin, domain IV	-	-
KAK6098450.1	95298b9f00bd1551d1d15928af17a40f	1376	Pfam	PF22068	Androglobin, domain II	653	742	9.2E-7	T	20-01-2026	IPR054093	Androglobin, domain II	-	-
KAK6098450.1	95298b9f00bd1551d1d15928af17a40f	1376	Pfam	PF22070	Androglobin, domain V	873	957	0.0028	T	20-01-2026	IPR054095	Androglobin, domain V	-	-
KAK6098450.1	95298b9f00bd1551d1d15928af17a40f	1376	PANTHER	PTHR46298	ANDROGLOBIN	744	1376	0.0	T	20-01-2026	IPR053033	Androglobin-like	-	-
KAI8821854.1	3cc79d5b1d219501ca6dc433193d9d57	1356	SUPERFAMILY	SSF54001	Cysteine proteinases	314	601	2.8E-23	T	20-01-2026	IPR038765	Papain-like cysteine peptidase superfamily	-	MetaCyc:PWY-1061|MetaCyc:PWY-1187|MetaCyc:PWY-1921|MetaCyc:PWY-2083|MetaCyc:PWY-2541|MetaCyc:PWY-2821|MetaCyc:PWY-3542|MetaCyc:PWY-3602|MetaCyc:PWY-361|MetaCyc:PWY-4021|MetaCyc:PWY-4121|MetaCyc:PWY-4161|MetaCyc:PWY-4202|MetaCyc:PWY-4801|MetaCyc:PWY-4922|MetaCyc:PWY-5048|MetaCyc:PWY-5059|MetaCyc:PWY-5105|MetaCyc:PWY-5109|MetaCyc:PWY-5139|MetaCyc:PWY-5268|MetaCyc:PWY-5284|MetaCyc:PWY-5292|MetaCyc:P…
KAI8821854.1	3cc79d5b1d219501ca6dc433193d9d57	1356	Pfam	PF22070	Androglobin, domain V	854	930	4.4E-5	T	20-01-2026	IPR054095	Androglobin, domain V	-	-
KAI8821854.1	3cc79d5b1d219501ca6dc433193d9d57	1356	SMART	SM00230	cys_prot_2	219	602	4.1E-5	T	20-01-2026	IPR001300	Peptidase C2, calpain, catalytic domain	GO:0004198(InterPro)|GO:0006508(InterPro)	Reactome:R-BTA-1474228|Reactome:R-CEL-6798695|Reactome:R-DME-6798695|Reactome:R-HSA-1474228|Reactome:R-HSA-6798695|Reactome:R-HSA-6809371|Reactome:R-HSA-8862803|Reactome:R-MMU-1474228|Reactome:R-MMU-6798695|Reactome:R-RNO-1474228|Reactome:R-RNO-6798695|Reactome:R-SSC-1474228|Reactome:R-SSC-6798695
KAI8821854.1	3cc79d5b1d219501ca6dc433193d9d57	1356	ProSiteProfiles	PS50203	Cysteine proteinase, calpain-type, catalytic domain profile.	317	595	13.229719	T	20-01-2026	IPR001300	Peptidase C2, calpain, catalytic domain	GO:0004198(InterPro)|GO:0006508(InterPro)	Reactome:R-BTA-1474228|Reactome:R-CEL-6798695|Reactome:R-DME-6798695|Reactome:R-HSA-1474228|Reactome:R-HSA-6798695|Reactome:R-HSA-6809371|Reactome:R-HSA-8862803|Reactome:R-MMU-1474228|Reactome:R-MMU-6798695|Reactome:R-RNO-1474228|Reactome:R-RNO-6798695|Reactome:R-SSC-1474228|Reactome:R-SSC-6798695
KAI8821854.1	3cc79d5b1d219501ca6dc433193d9d57	1356	Pfam	PF22069	Androglobin, domain IV	733	837	6.9E-23	T	20-01-2026	IPR054094	Androglobin, domain IV	-	-
KAI8821854.1	3cc79d5b1d219501ca6dc433193d9d57	1356	Coils	Coil	Coil	1300	1320	-	T	20-01-2026	-	-	-	-
KAI8821854.1	3cc79d5b1d219501ca6dc433193d9d57	1356	PANTHER	PTHR46298	ANDROGLOBIN	563	727	2.6E-189	T	20-01-2026	IPR053033	Androglobin-like	-	-
KAI8821854.1	3cc79d5b1d219501ca6dc433193d9d57	1356	MobiDBLite	mobidb-lite	consensus disorder prediction	210	219	-	T	20-01-2026	-	-	-	-
KAI8821854.1	3cc79d5b1d219501ca6dc433193d9d57	1356	MobiDBLite	mobidb-lite	consensus disorder prediction	449	484	-	T	20-01-2026	-	-	-	-
KAI8821854.1	3cc79d5b1d219501ca6dc433193d9d57	1356	MobiDBLite	mobidb-lite	consensus disorder prediction	1190	1200	-	T	20-01-2026	-	-	-	-
KAI8821854.1	3cc79d5b1d219501ca6dc433193d9d57	1356	MobiDBLite	mobidb-lite	consensus disorder prediction	1231	1254	-	T	20-01-2026	-	-	-	-
KAI8821854.1	3cc79d5b1d219501ca6dc433193d9d57	1356	MobiDBLite	mobidb-lite	consensus disorder prediction	1001	1012	-	T	20-01-2026	-	-	-	-
KAI8821854.1	3cc79d5b1d219501ca6dc433193d9d57	1356	MobiDBLite	mobidb-lite	consensus disorder prediction	473	484	-	T	20-01-2026	-	-	-	-
KAI8821854.1	3cc79d5b1d219501ca6dc433193d9d57	1356	MobiDBLite	mobidb-lite	consensus disorder prediction	1001	1046	-	T	20-01-2026	-	-	-	-
KAI8821854.1	3cc79d5b1d219501ca6dc433193d9d57	1356	MobiDBLite	mobidb-lite	consensus disorder prediction	453	465	-	T	20-01-2026	-	-	-	-
KAI8821854.1	3cc79d5b1d219501ca6dc433193d9d57	1356	MobiDBLite	mobidb-lite	consensus disorder prediction	1325	1338	-	T	20-01-2026	-	-	-	-
KAI8821854.1	3cc79d5b1d219501ca6dc433193d9d57	1356	MobiDBLite	mobidb-lite	consensus disorder prediction	1016	1026	-	T	20-01-2026	-	-	-	-
KAI8821854.1	3cc79d5b1d219501ca6dc433193d9d57	1356	MobiDBLite	mobidb-lite	consensus disorder prediction	929	981	-	T	20-01-2026	-	-	-	-
KAI8821854.1	3cc79d5b1d219501ca6dc433193d9d57	1356	MobiDBLite	mobidb-lite	consensus disorder prediction	1176	1254	-	T	20-01-2026	-	-	-	-
KAI8821854.1	3cc79d5b1d219501ca6dc433193d9d57	1356	MobiDBLite	mobidb-lite	consensus disorder prediction	1	57	-	T	20-01-2026	-	-	-	-
KAI8821854.1	3cc79d5b1d219501ca6dc433193d9d57	1356	MobiDBLite	mobidb-lite	consensus disorder prediction	151	226	-	T	20-01-2026	-	-	-	-
KAI8821854.1	3cc79d5b1d219501ca6dc433193d9d57	1356	MobiDBLite	mobidb-lite	consensus disorder prediction	967	977	-	T	20-01-2026	-	-	-	-
KAI8821854.1	3cc79d5b1d219501ca6dc433193d9d57	1356	MobiDBLite	mobidb-lite	consensus disorder prediction	937	966	-	T	20-01-2026	-	-	-	-
KAI8821854.1	3cc79d5b1d219501ca6dc433193d9d57	1356	MobiDBLite	mobidb-lite	consensus disorder prediction	1325	1356	-	T	20-01-2026	-	-	-	-
KAI8821854.1	3cc79d5b1d219501ca6dc433193d9d57	1356	Pfam	PF00648	Calpain family cysteine protease	309	413	1.1E-5	T	20-01-2026	IPR001300	Peptidase C2, calpain, catalytic domain	GO:0004198(InterPro)|GO:0006508(InterPro)	Reactome:R-BTA-1474228|Reactome:R-CEL-6798695|Reactome:R-DME-6798695|Reactome:R-HSA-1474228|Reactome:R-HSA-6798695|Reactome:R-HSA-6809371|Reactome:R-HSA-8862803|Reactome:R-MMU-1474228|Reactome:R-MMU-6798695|Reactome:R-RNO-1474228|Reactome:R-RNO-6798695|Reactome:R-SSC-1474228|Reactome:R-SSC-6798695
KAI8821854.1	3cc79d5b1d219501ca6dc433193d9d57	1356	Coils	Coil	Coil	1230	1262	-	T	20-01-2026	-	-	-	-
XP_052926343.1	3cc79d5b1d219501ca6dc433193d9d57	1356	SUPERFAMILY	SSF54001	Cysteine proteinases	314	601	2.8E-23	T	20-01-2026	IPR038765	Papain-like cysteine peptidase superfamily	-	MetaCyc:PWY-1061|MetaCyc:PWY-1187|MetaCyc:PWY-1921|MetaCyc:PWY-2083|MetaCyc:PWY-2541|MetaCyc:PWY-2821|MetaCyc:PWY-3542|MetaCyc:PWY-3602|MetaCyc:PWY-361|MetaCyc:PWY-4021|MetaCyc:PWY-4121|MetaCyc:PWY-4161|MetaCyc:PWY-4202|MetaCyc:PWY-4801|MetaCyc:PWY-4922|MetaCyc:PWY-5048|MetaCyc:PWY-5059|MetaCyc:PWY-5105|MetaCyc:PWY-5109|MetaCyc:PWY-5139|MetaCyc:PWY-5268|MetaCyc:PWY-5284|MetaCyc:PWY-5292|MetaCyc:P…
XP_052926343.1	3cc79d5b1d219501ca6dc433193d9d57	1356	Pfam	PF22070	Androglobin, domain V	854	930	4.4E-5	T	20-01-2026	IPR054095	Androglobin, domain V	-	-
XP_052926343.1	3cc79d5b1d219501ca6dc433193d9d57	1356	SMART	SM00230	cys_prot_2	219	602	4.1E-5	T	20-01-2026	IPR001300	Peptidase C2, calpain, catalytic domain	GO:0004198(InterPro)|GO:0006508(InterPro)	Reactome:R-BTA-1474228|Reactome:R-CEL-6798695|Reactome:R-DME-6798695|Reactome:R-HSA-1474228|Reactome:R-HSA-6798695|Reactome:R-HSA-6809371|Reactome:R-HSA-8862803|Reactome:R-MMU-1474228|Reactome:R-MMU-6798695|Reactome:R-RNO-1474228|Reactome:R-RNO-6798695|Reactome:R-SSC-1474228|Reactome:R-SSC-6798695
XP_052926343.1	3cc79d5b1d219501ca6dc433193d9d57	1356	ProSiteProfiles	PS50203	Cysteine proteinase, calpain-type, catalytic domain profile.	317	595	13.229719	T	20-01-2026	IPR001300	Peptidase C2, calpain, catalytic domain	GO:0004198(InterPro)|GO:0006508(InterPro)	Reactome:R-BTA-1474228|Reactome:R-CEL-6798695|Reactome:R-DME-6798695|Reactome:R-HSA-1474228|Reactome:R-HSA-6798695|Reactome:R-HSA-6809371|Reactome:R-HSA-8862803|Reactome:R-MMU-1474228|Reactome:R-MMU-6798695|Reactome:R-RNO-1474228|Reactome:R-RNO-6798695|Reactome:R-SSC-1474228|Reactome:R-SSC-6798695
XP_052926343.1	3cc79d5b1d219501ca6dc433193d9d57	1356	Pfam	PF22069	Androglobin, domain IV	733	837	6.9E-23	T	20-01-2026	IPR054094	Androglobin, domain IV	-	-
XP_052926343.1	3cc79d5b1d219501ca6dc433193d9d57	1356	Coils	Coil	Coil	1300	1320	-	T	20-01-2026	-	-	-	-
XP_052926343.1	3cc79d5b1d219501ca6dc433193d9d57	1356	PANTHER	PTHR46298	ANDROGLOBIN	563	727	2.6E-189	T	20-01-2026	IPR053033	Androglobin-like	-	-
XP_052926343.1	3cc79d5b1d219501ca6dc433193d9d57	1356	MobiDBLite	mobidb-lite	consensus disorder prediction	210	219	-	T	20-01-2026	-	-	-	-
XP_052926343.1	3cc79d5b1d219501ca6dc433193d9d57	1356	MobiDBLite	mobidb-lite	consensus disorder prediction	449	484	-	T	20-01-2026	-	-	-	-
XP_052926343.1	3cc79d5b1d219501ca6dc433193d9d57	1356	MobiDBLite	mobidb-lite	consensus disorder prediction	1190	1200	-	T	20-01-2026	-	-	-	-
XP_052926343.1	3cc79d5b1d219501ca6dc433193d9d57	1356	MobiDBLite	mobidb-lite	consensus disorder prediction	1231	1254	-	T	20-01-2026	-	-	-	-
XP_052926343.1	3cc79d5b1d219501ca6dc433193d9d57	1356	MobiDBLite	mobidb-lite	consensus disorder prediction	1001	1012	-	T	20-01-2026	-	-	-	-
XP_052926343.1	3cc79d5b1d219501ca6dc433193d9d57	1356	MobiDBLite	mobidb-lite	consensus disorder prediction	473	484	-	T	20-01-2026	-	-	-	-
XP_052926343.1	3cc79d5b1d219501ca6dc433193d9d57	1356	MobiDBLite	mobidb-lite	consensus disorder prediction	1001	1046	-	T	20-01-2026	-	-	-	-
XP_052926343.1	3cc79d5b1d219501ca6dc433193d9d57	1356	MobiDBLite	mobidb-lite	consensus disorder prediction	453	465	-	T	20-01-2026	-	-	-	-
XP_052926343.1	3cc79d5b1d219501ca6dc433193d9d57	1356	MobiDBLite	mobidb-lite	consensus disorder prediction	1325	1338	-	T	20-01-2026	-	-	-	-
XP_052926343.1	3cc79d5b1d219501ca6dc433193d9d57	1356	MobiDBLite	mobidb-lite	consensus disorder prediction	1016	1026	-	T	20-01-2026	-	-	-	-
XP_052926343.1	3cc79d5b1d219501ca6dc433193d9d57	1356	MobiDBLite	mobidb-lite	consensus disorder prediction	929	981	-	T	20-01-2026	-	-	-	-
XP_052926343.1	3cc79d5b1d219501ca6dc433193d9d57	1356	MobiDBLite	mobidb-lite	consensus disorder prediction	1176	1254	-	T	20-01-2026	-	-	-	-
XP_052926343.1	3cc79d5b1d219501ca6dc433193d9d57	1356	MobiDBLite	mobidb-lite	consensus disorder prediction	1	57	-	T	20-01-2026	-	-	-	-
XP_052926343.1	3cc79d5b1d219501ca6dc433193d9d57	1356	MobiDBLite	mobidb-lite	consensus disorder prediction	151	226	-	T	20-01-2026	-	-	-	-
XP_052926343.1	3cc79d5b1d219501ca6dc433193d9d57	1356	MobiDBLite	mobidb-lite	consensus disorder prediction	967	977	-	T	20-01-2026	-	-	-	-
XP_052926343.1	3cc79d5b1d219501ca6dc433193d9d57	1356	MobiDBLite	mobidb-lite	consensus disorder prediction	937	966	-	T	20-01-2026	-	-	-	-
XP_052926343.1	3cc79d5b1d219501ca6dc433193d9d57	1356	MobiDBLite	mobidb-lite	consensus disorder prediction	1325	1356	-	T	20-01-2026	-	-	-	-
XP_052926343.1	3cc79d5b1d219501ca6dc433193d9d57	1356	Pfam	PF00648	Calpain family cysteine protease	309	413	1.1E-5	T	20-01-2026	IPR001300	Peptidase C2, calpain, catalytic domain	GO:0004198(InterPro)|GO:0006508(InterPro)	Reactome:R-BTA-1474228|Reactome:R-CEL-6798695|Reactome:R-DME-6798695|Reactome:R-HSA-1474228|Reactome:R-HSA-6798695|Reactome:R-HSA-6809371|Reactome:R-HSA-8862803|Reactome:R-MMU-1474228|Reactome:R-MMU-6798695|Reactome:R-RNO-1474228|Reactome:R-RNO-6798695|Reactome:R-SSC-1474228|Reactome:R-SSC-6798695
XP_052926343.1	3cc79d5b1d219501ca6dc433193d9d57	1356	Coils	Coil	Coil	1230	1262	-	T	20-01-2026	-	-	-	-
KNE62108.1	64bd0d93359ea66a92c38f2e325c76ea	1545	Pfam	PF22069	Androglobin, domain IV	880	984	7.8E-17	T	20-01-2026	IPR054094	Androglobin, domain IV	-	-
KNE62108.1	64bd0d93359ea66a92c38f2e325c76ea	1545	SUPERFAMILY	SSF54001	Cysteine proteinases	460	577	9.81E-20	T	20-01-2026	IPR038765	Papain-like cysteine peptidase superfamily	-	MetaCyc:PWY-1061|MetaCyc:PWY-1187|MetaCyc:PWY-1921|MetaCyc:PWY-2083|MetaCyc:PWY-2541|MetaCyc:PWY-2821|MetaCyc:PWY-3542|MetaCyc:PWY-3602|MetaCyc:PWY-361|MetaCyc:PWY-4021|MetaCyc:PWY-4121|MetaCyc:PWY-4161|MetaCyc:PWY-4202|MetaCyc:PWY-4801|MetaCyc:PWY-4922|MetaCyc:PWY-5048|MetaCyc:PWY-5059|MetaCyc:PWY-5105|MetaCyc:PWY-5109|MetaCyc:PWY-5139|MetaCyc:PWY-5268|MetaCyc:PWY-5284|MetaCyc:PWY-5292|MetaCyc:P…
KNE62108.1	64bd0d93359ea66a92c38f2e325c76ea	1545	Coils	Coil	Coil	1460	1480	-	T	20-01-2026	-	-	-	-
KNE62108.1	64bd0d93359ea66a92c38f2e325c76ea	1545	MobiDBLite	mobidb-lite	consensus disorder prediction	1086	1128	-	T	20-01-2026	-	-	-	-
KNE62108.1	64bd0d93359ea66a92c38f2e325c76ea	1545	MobiDBLite	mobidb-lite	consensus disorder prediction	94	104	-	T	20-01-2026	-	-	-	-
KNE62108.1	64bd0d93359ea66a92c38f2e325c76ea	1545	MobiDBLite	mobidb-lite	consensus disorder prediction	69	104	-	T	20-01-2026	-	-	-	-
KNE62108.1	64bd0d93359ea66a92c38f2e325c76ea	1545	MobiDBLite	mobidb-lite	consensus disorder prediction	262	276	-	T	20-01-2026	-	-	-	-
KNE62108.1	64bd0d93359ea66a92c38f2e325c76ea	1545	MobiDBLite	mobidb-lite	consensus disorder prediction	214	228	-	T	20-01-2026	-	-	-	-
KNE62108.1	64bd0d93359ea66a92c38f2e325c76ea	1545	MobiDBLite	mobidb-lite	consensus disorder prediction	1080	1148	-	T	20-01-2026	-	-	-	-
KNE62108.1	64bd0d93359ea66a92c38f2e325c76ea	1545	MobiDBLite	mobidb-lite	consensus disorder prediction	1200	1209	-	T	20-01-2026	-	-	-	-
KNE62108.1	64bd0d93359ea66a92c38f2e325c76ea	1545	MobiDBLite	mobidb-lite	consensus disorder prediction	1176	1186	-	T	20-01-2026	-	-	-	-
KNE62108.1	64bd0d93359ea66a92c38f2e325c76ea	1545	MobiDBLite	mobidb-lite	consensus disorder prediction	236	249	-	T	20-01-2026	-	-	-	-
KNE62108.1	64bd0d93359ea66a92c38f2e325c76ea	1545	MobiDBLite	mobidb-lite	consensus disorder prediction	1176	1224	-	T	20-01-2026	-	-	-	-
KNE62108.1	64bd0d93359ea66a92c38f2e325c76ea	1545	MobiDBLite	mobidb-lite	consensus disorder prediction	203	280	-	T	20-01-2026	-	-	-	-
KNE62108.1	64bd0d93359ea66a92c38f2e325c76ea	1545	MobiDBLite	mobidb-lite	consensus disorder prediction	389	418	-	T	20-01-2026	-	-	-	-
KNE62108.1	64bd0d93359ea66a92c38f2e325c76ea	1545	MobiDBLite	mobidb-lite	consensus disorder prediction	395	409	-	T	20-01-2026	-	-	-	-
KNE62108.1	64bd0d93359ea66a92c38f2e325c76ea	1545	PANTHER	PTHR46298	ANDROGLOBIN	753	873	4.9E-114	T	20-01-2026	IPR053033	Androglobin-like	-	-
KNE62108.1	64bd0d93359ea66a92c38f2e325c76ea	1545	Pfam	PF00648	Calpain family cysteine protease	453	577	4.0E-5	T	20-01-2026	IPR001300	Peptidase C2, calpain, catalytic domain	GO:0004198(InterPro)|GO:0006508(InterPro)	Reactome:R-BTA-1474228|Reactome:R-CEL-6798695|Reactome:R-DME-6798695|Reactome:R-HSA-1474228|Reactome:R-HSA-6798695|Reactome:R-HSA-6809371|Reactome:R-HSA-8862803|Reactome:R-MMU-1474228|Reactome:R-MMU-6798695|Reactome:R-RNO-1474228|Reactome:R-RNO-6798695|Reactome:R-SSC-1474228|Reactome:R-SSC-6798695
KNE62108.1	64bd0d93359ea66a92c38f2e325c76ea	1545	ProSiteProfiles	PS50203	Cysteine proteinase, calpain-type, catalytic domain profile.	404	522	11.652724	T	20-01-2026	IPR001300	Peptidase C2, calpain, catalytic domain	GO:0004198(InterPro)|GO:0006508(InterPro)	Reactome:R-BTA-1474228|Reactome:R-CEL-6798695|Reactome:R-DME-6798695|Reactome:R-HSA-1474228|Reactome:R-HSA-6798695|Reactome:R-HSA-6809371|Reactome:R-HSA-8862803|Reactome:R-MMU-1474228|Reactome:R-MMU-6798695|Reactome:R-RNO-1474228|Reactome:R-RNO-6798695|Reactome:R-SSC-1474228|Reactome:R-SSC-6798695
KNE62108.1	64bd0d93359ea66a92c38f2e325c76ea	1545	Coils	Coil	Coil	1096	1130	-	T	20-01-2026	-	-	-	-
EP00129_Allomyces_macrogynus_P008106	64bd0d93359ea66a92c38f2e325c76ea	1545	Pfam	PF22069	Androglobin, domain IV	880	984	7.8E-17	T	20-01-2026	IPR054094	Androglobin, domain IV	-	-
EP00129_Allomyces_macrogynus_P008106	64bd0d93359ea66a92c38f2e325c76ea	1545	SUPERFAMILY	SSF54001	Cysteine proteinases	460	577	9.81E-20	T	20-01-2026	IPR038765	Papain-like cysteine peptidase superfamily	-	MetaCyc:PWY-1061|MetaCyc:PWY-1187|MetaCyc:PWY-1921|MetaCyc:PWY-2083|MetaCyc:PWY-2541|MetaCyc:PWY-2821|MetaCyc:PWY-3542|MetaCyc:PWY-3602|MetaCyc:PWY-361|MetaCyc:PWY-4021|MetaCyc:PWY-4121|MetaCyc:PWY-4161|MetaCyc:PWY-4202|MetaCyc:PWY-4801|MetaCyc:PWY-4922|MetaCyc:PWY-5048|MetaCyc:PWY-5059|MetaCyc:PWY-5105|MetaCyc:PWY-5109|MetaCyc:PWY-5139|MetaCyc:PWY-5268|MetaCyc:PWY-5284|MetaCyc:PWY-5292|MetaCyc:P…
EP00129_Allomyces_macrogynus_P008106	64bd0d93359ea66a92c38f2e325c76ea	1545	Coils	Coil	Coil	1460	1480	-	T	20-01-2026	-	-	-	-
EP00129_Allomyces_macrogynus_P008106	64bd0d93359ea66a92c38f2e325c76ea	1545	MobiDBLite	mobidb-lite	consensus disorder prediction	1086	1128	-	T	20-01-2026	-	-	-	-
EP00129_Allomyces_macrogynus_P008106	64bd0d93359ea66a92c38f2e325c76ea	1545	MobiDBLite	mobidb-lite	consensus disorder prediction	94	104	-	T	20-01-2026	-	-	-	-
EP00129_Allomyces_macrogynus_P008106	64bd0d93359ea66a92c38f2e325c76ea	1545	MobiDBLite	mobidb-lite	consensus disorder prediction	69	104	-	T	20-01-2026	-	-	-	-
EP00129_Allomyces_macrogynus_P008106	64bd0d93359ea66a92c38f2e325c76ea	1545	MobiDBLite	mobidb-lite	consensus disorder prediction	262	276	-	T	20-01-2026	-	-	-	-
EP00129_Allomyces_macrogynus_P008106	64bd0d93359ea66a92c38f2e325c76ea	1545	MobiDBLite	mobidb-lite	consensus disorder prediction	214	228	-	T	20-01-2026	-	-	-	-
EP00129_Allomyces_macrogynus_P008106	64bd0d93359ea66a92c38f2e325c76ea	1545	MobiDBLite	mobidb-lite	consensus disorder prediction	1080	1148	-	T	20-01-2026	-	-	-	-
EP00129_Allomyces_macrogynus_P008106	64bd0d93359ea66a92c38f2e325c76ea	1545	MobiDBLite	mobidb-lite	consensus disorder prediction	1200	1209	-	T	20-01-2026	-	-	-	-
EP00129_Allomyces_macrogynus_P008106	64bd0d93359ea66a92c38f2e325c76ea	1545	MobiDBLite	mobidb-lite	consensus disorder prediction	1176	1186	-	T	20-01-2026	-	-	-	-
EP00129_Allomyces_macrogynus_P008106	64bd0d93359ea66a92c38f2e325c76ea	1545	MobiDBLite	mobidb-lite	consensus disorder prediction	236	249	-	T	20-01-2026	-	-	-	-
EP00129_Allomyces_macrogynus_P008106	64bd0d93359ea66a92c38f2e325c76ea	1545	MobiDBLite	mobidb-lite	consensus disorder prediction	1176	1224	-	T	20-01-2026	-	-	-	-
EP00129_Allomyces_macrogynus_P008106	64bd0d93359ea66a92c38f2e325c76ea	1545	MobiDBLite	mobidb-lite	consensus disorder prediction	203	280	-	T	20-01-2026	-	-	-	-
EP00129_Allomyces_macrogynus_P008106	64bd0d93359ea66a92c38f2e325c76ea	1545	MobiDBLite	mobidb-lite	consensus disorder prediction	389	418	-	T	20-01-2026	-	-	-	-
EP00129_Allomyces_macrogynus_P008106	64bd0d93359ea66a92c38f2e325c76ea	1545	MobiDBLite	mobidb-lite	consensus disorder prediction	395	409	-	T	20-01-2026	-	-	-	-
EP00129_Allomyces_macrogynus_P008106	64bd0d93359ea66a92c38f2e325c76ea	1545	PANTHER	PTHR46298	ANDROGLOBIN	753	873	4.9E-114	T	20-01-2026	IPR053033	Androglobin-like	-	-
EP00129_Allomyces_macrogynus_P008106	64bd0d93359ea66a92c38f2e325c76ea	1545	Pfam	PF00648	Calpain family cysteine protease	453	577	4.0E-5	T	20-01-2026	IPR001300	Peptidase C2, calpain, catalytic domain	GO:0004198(InterPro)|GO:0006508(InterPro)	Reactome:R-BTA-1474228|Reactome:R-CEL-6798695|Reactome:R-DME-6798695|Reactome:R-HSA-1474228|Reactome:R-HSA-6798695|Reactome:R-HSA-6809371|Reactome:R-HSA-8862803|Reactome:R-MMU-1474228|Reactome:R-MMU-6798695|Reactome:R-RNO-1474228|Reactome:R-RNO-6798695|Reactome:R-SSC-1474228|Reactome:R-SSC-6798695
EP00129_Allomyces_macrogynus_P008106	64bd0d93359ea66a92c38f2e325c76ea	1545	ProSiteProfiles	PS50203	Cysteine proteinase, calpain-type, catalytic domain profile.	404	522	11.652724	T	20-01-2026	IPR001300	Peptidase C2, calpain, catalytic domain	GO:0004198(InterPro)|GO:0006508(InterPro)	Reactome:R-BTA-1474228|Reactome:R-CEL-6798695|Reactome:R-DME-6798695|Reactome:R-HSA-1474228|Reactome:R-HSA-6798695|Reactome:R-HSA-6809371|Reactome:R-HSA-8862803|Reactome:R-MMU-1474228|Reactome:R-MMU-6798695|Reactome:R-RNO-1474228|Reactome:R-RNO-6798695|Reactome:R-SSC-1474228|Reactome:R-SSC-6798695
EP00129_Allomyces_macrogynus_P008106	64bd0d93359ea66a92c38f2e325c76ea	1545	Coils	Coil	Coil	1096	1130	-	T	20-01-2026	-	-	-	-
KAH6576449.1	0a66fd425ab59c469fc0a96f7e29a4bf	1427	Pfam	PF22069	Androglobin, domain IV	800	904	1.3E-22	T	20-01-2026	IPR054094	Androglobin, domain IV	-	-
KAH6576449.1	0a66fd425ab59c469fc0a96f7e29a4bf	1427	Pfam	PF00648	Calpain family cysteine protease	382	464	1.5E-4	T	20-01-2026	IPR001300	Peptidase C2, calpain, catalytic domain	GO:0004198(InterPro)|GO:0006508(InterPro)	Reactome:R-BTA-1474228|Reactome:R-CEL-6798695|Reactome:R-DME-6798695|Reactome:R-HSA-1474228|Reactome:R-HSA-6798695|Reactome:R-HSA-6809371|Reactome:R-HSA-8862803|Reactome:R-MMU-1474228|Reactome:R-MMU-6798695|Reactome:R-RNO-1474228|Reactome:R-RNO-6798695|Reactome:R-SSC-1474228|Reactome:R-SSC-6798695
KAH6576449.1	0a66fd425ab59c469fc0a96f7e29a4bf	1427	ProSiteProfiles	PS50203	Cysteine proteinase, calpain-type, catalytic domain profile.	389	666	13.126872	T	20-01-2026	IPR001300	Peptidase C2, calpain, catalytic domain	GO:0004198(InterPro)|GO:0006508(InterPro)	Reactome:R-BTA-1474228|Reactome:R-CEL-6798695|Reactome:R-DME-6798695|Reactome:R-HSA-1474228|Reactome:R-HSA-6798695|Reactome:R-HSA-6809371|Reactome:R-HSA-8862803|Reactome:R-MMU-1474228|Reactome:R-MMU-6798695|Reactome:R-RNO-1474228|Reactome:R-RNO-6798695|Reactome:R-SSC-1474228|Reactome:R-SSC-6798695
KAH6576449.1	0a66fd425ab59c469fc0a96f7e29a4bf	1427	SUPERFAMILY	SSF54001	Cysteine proteinases	390	669	2.29E-21	T	20-01-2026	IPR038765	Papain-like cysteine peptidase superfamily	-	MetaCyc:PWY-1061|MetaCyc:PWY-1187|MetaCyc:PWY-1921|MetaCyc:PWY-2083|MetaCyc:PWY-2541|MetaCyc:PWY-2821|MetaCyc:PWY-3542|MetaCyc:PWY-3602|MetaCyc:PWY-361|MetaCyc:PWY-4021|MetaCyc:PWY-4121|MetaCyc:PWY-4161|MetaCyc:PWY-4202|MetaCyc:PWY-4801|MetaCyc:PWY-4922|MetaCyc:PWY-5048|MetaCyc:PWY-5059|MetaCyc:PWY-5105|MetaCyc:PWY-5109|MetaCyc:PWY-5139|MetaCyc:PWY-5268|MetaCyc:PWY-5284|MetaCyc:PWY-5292|MetaCyc:P…
KAH6576449.1	0a66fd425ab59c469fc0a96f7e29a4bf	1427	PANTHER	PTHR46298	ANDROGLOBIN	632	793	1.1E-225	T	20-01-2026	IPR053033	Androglobin-like	-	-
KAH6576449.1	0a66fd425ab59c469fc0a96f7e29a4bf	1427	MobiDBLite	mobidb-lite	consensus disorder prediction	1068	1077	-	T	20-01-2026	-	-	-	-
KAH6576449.1	0a66fd425ab59c469fc0a96f7e29a4bf	1427	MobiDBLite	mobidb-lite	consensus disorder prediction	1245	1261	-	T	20-01-2026	-	-	-	-
KAH6576449.1	0a66fd425ab59c469fc0a96f7e29a4bf	1427	MobiDBLite	mobidb-lite	consensus disorder prediction	1234	1244	-	T	20-01-2026	-	-	-	-
KAH6576449.1	0a66fd425ab59c469fc0a96f7e29a4bf	1427	MobiDBLite	mobidb-lite	consensus disorder prediction	1066	1087	-	T	20-01-2026	-	-	-	-
KAH6576449.1	0a66fd425ab59c469fc0a96f7e29a4bf	1427	MobiDBLite	mobidb-lite	consensus disorder prediction	1233	1261	-	T	20-01-2026	-	-	-	-
KAH6576449.1	0a66fd425ab59c469fc0a96f7e29a4bf	1427	SMART	SM00230	cys_prot_2	313	671	8.6E-5	T	20-01-2026	IPR001300	Peptidase C2, calpain, catalytic domain	GO:0004198(InterPro)|GO:0006508(InterPro)	Reactome:R-BTA-1474228|Reactome:R-CEL-6798695|Reactome:R-DME-6798695|Reactome:R-HSA-1474228|Reactome:R-HSA-6798695|Reactome:R-HSA-6809371|Reactome:R-HSA-8862803|Reactome:R-MMU-1474228|Reactome:R-MMU-6798695|Reactome:R-RNO-1474228|Reactome:R-RNO-6798695|Reactome:R-SSC-1474228|Reactome:R-SSC-6798695
KAH6576449.1	0a66fd425ab59c469fc0a96f7e29a4bf	1427	Pfam	PF22068	Androglobin, domain II	701	789	1.2E-9	T	20-01-2026	IPR054093	Androglobin, domain II	-	-
XP_001567463.2	d8c2ac3ab73450f5c79cab816e909387	1890	PANTHER	PTHR46298	ANDROGLOBIN	18	1860	1.3E-159	T	20-01-2026	IPR053033	Androglobin-like	-	-
XP_001567463.2	d8c2ac3ab73450f5c79cab816e909387	1890	SUPERFAMILY	SSF54001	Cysteine proteinases	322	424	9.22E-15	T	20-01-2026	IPR038765	Papain-like cysteine peptidase superfamily	-	MetaCyc:PWY-1061|MetaCyc:PWY-1187|MetaCyc:PWY-1921|MetaCyc:PWY-2083|MetaCyc:PWY-2541|MetaCyc:PWY-2821|MetaCyc:PWY-3542|MetaCyc:PWY-3602|MetaCyc:PWY-361|MetaCyc:PWY-4021|MetaCyc:PWY-4121|MetaCyc:PWY-4161|MetaCyc:PWY-4202|MetaCyc:PWY-4801|MetaCyc:PWY-4922|MetaCyc:PWY-5048|MetaCyc:PWY-5059|MetaCyc:PWY-5105|MetaCyc:PWY-5109|MetaCyc:PWY-5139|MetaCyc:PWY-5268|MetaCyc:PWY-5284|MetaCyc:PWY-5292|MetaCyc:P…
XP_001567463.2	d8c2ac3ab73450f5c79cab816e909387	1890	ProSiteProfiles	PS50203	Cysteine proteinase, calpain-type, catalytic domain profile.	301	413	10.932792	T	20-01-2026	IPR001300	Peptidase C2, calpain, catalytic domain	GO:0004198(InterPro)|GO:0006508(InterPro)	Reactome:R-BTA-1474228|Reactome:R-CEL-6798695|Reactome:R-DME-6798695|Reactome:R-HSA-1474228|Reactome:R-HSA-6798695|Reactome:R-HSA-6809371|Reactome:R-HSA-8862803|Reactome:R-MMU-1474228|Reactome:R-MMU-6798695|Reactome:R-RNO-1474228|Reactome:R-RNO-6798695|Reactome:R-SSC-1474228|Reactome:R-SSC-6798695
XP_001567463.2	d8c2ac3ab73450f5c79cab816e909387	1890	MobiDBLite	mobidb-lite	consensus disorder prediction	754	768	-	T	20-01-2026	-	-	-	-
XP_001567463.2	d8c2ac3ab73450f5c79cab816e909387	1890	MobiDBLite	mobidb-lite	consensus disorder prediction	57	66	-	T	20-01-2026	-	-	-	-
XP_001567463.2	d8c2ac3ab73450f5c79cab816e909387	1890	MobiDBLite	mobidb-lite	consensus disorder prediction	1007	1034	-	T	20-01-2026	-	-	-	-
XP_001567463.2	d8c2ac3ab73450f5c79cab816e909387	1890	MobiDBLite	mobidb-lite	consensus disorder prediction	1715	1777	-	T	20-01-2026	-	-	-	-
XP_001567463.2	d8c2ac3ab73450f5c79cab816e909387	1890	MobiDBLite	mobidb-lite	consensus disorder prediction	173	185	-	T	20-01-2026	-	-	-	-
XP_001567463.2	d8c2ac3ab73450f5c79cab816e909387	1890	MobiDBLite	mobidb-lite	consensus disorder prediction	1429	1441	-	T	20-01-2026	-	-	-	-
XP_001567463.2	d8c2ac3ab73450f5c79cab816e909387	1890	MobiDBLite	mobidb-lite	consensus disorder prediction	486	511	-	T	20-01-2026	-	-	-	-
XP_001567463.2	d8c2ac3ab73450f5c79cab816e909387	1890	MobiDBLite	mobidb-lite	consensus disorder prediction	455	522	-	T	20-01-2026	-	-	-	-
XP_001567463.2	d8c2ac3ab73450f5c79cab816e909387	1890	MobiDBLite	mobidb-lite	consensus disorder prediction	1008	1019	-	T	20-01-2026	-	-	-	-
XP_001567463.2	d8c2ac3ab73450f5c79cab816e909387	1890	MobiDBLite	mobidb-lite	consensus disorder prediction	1757	1777	-	T	20-01-2026	-	-	-	-
XP_001567463.2	d8c2ac3ab73450f5c79cab816e909387	1890	MobiDBLite	mobidb-lite	consensus disorder prediction	50	80	-	T	20-01-2026	-	-	-	-
XP_001567463.2	d8c2ac3ab73450f5c79cab816e909387	1890	MobiDBLite	mobidb-lite	consensus disorder prediction	1414	1443	-	T	20-01-2026	-	-	-	-
XP_001567463.2	d8c2ac3ab73450f5c79cab816e909387	1890	MobiDBLite	mobidb-lite	consensus disorder prediction	173	198	-	T	20-01-2026	-	-	-	-
XP_001567463.2	d8c2ac3ab73450f5c79cab816e909387	1890	MobiDBLite	mobidb-lite	consensus disorder prediction	71	80	-	T	20-01-2026	-	-	-	-
XP_001567463.2	d8c2ac3ab73450f5c79cab816e909387	1890	MobiDBLite	mobidb-lite	consensus disorder prediction	1137	1163	-	T	20-01-2026	-	-	-	-
XP_001567463.2	d8c2ac3ab73450f5c79cab816e909387	1890	MobiDBLite	mobidb-lite	consensus disorder prediction	720	775	-	T	20-01-2026	-	-	-	-
XP_001567463.2	d8c2ac3ab73450f5c79cab816e909387	1890	Pfam	PF00648	Calpain family cysteine protease	337	393	0.024	T	20-01-2026	IPR001300	Peptidase C2, calpain, catalytic domain	GO:0004198(InterPro)|GO:0006508(InterPro)	Reactome:R-BTA-1474228|Reactome:R-CEL-6798695|Reactome:R-DME-6798695|Reactome:R-HSA-1474228|Reactome:R-HSA-6798695|Reactome:R-HSA-6809371|Reactome:R-HSA-8862803|Reactome:R-MMU-1474228|Reactome:R-MMU-6798695|Reactome:R-RNO-1474228|Reactome:R-RNO-6798695|Reactome:R-SSC-1474228|Reactome:R-SSC-6798695
XP_008895480.1	b836c2b2839a188528abd17ad9272164	1231	SUPERFAMILY	SSF54001	Cysteine proteinases	331	462	1.61E-16	T	20-01-2026	IPR038765	Papain-like cysteine peptidase superfamily	-	MetaCyc:PWY-1061|MetaCyc:PWY-1187|MetaCyc:PWY-1921|MetaCyc:PWY-2083|MetaCyc:PWY-2541|MetaCyc:PWY-2821|MetaCyc:PWY-3542|MetaCyc:PWY-3602|MetaCyc:PWY-361|MetaCyc:PWY-4021|MetaCyc:PWY-4121|MetaCyc:PWY-4161|MetaCyc:PWY-4202|MetaCyc:PWY-4801|MetaCyc:PWY-4922|MetaCyc:PWY-5048|MetaCyc:PWY-5059|MetaCyc:PWY-5105|MetaCyc:PWY-5109|MetaCyc:PWY-5139|MetaCyc:PWY-5268|MetaCyc:PWY-5284|MetaCyc:PWY-5292|MetaCyc:P…
XP_008895480.1	b836c2b2839a188528abd17ad9272164	1231	ProSiteProfiles	PS50203	Cysteine proteinase, calpain-type, catalytic domain profile.	338	405	12.029832	T	20-01-2026	IPR001300	Peptidase C2, calpain, catalytic domain	GO:0004198(InterPro)|GO:0006508(InterPro)	Reactome:R-BTA-1474228|Reactome:R-CEL-6798695|Reactome:R-DME-6798695|Reactome:R-HSA-1474228|Reactome:R-HSA-6798695|Reactome:R-HSA-6809371|Reactome:R-HSA-8862803|Reactome:R-MMU-1474228|Reactome:R-MMU-6798695|Reactome:R-RNO-1474228|Reactome:R-RNO-6798695|Reactome:R-SSC-1474228|Reactome:R-SSC-6798695
XP_008895480.1	b836c2b2839a188528abd17ad9272164	1231	Pfam	PF00648	Calpain family cysteine protease	333	433	1.5E-6	T	20-01-2026	IPR001300	Peptidase C2, calpain, catalytic domain	GO:0004198(InterPro)|GO:0006508(InterPro)	Reactome:R-BTA-1474228|Reactome:R-CEL-6798695|Reactome:R-DME-6798695|Reactome:R-HSA-1474228|Reactome:R-HSA-6798695|Reactome:R-HSA-6809371|Reactome:R-HSA-8862803|Reactome:R-MMU-1474228|Reactome:R-MMU-6798695|Reactome:R-RNO-1474228|Reactome:R-RNO-6798695|Reactome:R-SSC-1474228|Reactome:R-SSC-6798695
XP_008895480.1	b836c2b2839a188528abd17ad9272164	1231	MobiDBLite	mobidb-lite	consensus disorder prediction	168	178	-	T	20-01-2026	-	-	-	-
XP_008895480.1	b836c2b2839a188528abd17ad9272164	1231	MobiDBLite	mobidb-lite	consensus disorder prediction	115	186	-	T	20-01-2026	-	-	-	-
XP_008895480.1	b836c2b2839a188528abd17ad9272164	1231	MobiDBLite	mobidb-lite	consensus disorder prediction	1020	1034	-	T	20-01-2026	-	-	-	-
XP_008895480.1	b836c2b2839a188528abd17ad9272164	1231	MobiDBLite	mobidb-lite	consensus disorder prediction	1004	1050	-	T	20-01-2026	-	-	-	-
XP_008895480.1	b836c2b2839a188528abd17ad9272164	1231	MobiDBLite	mobidb-lite	consensus disorder prediction	1036	1050	-	T	20-01-2026	-	-	-	-
XP_008895480.1	b836c2b2839a188528abd17ad9272164	1231	MobiDBLite	mobidb-lite	consensus disorder prediction	1	44	-	T	20-01-2026	-	-	-	-
XP_008895480.1	b836c2b2839a188528abd17ad9272164	1231	MobiDBLite	mobidb-lite	consensus disorder prediction	470	491	-	T	20-01-2026	-	-	-	-
XP_008895480.1	b836c2b2839a188528abd17ad9272164	1231	MobiDBLite	mobidb-lite	consensus disorder prediction	477	491	-	T	20-01-2026	-	-	-	-
XP_008895480.1	b836c2b2839a188528abd17ad9272164	1231	PANTHER	PTHR46298	ANDROGLOBIN	92	479	4.1E-27	T	20-01-2026	IPR053033	Androglobin-like	-	-
XP_008895480.1	b836c2b2839a188528abd17ad9272164	1231	Coils	Coil	Coil	1178	1198	-	T	20-01-2026	-	-	-	-
CAM9541119.1	d392435b2dc58543826428d7f56017f2	1866	PANTHER	PTHR46298	ANDROGLOBIN	247	332	2.0E-43	T	20-01-2026	IPR053033	Androglobin-like	-	-
CAM9541119.1	d392435b2dc58543826428d7f56017f2	1866	ProSiteProfiles	PS50203	Cysteine proteinase, calpain-type, catalytic domain profile.	245	332	10.007165	T	20-01-2026	IPR001300	Peptidase C2, calpain, catalytic domain	GO:0004198(InterPro)|GO:0006508(InterPro)	Reactome:R-BTA-1474228|Reactome:R-CEL-6798695|Reactome:R-DME-6798695|Reactome:R-HSA-1474228|Reactome:R-HSA-6798695|Reactome:R-HSA-6809371|Reactome:R-HSA-8862803|Reactome:R-MMU-1474228|Reactome:R-MMU-6798695|Reactome:R-RNO-1474228|Reactome:R-RNO-6798695|Reactome:R-SSC-1474228|Reactome:R-SSC-6798695
CAM9541119.1	d392435b2dc58543826428d7f56017f2	1866	Coils	Coil	Coil	1822	1849	-	T	20-01-2026	-	-	-	-
CAM9541119.1	d392435b2dc58543826428d7f56017f2	1866	SUPERFAMILY	SSF54001	Cysteine proteinases	254	338	5.49E-13	T	20-01-2026	IPR038765	Papain-like cysteine peptidase superfamily	-	MetaCyc:PWY-1061|MetaCyc:PWY-1187|MetaCyc:PWY-1921|MetaCyc:PWY-2083|MetaCyc:PWY-2541|MetaCyc:PWY-2821|MetaCyc:PWY-3542|MetaCyc:PWY-3602|MetaCyc:PWY-361|MetaCyc:PWY-4021|MetaCyc:PWY-4121|MetaCyc:PWY-4161|MetaCyc:PWY-4202|MetaCyc:PWY-4801|MetaCyc:PWY-4922|MetaCyc:PWY-5048|MetaCyc:PWY-5059|MetaCyc:PWY-5105|MetaCyc:PWY-5109|MetaCyc:PWY-5139|MetaCyc:PWY-5268|MetaCyc:PWY-5284|MetaCyc:PWY-5292|MetaCyc:P…
CAM9541119.1	d392435b2dc58543826428d7f56017f2	1866	Pfam	PF00648	Calpain family cysteine protease	252	354	0.025	T	20-01-2026	IPR001300	Peptidase C2, calpain, catalytic domain	GO:0004198(InterPro)|GO:0006508(InterPro)	Reactome:R-BTA-1474228|Reactome:R-CEL-6798695|Reactome:R-DME-6798695|Reactome:R-HSA-1474228|Reactome:R-HSA-6798695|Reactome:R-HSA-6809371|Reactome:R-HSA-8862803|Reactome:R-MMU-1474228|Reactome:R-MMU-6798695|Reactome:R-RNO-1474228|Reactome:R-RNO-6798695|Reactome:R-SSC-1474228|Reactome:R-SSC-6798695
CAM9541119.1	d392435b2dc58543826428d7f56017f2	1866	Pfam	PF22071	FAP42 domain B2	1201	1279	5.9E-7	T	20-01-2026	IPR054096	FAP42-like, domain B2	-	-
CAM9541119.1	d392435b2dc58543826428d7f56017f2	1866	Coils	Coil	Coil	891	911	-	T	20-01-2026	-	-	-	-
CAM9541119.1	d392435b2dc58543826428d7f56017f2	1866	MobiDBLite	mobidb-lite	consensus disorder prediction	754	771	-	T	20-01-2026	-	-	-	-
CAM9541119.1	d392435b2dc58543826428d7f56017f2	1866	MobiDBLite	mobidb-lite	consensus disorder prediction	1405	1445	-	T	20-01-2026	-	-	-	-
CAM9541119.1	d392435b2dc58543826428d7f56017f2	1866	MobiDBLite	mobidb-lite	consensus disorder prediction	866	885	-	T	20-01-2026	-	-	-	-
CAM9541119.1	d392435b2dc58543826428d7f56017f2	1866	MobiDBLite	mobidb-lite	consensus disorder prediction	738	822	-	T	20-01-2026	-	-	-	-
CAM9541119.1	d392435b2dc58543826428d7f56017f2	1866	MobiDBLite	mobidb-lite	consensus disorder prediction	1490	1575	-	T	20-01-2026	-	-	-	-
CAM9541119.1	d392435b2dc58543826428d7f56017f2	1866	MobiDBLite	mobidb-lite	consensus disorder prediction	1504	1515	-	T	20-01-2026	-	-	-	-
CAM9541119.1	d392435b2dc58543826428d7f56017f2	1866	MobiDBLite	mobidb-lite	consensus disorder prediction	150	206	-	T	20-01-2026	-	-	-	-
CAM9541119.1	d392435b2dc58543826428d7f56017f2	1866	MobiDBLite	mobidb-lite	consensus disorder prediction	657	673	-	T	20-01-2026	-	-	-	-
CAM9541119.1	d392435b2dc58543826428d7f56017f2	1866	MobiDBLite	mobidb-lite	consensus disorder prediction	1160	1170	-	T	20-01-2026	-	-	-	-
CAM9541119.1	d392435b2dc58543826428d7f56017f2	1866	MobiDBLite	mobidb-lite	consensus disorder prediction	851	956	-	T	20-01-2026	-	-	-	-
CAM9541119.1	d392435b2dc58543826428d7f56017f2	1866	MobiDBLite	mobidb-lite	consensus disorder prediction	569	593	-	T	20-01-2026	-	-	-	-
CAM9541119.1	d392435b2dc58543826428d7f56017f2	1866	MobiDBLite	mobidb-lite	consensus disorder prediction	1516	1564	-	T	20-01-2026	-	-	-	-
CAM9541119.1	d392435b2dc58543826428d7f56017f2	1866	MobiDBLite	mobidb-lite	consensus disorder prediction	904	922	-	T	20-01-2026	-	-	-	-
CAM9541119.1	d392435b2dc58543826428d7f56017f2	1866	MobiDBLite	mobidb-lite	consensus disorder prediction	575	592	-	T	20-01-2026	-	-	-	-
CAM9541119.1	d392435b2dc58543826428d7f56017f2	1866	MobiDBLite	mobidb-lite	consensus disorder prediction	1840	1866	-	T	20-01-2026	-	-	-	-
CAM9541119.1	d392435b2dc58543826428d7f56017f2	1866	MobiDBLite	mobidb-lite	consensus disorder prediction	359	378	-	T	20-01-2026	-	-	-	-
CAM9541119.1	d392435b2dc58543826428d7f56017f2	1866	MobiDBLite	mobidb-lite	consensus disorder prediction	1414	1428	-	T	20-01-2026	-	-	-	-
CAM9541119.1	d392435b2dc58543826428d7f56017f2	1866	MobiDBLite	mobidb-lite	consensus disorder prediction	1125	1193	-	T	20-01-2026	-	-	-	-
CAM9541119.1	d392435b2dc58543826428d7f56017f2	1866	MobiDBLite	mobidb-lite	consensus disorder prediction	1565	1575	-	T	20-01-2026	-	-	-	-
CAM9541119.1	d392435b2dc58543826428d7f56017f2	1866	MobiDBLite	mobidb-lite	consensus disorder prediction	635	691	-	T	20-01-2026	-	-	-	-
CAM9541119.1	d392435b2dc58543826428d7f56017f2	1866	MobiDBLite	mobidb-lite	consensus disorder prediction	38	61	-	T	20-01-2026	-	-	-	-
CAM9541119.1	d392435b2dc58543826428d7f56017f2	1866	MobiDBLite	mobidb-lite	consensus disorder prediction	1429	1445	-	T	20-01-2026	-	-	-	-
CAM9541119.1	d392435b2dc58543826428d7f56017f2	1866	MobiDBLite	mobidb-lite	consensus disorder prediction	164	174	-	T	20-01-2026	-	-	-	-
CAM9541119.1	d392435b2dc58543826428d7f56017f2	1866	MobiDBLite	mobidb-lite	consensus disorder prediction	1	116	-	T	20-01-2026	-	-	-	-
CAM9541119.1	d392435b2dc58543826428d7f56017f2	1866	MobiDBLite	mobidb-lite	consensus disorder prediction	788	802	-	T	20-01-2026	-	-	-	-
CAM9341049.1	9fcf3ab1431ed3a5006788b89a4f810b	1968	Coils	Coil	Coil	1932	1952	-	T	20-01-2026	-	-	-	-
CAM9341049.1	9fcf3ab1431ed3a5006788b89a4f810b	1968	MobiDBLite	mobidb-lite	consensus disorder prediction	1834	1844	-	T	20-01-2026	-	-	-	-
CAM9341049.1	9fcf3ab1431ed3a5006788b89a4f810b	1968	MobiDBLite	mobidb-lite	consensus disorder prediction	1763	1779	-	T	20-01-2026	-	-	-	-
CAM9341049.1	9fcf3ab1431ed3a5006788b89a4f810b	1968	MobiDBLite	mobidb-lite	consensus disorder prediction	1682	1694	-	T	20-01-2026	-	-	-	-
CAM9341049.1	9fcf3ab1431ed3a5006788b89a4f810b	1968	MobiDBLite	mobidb-lite	consensus disorder prediction	1418	1430	-	T	20-01-2026	-	-	-	-
CAM9341049.1	9fcf3ab1431ed3a5006788b89a4f810b	1968	MobiDBLite	mobidb-lite	consensus disorder prediction	849	919	-	T	20-01-2026	-	-	-	-
CAM9341049.1	9fcf3ab1431ed3a5006788b89a4f810b	1968	MobiDBLite	mobidb-lite	consensus disorder prediction	1018	1032	-	T	20-01-2026	-	-	-	-
CAM9341049.1	9fcf3ab1431ed3a5006788b89a4f810b	1968	MobiDBLite	mobidb-lite	consensus disorder prediction	459	484	-	T	20-01-2026	-	-	-	-
CAM9341049.1	9fcf3ab1431ed3a5006788b89a4f810b	1968	MobiDBLite	mobidb-lite	consensus disorder prediction	1756	1790	-	T	20-01-2026	-	-	-	-
CAM9341049.1	9fcf3ab1431ed3a5006788b89a4f810b	1968	MobiDBLite	mobidb-lite	consensus disorder prediction	675	701	-	T	20-01-2026	-	-	-	-
CAM9341049.1	9fcf3ab1431ed3a5006788b89a4f810b	1968	MobiDBLite	mobidb-lite	consensus disorder prediction	1827	1852	-	T	20-01-2026	-	-	-	-
CAM9341049.1	9fcf3ab1431ed3a5006788b89a4f810b	1968	MobiDBLite	mobidb-lite	consensus disorder prediction	1224	1233	-	T	20-01-2026	-	-	-	-
CAM9341049.1	9fcf3ab1431ed3a5006788b89a4f810b	1968	MobiDBLite	mobidb-lite	consensus disorder prediction	472	482	-	T	20-01-2026	-	-	-	-
CAM9341049.1	9fcf3ab1431ed3a5006788b89a4f810b	1968	MobiDBLite	mobidb-lite	consensus disorder prediction	1528	1540	-	T	20-01-2026	-	-	-	-
CAM9341049.1	9fcf3ab1431ed3a5006788b89a4f810b	1968	MobiDBLite	mobidb-lite	consensus disorder prediction	93	212	-	T	20-01-2026	-	-	-	-
CAM9341049.1	9fcf3ab1431ed3a5006788b89a4f810b	1968	MobiDBLite	mobidb-lite	consensus disorder prediction	1515	1552	-	T	20-01-2026	-	-	-	-
CAM9341049.1	9fcf3ab1431ed3a5006788b89a4f810b	1968	MobiDBLite	mobidb-lite	consensus disorder prediction	1632	1645	-	T	20-01-2026	-	-	-	-
CAM9341049.1	9fcf3ab1431ed3a5006788b89a4f810b	1968	MobiDBLite	mobidb-lite	consensus disorder prediction	1610	1645	-	T	20-01-2026	-	-	-	-
CAM9341049.1	9fcf3ab1431ed3a5006788b89a4f810b	1968	MobiDBLite	mobidb-lite	consensus disorder prediction	262	271	-	T	20-01-2026	-	-	-	-
CAM9341049.1	9fcf3ab1431ed3a5006788b89a4f810b	1968	MobiDBLite	mobidb-lite	consensus disorder prediction	1664	1694	-	T	20-01-2026	-	-	-	-
CAM9341049.1	9fcf3ab1431ed3a5006788b89a4f810b	1968	MobiDBLite	mobidb-lite	consensus disorder prediction	95	115	-	T	20-01-2026	-	-	-	-
CAM9341049.1	9fcf3ab1431ed3a5006788b89a4f810b	1968	MobiDBLite	mobidb-lite	consensus disorder prediction	1011	1063	-	T	20-01-2026	-	-	-	-
CAM9341049.1	9fcf3ab1431ed3a5006788b89a4f810b	1968	MobiDBLite	mobidb-lite	consensus disorder prediction	198	212	-	T	20-01-2026	-	-	-	-
CAM9341049.1	9fcf3ab1431ed3a5006788b89a4f810b	1968	MobiDBLite	mobidb-lite	consensus disorder prediction	1541	1550	-	T	20-01-2026	-	-	-	-
CAM9341049.1	9fcf3ab1431ed3a5006788b89a4f810b	1968	MobiDBLite	mobidb-lite	consensus disorder prediction	952	986	-	T	20-01-2026	-	-	-	-
CAM9341049.1	9fcf3ab1431ed3a5006788b89a4f810b	1968	MobiDBLite	mobidb-lite	consensus disorder prediction	244	316	-	T	20-01-2026	-	-	-	-
CAM9341049.1	9fcf3ab1431ed3a5006788b89a4f810b	1968	MobiDBLite	mobidb-lite	consensus disorder prediction	731	798	-	T	20-01-2026	-	-	-	-
CAM9341049.1	9fcf3ab1431ed3a5006788b89a4f810b	1968	MobiDBLite	mobidb-lite	consensus disorder prediction	900	911	-	T	20-01-2026	-	-	-	-
CAM9341049.1	9fcf3ab1431ed3a5006788b89a4f810b	1968	MobiDBLite	mobidb-lite	consensus disorder prediction	1399	1432	-	T	20-01-2026	-	-	-	-
CAM9341049.1	9fcf3ab1431ed3a5006788b89a4f810b	1968	MobiDBLite	mobidb-lite	consensus disorder prediction	1956	1968	-	T	20-01-2026	-	-	-	-
CAM9341049.1	9fcf3ab1431ed3a5006788b89a4f810b	1968	MobiDBLite	mobidb-lite	consensus disorder prediction	1941	1968	-	T	20-01-2026	-	-	-	-
CAM9341049.1	9fcf3ab1431ed3a5006788b89a4f810b	1968	MobiDBLite	mobidb-lite	consensus disorder prediction	1220	1304	-	T	20-01-2026	-	-	-	-
CAM9341049.1	9fcf3ab1431ed3a5006788b89a4f810b	1968	MobiDBLite	mobidb-lite	consensus disorder prediction	1051	1063	-	T	20-01-2026	-	-	-	-
CAM9341049.1	9fcf3ab1431ed3a5006788b89a4f810b	1968	SUPERFAMILY	SSF54001	Cysteine proteinases	353	435	5.1E-16	T	20-01-2026	IPR038765	Papain-like cysteine peptidase superfamily	-	MetaCyc:PWY-1061|MetaCyc:PWY-1187|MetaCyc:PWY-1921|MetaCyc:PWY-2083|MetaCyc:PWY-2541|MetaCyc:PWY-2821|MetaCyc:PWY-3542|MetaCyc:PWY-3602|MetaCyc:PWY-361|MetaCyc:PWY-4021|MetaCyc:PWY-4121|MetaCyc:PWY-4161|MetaCyc:PWY-4202|MetaCyc:PWY-4801|MetaCyc:PWY-4922|MetaCyc:PWY-5048|MetaCyc:PWY-5059|MetaCyc:PWY-5105|MetaCyc:PWY-5109|MetaCyc:PWY-5139|MetaCyc:PWY-5268|MetaCyc:PWY-5284|MetaCyc:PWY-5292|MetaCyc:P…
CAM9341049.1	9fcf3ab1431ed3a5006788b89a4f810b	1968	Pfam	PF00648	Calpain family cysteine protease	350	445	1.2E-4	T	20-01-2026	IPR001300	Peptidase C2, calpain, catalytic domain	GO:0004198(InterPro)|GO:0006508(InterPro)	Reactome:R-BTA-1474228|Reactome:R-CEL-6798695|Reactome:R-DME-6798695|Reactome:R-HSA-1474228|Reactome:R-HSA-6798695|Reactome:R-HSA-6809371|Reactome:R-HSA-8862803|Reactome:R-MMU-1474228|Reactome:R-MMU-6798695|Reactome:R-RNO-1474228|Reactome:R-RNO-6798695|Reactome:R-SSC-1474228|Reactome:R-SSC-6798695
CAM9341049.1	9fcf3ab1431ed3a5006788b89a4f810b	1968	ProSiteProfiles	PS50203	Cysteine proteinase, calpain-type, catalytic domain profile.	310	427	10.34999	T	20-01-2026	IPR001300	Peptidase C2, calpain, catalytic domain	GO:0004198(InterPro)|GO:0006508(InterPro)	Reactome:R-BTA-1474228|Reactome:R-CEL-6798695|Reactome:R-DME-6798695|Reactome:R-HSA-1474228|Reactome:R-HSA-6798695|Reactome:R-HSA-6809371|Reactome:R-HSA-8862803|Reactome:R-MMU-1474228|Reactome:R-MMU-6798695|Reactome:R-RNO-1474228|Reactome:R-RNO-6798695|Reactome:R-SSC-1474228|Reactome:R-SSC-6798695
CAM9341049.1	9fcf3ab1431ed3a5006788b89a4f810b	1968	PANTHER	PTHR46298	ANDROGLOBIN	1329	1967	5.0E-48	T	20-01-2026	IPR053033	Androglobin-like	-	-
CAM9341049.1	9fcf3ab1431ed3a5006788b89a4f810b	1968	Pfam	PF22071	FAP42 domain B2	1305	1392	2.7E-5	T	20-01-2026	IPR054096	FAP42-like, domain B2	-	-
KAJ3237782.1	a65208619e250f8d67cf0a005b36e114	1609	ProSiteProfiles	PS50203	Cysteine proteinase, calpain-type, catalytic domain profile.	297	359	11.12706	T	20-01-2026	IPR001300	Peptidase C2, calpain, catalytic domain	GO:0004198(InterPro)|GO:0006508(InterPro)	Reactome:R-BTA-1474228|Reactome:R-CEL-6798695|Reactome:R-DME-6798695|Reactome:R-HSA-1474228|Reactome:R-HSA-6798695|Reactome:R-HSA-6809371|Reactome:R-HSA-8862803|Reactome:R-MMU-1474228|Reactome:R-MMU-6798695|Reactome:R-RNO-1474228|Reactome:R-RNO-6798695|Reactome:R-SSC-1474228|Reactome:R-SSC-6798695
KAJ3237782.1	a65208619e250f8d67cf0a005b36e114	1609	PANTHER	PTHR46298	ANDROGLOBIN	586	735	6.1E-139	T	20-01-2026	IPR053033	Androglobin-like	-	-
KAJ3237782.1	a65208619e250f8d67cf0a005b36e114	1609	Coils	Coil	Coil	956	983	-	T	20-01-2026	-	-	-	-
KAJ3237782.1	a65208619e250f8d67cf0a005b36e114	1609	MobiDBLite	mobidb-lite	consensus disorder prediction	1022	1062	-	T	20-01-2026	-	-	-	-
KAJ3237782.1	a65208619e250f8d67cf0a005b36e114	1609	MobiDBLite	mobidb-lite	consensus disorder prediction	1275	1291	-	T	20-01-2026	-	-	-	-
KAJ3237782.1	a65208619e250f8d67cf0a005b36e114	1609	MobiDBLite	mobidb-lite	consensus disorder prediction	1022	1033	-	T	20-01-2026	-	-	-	-
KAJ3237782.1	a65208619e250f8d67cf0a005b36e114	1609	MobiDBLite	mobidb-lite	consensus disorder prediction	1034	1045	-	T	20-01-2026	-	-	-	-
KAJ3237782.1	a65208619e250f8d67cf0a005b36e114	1609	MobiDBLite	mobidb-lite	consensus disorder prediction	1240	1300	-	T	20-01-2026	-	-	-	-
KAJ3237782.1	a65208619e250f8d67cf0a005b36e114	1609	MobiDBLite	mobidb-lite	consensus disorder prediction	1242	1256	-	T	20-01-2026	-	-	-	-
KAJ3237782.1	a65208619e250f8d67cf0a005b36e114	1609	MobiDBLite	mobidb-lite	consensus disorder prediction	1	41	-	T	20-01-2026	-	-	-	-
KAJ3237782.1	a65208619e250f8d67cf0a005b36e114	1609	MobiDBLite	mobidb-lite	consensus disorder prediction	1406	1455	-	T	20-01-2026	-	-	-	-
KAJ3237782.1	a65208619e250f8d67cf0a005b36e114	1609	MobiDBLite	mobidb-lite	consensus disorder prediction	1444	1455	-	T	20-01-2026	-	-	-	-
KAJ3237782.1	a65208619e250f8d67cf0a005b36e114	1609	MobiDBLite	mobidb-lite	consensus disorder prediction	203	240	-	T	20-01-2026	-	-	-	-
KAJ3237782.1	a65208619e250f8d67cf0a005b36e114	1609	MobiDBLite	mobidb-lite	consensus disorder prediction	957	981	-	T	20-01-2026	-	-	-	-
KAJ3237782.1	a65208619e250f8d67cf0a005b36e114	1609	MobiDBLite	mobidb-lite	consensus disorder prediction	23	34	-	T	20-01-2026	-	-	-	-
KAJ3237782.1	a65208619e250f8d67cf0a005b36e114	1609	MobiDBLite	mobidb-lite	consensus disorder prediction	227	240	-	T	20-01-2026	-	-	-	-
KAJ3237782.1	a65208619e250f8d67cf0a005b36e114	1609	MobiDBLite	mobidb-lite	consensus disorder prediction	939	983	-	T	20-01-2026	-	-	-	-
KAJ3237782.1	a65208619e250f8d67cf0a005b36e114	1609	MobiDBLite	mobidb-lite	consensus disorder prediction	203	217	-	T	20-01-2026	-	-	-	-
KAJ3237782.1	a65208619e250f8d67cf0a005b36e114	1609	Pfam	PF22069	Androglobin, domain IV	742	848	7.0E-21	T	20-01-2026	IPR054094	Androglobin, domain IV	-	-
KAJ3237782.1	a65208619e250f8d67cf0a005b36e114	1609	Pfam	PF22068	Androglobin, domain II	630	731	4.5E-8	T	20-01-2026	IPR054093	Androglobin, domain II	-	-
KAJ3237782.1	a65208619e250f8d67cf0a005b36e114	1609	Pfam	PF00648	Calpain family cysteine protease	304	377	5.4E-5	T	20-01-2026	IPR001300	Peptidase C2, calpain, catalytic domain	GO:0004198(InterPro)|GO:0006508(InterPro)	Reactome:R-BTA-1474228|Reactome:R-CEL-6798695|Reactome:R-DME-6798695|Reactome:R-HSA-1474228|Reactome:R-HSA-6798695|Reactome:R-HSA-6809371|Reactome:R-HSA-8862803|Reactome:R-MMU-1474228|Reactome:R-MMU-6798695|Reactome:R-RNO-1474228|Reactome:R-RNO-6798695|Reactome:R-SSC-1474228|Reactome:R-SSC-6798695
KAJ3237782.1	a65208619e250f8d67cf0a005b36e114	1609	SUPERFAMILY	SSF54001	Cysteine proteinases	291	442	2.55E-19	T	20-01-2026	IPR038765	Papain-like cysteine peptidase superfamily	-	MetaCyc:PWY-1061|MetaCyc:PWY-1187|MetaCyc:PWY-1921|MetaCyc:PWY-2083|MetaCyc:PWY-2541|MetaCyc:PWY-2821|MetaCyc:PWY-3542|MetaCyc:PWY-3602|MetaCyc:PWY-361|MetaCyc:PWY-4021|MetaCyc:PWY-4121|MetaCyc:PWY-4161|MetaCyc:PWY-4202|MetaCyc:PWY-4801|MetaCyc:PWY-4922|MetaCyc:PWY-5048|MetaCyc:PWY-5059|MetaCyc:PWY-5105|MetaCyc:PWY-5109|MetaCyc:PWY-5139|MetaCyc:PWY-5268|MetaCyc:PWY-5284|MetaCyc:PWY-5292|MetaCyc:P…
XP_004037422.1	d010e250cdfbbb0d69432a588cf8cf04	1018	PANTHER	PTHR46298	ANDROGLOBIN	619	870	6.2E-10	T	20-01-2026	IPR053033	Androglobin-like	-	-
XP_004037422.1	d010e250cdfbbb0d69432a588cf8cf04	1018	MobiDBLite	mobidb-lite	consensus disorder prediction	722	736	-	T	20-01-2026	-	-	-	-
XP_004037422.1	d010e250cdfbbb0d69432a588cf8cf04	1018	MobiDBLite	mobidb-lite	consensus disorder prediction	704	736	-	T	20-01-2026	-	-	-	-
XP_004037422.1	d010e250cdfbbb0d69432a588cf8cf04	1018	Coils	Coil	Coil	803	823	-	T	20-01-2026	-	-	-	-
KAG8463754.1	d4e061e1931a376629992df0db322891	1076	ProSiteProfiles	PS50203	Cysteine proteinase, calpain-type, catalytic domain profile.	64	376	19.720539	T	20-01-2026	IPR001300	Peptidase C2, calpain, catalytic domain	GO:0004198(InterPro)|GO:0006508(InterPro)	Reactome:R-BTA-1474228|Reactome:R-CEL-6798695|Reactome:R-DME-6798695|Reactome:R-HSA-1474228|Reactome:R-HSA-6798695|Reactome:R-HSA-6809371|Reactome:R-HSA-8862803|Reactome:R-MMU-1474228|Reactome:R-MMU-6798695|Reactome:R-RNO-1474228|Reactome:R-RNO-6798695|Reactome:R-SSC-1474228|Reactome:R-SSC-6798695
KAG8463754.1	d4e061e1931a376629992df0db322891	1076	PANTHER	PTHR46298	ANDROGLOBIN	864	1047	2.8E-41	T	20-01-2026	IPR053033	Androglobin-like	-	-
KAG8463754.1	d4e061e1931a376629992df0db322891	1076	SMART	SM00230	cys_prot_2	85	390	0.0033	T	20-01-2026	IPR001300	Peptidase C2, calpain, catalytic domain	GO:0004198(InterPro)|GO:0006508(InterPro)	Reactome:R-BTA-1474228|Reactome:R-CEL-6798695|Reactome:R-DME-6798695|Reactome:R-HSA-1474228|Reactome:R-HSA-6798695|Reactome:R-HSA-6809371|Reactome:R-HSA-8862803|Reactome:R-MMU-1474228|Reactome:R-MMU-6798695|Reactome:R-RNO-1474228|Reactome:R-RNO-6798695|Reactome:R-SSC-1474228|Reactome:R-SSC-6798695
KAG8463754.1	d4e061e1931a376629992df0db322891	1076	MobiDBLite	mobidb-lite	consensus disorder prediction	919	957	-	T	20-01-2026	-	-	-	-
KAG8463754.1	d4e061e1931a376629992df0db322891	1076	MobiDBLite	mobidb-lite	consensus disorder prediction	1051	1076	-	T	20-01-2026	-	-	-	-
KAG8463754.1	d4e061e1931a376629992df0db322891	1076	MobiDBLite	mobidb-lite	consensus disorder prediction	804	822	-	T	20-01-2026	-	-	-	-
KAG8463754.1	d4e061e1931a376629992df0db322891	1076	MobiDBLite	mobidb-lite	consensus disorder prediction	801	845	-	T	20-01-2026	-	-	-	-
KAG8463754.1	d4e061e1931a376629992df0db322891	1076	SUPERFAMILY	SSF54001	Cysteine proteinases	44	379	3.34E-23	T	20-01-2026	IPR038765	Papain-like cysteine peptidase superfamily	-	MetaCyc:PWY-1061|MetaCyc:PWY-1187|MetaCyc:PWY-1921|MetaCyc:PWY-2083|MetaCyc:PWY-2541|MetaCyc:PWY-2821|MetaCyc:PWY-3542|MetaCyc:PWY-3602|MetaCyc:PWY-361|MetaCyc:PWY-4021|MetaCyc:PWY-4121|MetaCyc:PWY-4161|MetaCyc:PWY-4202|MetaCyc:PWY-4801|MetaCyc:PWY-4922|MetaCyc:PWY-5048|MetaCyc:PWY-5059|MetaCyc:PWY-5105|MetaCyc:PWY-5109|MetaCyc:PWY-5139|MetaCyc:PWY-5268|MetaCyc:PWY-5284|MetaCyc:PWY-5292|MetaCyc:P…
KAG8463754.1	d4e061e1931a376629992df0db322891	1076	Pfam	PF00648	Calpain family cysteine protease	145	329	8.1E-6	T	20-01-2026	IPR001300	Peptidase C2, calpain, catalytic domain	GO:0004198(InterPro)|GO:0006508(InterPro)	Reactome:R-BTA-1474228|Reactome:R-CEL-6798695|Reactome:R-DME-6798695|Reactome:R-HSA-1474228|Reactome:R-HSA-6798695|Reactome:R-HSA-6809371|Reactome:R-HSA-8862803|Reactome:R-MMU-1474228|Reactome:R-MMU-6798695|Reactome:R-RNO-1474228|Reactome:R-RNO-6798695|Reactome:R-SSC-1474228|Reactome:R-SSC-6798695
EP00327_Prymnesium_parvum_P014749	4abc1fafa454dd735a581a1843843ebf	966	Coils	Coil	Coil	877	911	-	T	20-01-2026	-	-	-	-
EP00327_Prymnesium_parvum_P014749	4abc1fafa454dd735a581a1843843ebf	966	PANTHER	PTHR46298	ANDROGLOBIN	34	284	5.2E-37	T	20-01-2026	IPR053033	Androglobin-like	-	-
EP00327_Prymnesium_parvum_P014749	4abc1fafa454dd735a581a1843843ebf	966	Pfam	PF00648	Calpain family cysteine protease	190	399	7.0E-9	T	20-01-2026	IPR001300	Peptidase C2, calpain, catalytic domain	GO:0004198(InterPro)|GO:0006508(InterPro)	Reactome:R-BTA-1474228|Reactome:R-CEL-6798695|Reactome:R-DME-6798695|Reactome:R-HSA-1474228|Reactome:R-HSA-6798695|Reactome:R-HSA-6809371|Reactome:R-HSA-8862803|Reactome:R-MMU-1474228|Reactome:R-MMU-6798695|Reactome:R-RNO-1474228|Reactome:R-RNO-6798695|Reactome:R-SSC-1474228|Reactome:R-SSC-6798695
EP00327_Prymnesium_parvum_P014749	4abc1fafa454dd735a581a1843843ebf	966	SUPERFAMILY	SSF54001	Cysteine proteinases	185	407	3.92E-32	T	20-01-2026	IPR038765	Papain-like cysteine peptidase superfamily	-	MetaCyc:PWY-1061|MetaCyc:PWY-1187|MetaCyc:PWY-1921|MetaCyc:PWY-2083|MetaCyc:PWY-2541|MetaCyc:PWY-2821|MetaCyc:PWY-3542|MetaCyc:PWY-3602|MetaCyc:PWY-361|MetaCyc:PWY-4021|MetaCyc:PWY-4121|MetaCyc:PWY-4161|MetaCyc:PWY-4202|MetaCyc:PWY-4801|MetaCyc:PWY-4922|MetaCyc:PWY-5048|MetaCyc:PWY-5059|MetaCyc:PWY-5105|MetaCyc:PWY-5109|MetaCyc:PWY-5139|MetaCyc:PWY-5268|MetaCyc:PWY-5284|MetaCyc:PWY-5292|MetaCyc:P…
EP00327_Prymnesium_parvum_P014749	4abc1fafa454dd735a581a1843843ebf	966	Pfam	PF22071	FAP42 domain B2	554	657	6.0E-7	T	20-01-2026	IPR054096	FAP42-like, domain B2	-	-
EP00327_Prymnesium_parvum_P014749	4abc1fafa454dd735a581a1843843ebf	966	ProSiteProfiles	PS50203	Cysteine proteinase, calpain-type, catalytic domain profile.	134	403	19.389143	T	20-01-2026	IPR001300	Peptidase C2, calpain, catalytic domain	GO:0004198(InterPro)|GO:0006508(InterPro)	Reactome:R-BTA-1474228|Reactome:R-CEL-6798695|Reactome:R-DME-6798695|Reactome:R-HSA-1474228|Reactome:R-HSA-6798695|Reactome:R-HSA-6809371|Reactome:R-HSA-8862803|Reactome:R-MMU-1474228|Reactome:R-MMU-6798695|Reactome:R-RNO-1474228|Reactome:R-RNO-6798695|Reactome:R-SSC-1474228|Reactome:R-SSC-6798695
EP00327_Prymnesium_parvum_P014749	4abc1fafa454dd735a581a1843843ebf	966	SMART	SM00230	cys_prot_2	98	410	1.5E-4	T	20-01-2026	IPR001300	Peptidase C2, calpain, catalytic domain	GO:0004198(InterPro)|GO:0006508(InterPro)	Reactome:R-BTA-1474228|Reactome:R-CEL-6798695|Reactome:R-DME-6798695|Reactome:R-HSA-1474228|Reactome:R-HSA-6798695|Reactome:R-HSA-6809371|Reactome:R-HSA-8862803|Reactome:R-MMU-1474228|Reactome:R-MMU-6798695|Reactome:R-RNO-1474228|Reactome:R-RNO-6798695|Reactome:R-SSC-1474228|Reactome:R-SSC-6798695
KAJ3217012.1	1009565dfe83ca59202b2c2bf8cd2381	1656	Coils	Coil	Coil	1576	1607	-	T	20-01-2026	-	-	-	-
KAJ3217012.1	1009565dfe83ca59202b2c2bf8cd2381	1656	ProSiteProfiles	PS50203	Cysteine proteinase, calpain-type, catalytic domain profile.	355	669	11.961267	T	20-01-2026	IPR001300	Peptidase C2, calpain, catalytic domain	GO:0004198(InterPro)|GO:0006508(InterPro)	Reactome:R-BTA-1474228|Reactome:R-CEL-6798695|Reactome:R-DME-6798695|Reactome:R-HSA-1474228|Reactome:R-HSA-6798695|Reactome:R-HSA-6809371|Reactome:R-HSA-8862803|Reactome:R-MMU-1474228|Reactome:R-MMU-6798695|Reactome:R-RNO-1474228|Reactome:R-RNO-6798695|Reactome:R-SSC-1474228|Reactome:R-SSC-6798695
KAJ3217012.1	1009565dfe83ca59202b2c2bf8cd2381	1656	SUPERFAMILY	SSF54001	Cysteine proteinases	354	674	1.05E-25	T	20-01-2026	IPR038765	Papain-like cysteine peptidase superfamily	-	MetaCyc:PWY-1061|MetaCyc:PWY-1187|MetaCyc:PWY-1921|MetaCyc:PWY-2083|MetaCyc:PWY-2541|MetaCyc:PWY-2821|MetaCyc:PWY-3542|MetaCyc:PWY-3602|MetaCyc:PWY-361|MetaCyc:PWY-4021|MetaCyc:PWY-4121|MetaCyc:PWY-4161|MetaCyc:PWY-4202|MetaCyc:PWY-4801|MetaCyc:PWY-4922|MetaCyc:PWY-5048|MetaCyc:PWY-5059|MetaCyc:PWY-5105|MetaCyc:PWY-5109|MetaCyc:PWY-5139|MetaCyc:PWY-5268|MetaCyc:PWY-5284|MetaCyc:PWY-5292|MetaCyc:P…
KAJ3217012.1	1009565dfe83ca59202b2c2bf8cd2381	1656	SMART	SM00230	cys_prot_2	269	675	3.7E-4	T	20-01-2026	IPR001300	Peptidase C2, calpain, catalytic domain	GO:0004198(InterPro)|GO:0006508(InterPro)	Reactome:R-BTA-1474228|Reactome:R-CEL-6798695|Reactome:R-DME-6798695|Reactome:R-HSA-1474228|Reactome:R-HSA-6798695|Reactome:R-HSA-6809371|Reactome:R-HSA-8862803|Reactome:R-MMU-1474228|Reactome:R-MMU-6798695|Reactome:R-RNO-1474228|Reactome:R-RNO-6798695|Reactome:R-SSC-1474228|Reactome:R-SSC-6798695
KAJ3217012.1	1009565dfe83ca59202b2c2bf8cd2381	1656	PANTHER	PTHR46298	ANDROGLOBIN	1221	1653	1.1E-152	T	20-01-2026	IPR053033	Androglobin-like	-	-
KAJ3217012.1	1009565dfe83ca59202b2c2bf8cd2381	1656	MobiDBLite	mobidb-lite	consensus disorder prediction	26	36	-	T	20-01-2026	-	-	-	-
KAJ3217012.1	1009565dfe83ca59202b2c2bf8cd2381	1656	MobiDBLite	mobidb-lite	consensus disorder prediction	1191	1214	-	T	20-01-2026	-	-	-	-
KAJ3217012.1	1009565dfe83ca59202b2c2bf8cd2381	1656	MobiDBLite	mobidb-lite	consensus disorder prediction	1	10	-	T	20-01-2026	-	-	-	-
KAJ3217012.1	1009565dfe83ca59202b2c2bf8cd2381	1656	MobiDBLite	mobidb-lite	consensus disorder prediction	181	191	-	T	20-01-2026	-	-	-	-
KAJ3217012.1	1009565dfe83ca59202b2c2bf8cd2381	1656	MobiDBLite	mobidb-lite	consensus disorder prediction	1396	1434	-	T	20-01-2026	-	-	-	-
KAJ3217012.1	1009565dfe83ca59202b2c2bf8cd2381	1656	MobiDBLite	mobidb-lite	consensus disorder prediction	164	232	-	T	20-01-2026	-	-	-	-
KAJ3217012.1	1009565dfe83ca59202b2c2bf8cd2381	1656	MobiDBLite	mobidb-lite	consensus disorder prediction	985	1029	-	T	20-01-2026	-	-	-	-
KAJ3217012.1	1009565dfe83ca59202b2c2bf8cd2381	1656	MobiDBLite	mobidb-lite	consensus disorder prediction	1006	1029	-	T	20-01-2026	-	-	-	-
KAJ3217012.1	1009565dfe83ca59202b2c2bf8cd2381	1656	MobiDBLite	mobidb-lite	consensus disorder prediction	1069	1115	-	T	20-01-2026	-	-	-	-
KAJ3217012.1	1009565dfe83ca59202b2c2bf8cd2381	1656	MobiDBLite	mobidb-lite	consensus disorder prediction	1409	1422	-	T	20-01-2026	-	-	-	-
KAJ3217012.1	1009565dfe83ca59202b2c2bf8cd2381	1656	MobiDBLite	mobidb-lite	consensus disorder prediction	509	526	-	T	20-01-2026	-	-	-	-
KAJ3217012.1	1009565dfe83ca59202b2c2bf8cd2381	1656	MobiDBLite	mobidb-lite	consensus disorder prediction	1	52	-	T	20-01-2026	-	-	-	-
KAJ3217012.1	1009565dfe83ca59202b2c2bf8cd2381	1656	MobiDBLite	mobidb-lite	consensus disorder prediction	985	1005	-	T	20-01-2026	-	-	-	-
KAJ3217012.1	1009565dfe83ca59202b2c2bf8cd2381	1656	MobiDBLite	mobidb-lite	consensus disorder prediction	220	232	-	T	20-01-2026	-	-	-	-
KAJ3217012.1	1009565dfe83ca59202b2c2bf8cd2381	1656	MobiDBLite	mobidb-lite	consensus disorder prediction	509	534	-	T	20-01-2026	-	-	-	-
KAJ3217012.1	1009565dfe83ca59202b2c2bf8cd2381	1656	MobiDBLite	mobidb-lite	consensus disorder prediction	1199	1210	-	T	20-01-2026	-	-	-	-
KAJ3217012.1	1009565dfe83ca59202b2c2bf8cd2381	1656	MobiDBLite	mobidb-lite	consensus disorder prediction	199	209	-	T	20-01-2026	-	-	-	-
KAJ3217012.1	1009565dfe83ca59202b2c2bf8cd2381	1656	MobiDBLite	mobidb-lite	consensus disorder prediction	1088	1108	-	T	20-01-2026	-	-	-	-
KAJ3217012.1	1009565dfe83ca59202b2c2bf8cd2381	1656	MobiDBLite	mobidb-lite	consensus disorder prediction	276	296	-	T	20-01-2026	-	-	-	-
KAJ3217012.1	1009565dfe83ca59202b2c2bf8cd2381	1656	MobiDBLite	mobidb-lite	consensus disorder prediction	1636	1656	-	T	20-01-2026	-	-	-	-
KAJ3217012.1	1009565dfe83ca59202b2c2bf8cd2381	1656	Pfam	PF22069	Androglobin, domain IV	788	893	5.2E-21	T	20-01-2026	IPR054094	Androglobin, domain IV	-	-
KAJ3217012.1	1009565dfe83ca59202b2c2bf8cd2381	1656	Coils	Coil	Coil	1609	1629	-	T	20-01-2026	-	-	-	-
KAJ3217012.1	1009565dfe83ca59202b2c2bf8cd2381	1656	Coils	Coil	Coil	1633	1653	-	T	20-01-2026	-	-	-	-
KAJ3217012.1	1009565dfe83ca59202b2c2bf8cd2381	1656	Coils	Coil	Coil	1005	1032	-	T	20-01-2026	-	-	-	-
KAJ3217012.1	1009565dfe83ca59202b2c2bf8cd2381	1656	Pfam	PF00648	Calpain family cysteine protease	360	450	1.2E-6	T	20-01-2026	IPR001300	Peptidase C2, calpain, catalytic domain	GO:0004198(InterPro)|GO:0006508(InterPro)	Reactome:R-BTA-1474228|Reactome:R-CEL-6798695|Reactome:R-DME-6798695|Reactome:R-HSA-1474228|Reactome:R-HSA-6798695|Reactome:R-HSA-6809371|Reactome:R-HSA-8862803|Reactome:R-MMU-1474228|Reactome:R-MMU-6798695|Reactome:R-RNO-1474228|Reactome:R-RNO-6798695|Reactome:R-SSC-1474228|Reactome:R-SSC-6798695
RHY28445.1	7627e53b56b64f389952f1695fbee29a	1045	Coils	Coil	Coil	92	112	-	T	20-01-2026	-	-	-	-
RHY28445.1	7627e53b56b64f389952f1695fbee29a	1045	MobiDBLite	mobidb-lite	consensus disorder prediction	1	65	-	T	20-01-2026	-	-	-	-
RHY28445.1	7627e53b56b64f389952f1695fbee29a	1045	MobiDBLite	mobidb-lite	consensus disorder prediction	43	60	-	T	20-01-2026	-	-	-	-
RHY28445.1	7627e53b56b64f389952f1695fbee29a	1045	MobiDBLite	mobidb-lite	consensus disorder prediction	19	28	-	T	20-01-2026	-	-	-	-
RHY28445.1	7627e53b56b64f389952f1695fbee29a	1045	Coils	Coil	Coil	996	1023	-	T	20-01-2026	-	-	-	-
RHY28445.1	7627e53b56b64f389952f1695fbee29a	1045	Pfam	PF00648	Calpain family cysteine protease	236	313	1.5E-4	T	20-01-2026	IPR001300	Peptidase C2, calpain, catalytic domain	GO:0004198(InterPro)|GO:0006508(InterPro)	Reactome:R-BTA-1474228|Reactome:R-CEL-6798695|Reactome:R-DME-6798695|Reactome:R-HSA-1474228|Reactome:R-HSA-6798695|Reactome:R-HSA-6809371|Reactome:R-HSA-8862803|Reactome:R-MMU-1474228|Reactome:R-MMU-6798695|Reactome:R-RNO-1474228|Reactome:R-RNO-6798695|Reactome:R-SSC-1474228|Reactome:R-SSC-6798695
RHY28445.1	7627e53b56b64f389952f1695fbee29a	1045	Coils	Coil	Coil	968	991	-	T	20-01-2026	-	-	-	-
RHY28445.1	7627e53b56b64f389952f1695fbee29a	1045	ProSiteProfiles	PS50203	Cysteine proteinase, calpain-type, catalytic domain profile.	179	334	12.521214	T	20-01-2026	IPR001300	Peptidase C2, calpain, catalytic domain	GO:0004198(InterPro)|GO:0006508(InterPro)	Reactome:R-BTA-1474228|Reactome:R-CEL-6798695|Reactome:R-DME-6798695|Reactome:R-HSA-1474228|Reactome:R-HSA-6798695|Reactome:R-HSA-6809371|Reactome:R-HSA-8862803|Reactome:R-MMU-1474228|Reactome:R-MMU-6798695|Reactome:R-RNO-1474228|Reactome:R-RNO-6798695|Reactome:R-SSC-1474228|Reactome:R-SSC-6798695
RHY28445.1	7627e53b56b64f389952f1695fbee29a	1045	PANTHER	PTHR46298	ANDROGLOBIN	222	304	3.1E-34	T	20-01-2026	IPR053033	Androglobin-like	-	-
RHY28445.1	7627e53b56b64f389952f1695fbee29a	1045	SUPERFAMILY	SSF54001	Cysteine proteinases	217	335	2.16E-16	T	20-01-2026	IPR038765	Papain-like cysteine peptidase superfamily	-	MetaCyc:PWY-1061|MetaCyc:PWY-1187|MetaCyc:PWY-1921|MetaCyc:PWY-2083|MetaCyc:PWY-2541|MetaCyc:PWY-2821|MetaCyc:PWY-3542|MetaCyc:PWY-3602|MetaCyc:PWY-361|MetaCyc:PWY-4021|MetaCyc:PWY-4121|MetaCyc:PWY-4161|MetaCyc:PWY-4202|MetaCyc:PWY-4801|MetaCyc:PWY-4922|MetaCyc:PWY-5048|MetaCyc:PWY-5059|MetaCyc:PWY-5105|MetaCyc:PWY-5109|MetaCyc:PWY-5139|MetaCyc:PWY-5268|MetaCyc:PWY-5284|MetaCyc:PWY-5292|MetaCyc:P…
EP00002_Diphylleia_rotans_P019047	145cc80b2f8cfa208f06dcfe2c0c7567	1038	MobiDBLite	mobidb-lite	consensus disorder prediction	102	126	-	T	20-01-2026	-	-	-	-
EP00002_Diphylleia_rotans_P019047	145cc80b2f8cfa208f06dcfe2c0c7567	1038	MobiDBLite	mobidb-lite	consensus disorder prediction	841	850	-	T	20-01-2026	-	-	-	-
EP00002_Diphylleia_rotans_P019047	145cc80b2f8cfa208f06dcfe2c0c7567	1038	MobiDBLite	mobidb-lite	consensus disorder prediction	797	807	-	T	20-01-2026	-	-	-	-
EP00002_Diphylleia_rotans_P019047	145cc80b2f8cfa208f06dcfe2c0c7567	1038	MobiDBLite	mobidb-lite	consensus disorder prediction	1	12	-	T	20-01-2026	-	-	-	-
EP00002_Diphylleia_rotans_P019047	145cc80b2f8cfa208f06dcfe2c0c7567	1038	MobiDBLite	mobidb-lite	consensus disorder prediction	1	28	-	T	20-01-2026	-	-	-	-
EP00002_Diphylleia_rotans_P019047	145cc80b2f8cfa208f06dcfe2c0c7567	1038	MobiDBLite	mobidb-lite	consensus disorder prediction	797	858	-	T	20-01-2026	-	-	-	-
EP00002_Diphylleia_rotans_P019047	145cc80b2f8cfa208f06dcfe2c0c7567	1038	MobiDBLite	mobidb-lite	consensus disorder prediction	102	122	-	T	20-01-2026	-	-	-	-
EP00002_Diphylleia_rotans_P019047	145cc80b2f8cfa208f06dcfe2c0c7567	1038	PANTHER	PTHR46298	ANDROGLOBIN	562	759	7.6E-76	T	20-01-2026	IPR053033	Androglobin-like	-	-
EP00002_Diphylleia_rotans_P019047	145cc80b2f8cfa208f06dcfe2c0c7567	1038	ProSiteProfiles	PS50203	Cysteine proteinase, calpain-type, catalytic domain profile.	45	428	12.864039	T	20-01-2026	IPR001300	Peptidase C2, calpain, catalytic domain	GO:0004198(InterPro)|GO:0006508(InterPro)	Reactome:R-BTA-1474228|Reactome:R-CEL-6798695|Reactome:R-DME-6798695|Reactome:R-HSA-1474228|Reactome:R-HSA-6798695|Reactome:R-HSA-6809371|Reactome:R-HSA-8862803|Reactome:R-MMU-1474228|Reactome:R-MMU-6798695|Reactome:R-RNO-1474228|Reactome:R-RNO-6798695|Reactome:R-SSC-1474228|Reactome:R-SSC-6798695
EP00002_Diphylleia_rotans_P019047	145cc80b2f8cfa208f06dcfe2c0c7567	1038	Pfam	PF22069	Androglobin, domain IV	565	667	1.1E-9	T	20-01-2026	IPR054094	Androglobin, domain IV	-	-
EP00002_Diphylleia_rotans_P019047	145cc80b2f8cfa208f06dcfe2c0c7567	1038	Pfam	PF00648	Calpain family cysteine protease	195	278	3.7E-5	T	20-01-2026	IPR001300	Peptidase C2, calpain, catalytic domain	GO:0004198(InterPro)|GO:0006508(InterPro)	Reactome:R-BTA-1474228|Reactome:R-CEL-6798695|Reactome:R-DME-6798695|Reactome:R-HSA-1474228|Reactome:R-HSA-6798695|Reactome:R-HSA-6809371|Reactome:R-HSA-8862803|Reactome:R-MMU-1474228|Reactome:R-MMU-6798695|Reactome:R-RNO-1474228|Reactome:R-RNO-6798695|Reactome:R-SSC-1474228|Reactome:R-SSC-6798695
EP00002_Diphylleia_rotans_P019047	145cc80b2f8cfa208f06dcfe2c0c7567	1038	SUPERFAMILY	SSF54001	Cysteine proteinases	41	434	4.14E-25	T	20-01-2026	IPR038765	Papain-like cysteine peptidase superfamily	-	MetaCyc:PWY-1061|MetaCyc:PWY-1187|MetaCyc:PWY-1921|MetaCyc:PWY-2083|MetaCyc:PWY-2541|MetaCyc:PWY-2821|MetaCyc:PWY-3542|MetaCyc:PWY-3602|MetaCyc:PWY-361|MetaCyc:PWY-4021|MetaCyc:PWY-4121|MetaCyc:PWY-4161|MetaCyc:PWY-4202|MetaCyc:PWY-4801|MetaCyc:PWY-4922|MetaCyc:PWY-5048|MetaCyc:PWY-5059|MetaCyc:PWY-5105|MetaCyc:PWY-5109|MetaCyc:PWY-5139|MetaCyc:PWY-5268|MetaCyc:PWY-5284|MetaCyc:PWY-5292|MetaCyc:P…
EP00002_Diphylleia_rotans_P019047	145cc80b2f8cfa208f06dcfe2c0c7567	1038	Coils	Coil	Coil	988	1008	-	T	20-01-2026	-	-	-	-
KAL4475200.1	19d1f497229386cf6e110469b95dade7	1540	Coils	Coil	Coil	182	209	-	T	20-01-2026	-	-	-	-
KAL4475200.1	19d1f497229386cf6e110469b95dade7	1540	SUPERFAMILY	SSF54001	Cysteine proteinases	253	395	7.65E-20	T	20-01-2026	IPR038765	Papain-like cysteine peptidase superfamily	-	MetaCyc:PWY-1061|MetaCyc:PWY-1187|MetaCyc:PWY-1921|MetaCyc:PWY-2083|MetaCyc:PWY-2541|MetaCyc:PWY-2821|MetaCyc:PWY-3542|MetaCyc:PWY-3602|MetaCyc:PWY-361|MetaCyc:PWY-4021|MetaCyc:PWY-4121|MetaCyc:PWY-4161|MetaCyc:PWY-4202|MetaCyc:PWY-4801|MetaCyc:PWY-4922|MetaCyc:PWY-5048|MetaCyc:PWY-5059|MetaCyc:PWY-5105|MetaCyc:PWY-5109|MetaCyc:PWY-5139|MetaCyc:PWY-5268|MetaCyc:PWY-5284|MetaCyc:PWY-5292|MetaCyc:P…
KAL4475200.1	19d1f497229386cf6e110469b95dade7	1540	Pfam	PF00648	Calpain family cysteine protease	264	406	1.3E-5	T	20-01-2026	IPR001300	Peptidase C2, calpain, catalytic domain	GO:0004198(InterPro)|GO:0006508(InterPro)	Reactome:R-BTA-1474228|Reactome:R-CEL-6798695|Reactome:R-DME-6798695|Reactome:R-HSA-1474228|Reactome:R-HSA-6798695|Reactome:R-HSA-6809371|Reactome:R-HSA-8862803|Reactome:R-MMU-1474228|Reactome:R-MMU-6798695|Reactome:R-RNO-1474228|Reactome:R-RNO-6798695|Reactome:R-SSC-1474228|Reactome:R-SSC-6798695
KAL4475200.1	19d1f497229386cf6e110469b95dade7	1540	MobiDBLite	mobidb-lite	consensus disorder prediction	1241	1307	-	T	20-01-2026	-	-	-	-
KAL4475200.1	19d1f497229386cf6e110469b95dade7	1540	MobiDBLite	mobidb-lite	consensus disorder prediction	1254	1263	-	T	20-01-2026	-	-	-	-
KAL4475200.1	19d1f497229386cf6e110469b95dade7	1540	MobiDBLite	mobidb-lite	consensus disorder prediction	1276	1307	-	T	20-01-2026	-	-	-	-
KAL4475200.1	19d1f497229386cf6e110469b95dade7	1540	MobiDBLite	mobidb-lite	consensus disorder prediction	530	551	-	T	20-01-2026	-	-	-	-
KAL4475200.1	19d1f497229386cf6e110469b95dade7	1540	MobiDBLite	mobidb-lite	consensus disorder prediction	477	491	-	T	20-01-2026	-	-	-	-
KAL4475200.1	19d1f497229386cf6e110469b95dade7	1540	MobiDBLite	mobidb-lite	consensus disorder prediction	431	461	-	T	20-01-2026	-	-	-	-
KAL4475200.1	19d1f497229386cf6e110469b95dade7	1540	MobiDBLite	mobidb-lite	consensus disorder prediction	536	548	-	T	20-01-2026	-	-	-	-
KAL4475200.1	19d1f497229386cf6e110469b95dade7	1540	MobiDBLite	mobidb-lite	consensus disorder prediction	492	504	-	T	20-01-2026	-	-	-	-
KAL4475200.1	19d1f497229386cf6e110469b95dade7	1540	MobiDBLite	mobidb-lite	consensus disorder prediction	417	504	-	T	20-01-2026	-	-	-	-
KAL4475200.1	19d1f497229386cf6e110469b95dade7	1540	MobiDBLite	mobidb-lite	consensus disorder prediction	1208	1223	-	T	20-01-2026	-	-	-	-
KAL4475200.1	19d1f497229386cf6e110469b95dade7	1540	MobiDBLite	mobidb-lite	consensus disorder prediction	192	206	-	T	20-01-2026	-	-	-	-
KAL4475200.1	19d1f497229386cf6e110469b95dade7	1540	MobiDBLite	mobidb-lite	consensus disorder prediction	1208	1227	-	T	20-01-2026	-	-	-	-
KAL4475200.1	19d1f497229386cf6e110469b95dade7	1540	MobiDBLite	mobidb-lite	consensus disorder prediction	192	215	-	T	20-01-2026	-	-	-	-
KAL4475200.1	19d1f497229386cf6e110469b95dade7	1540	Coils	Coil	Coil	1428	1448	-	T	20-01-2026	-	-	-	-
KAL4475200.1	19d1f497229386cf6e110469b95dade7	1540	ProSiteProfiles	PS50203	Cysteine proteinase, calpain-type, catalytic domain profile.	245	398	9.767187	T	20-01-2026	IPR001300	Peptidase C2, calpain, catalytic domain	GO:0004198(InterPro)|GO:0006508(InterPro)	Reactome:R-BTA-1474228|Reactome:R-CEL-6798695|Reactome:R-DME-6798695|Reactome:R-HSA-1474228|Reactome:R-HSA-6798695|Reactome:R-HSA-6809371|Reactome:R-HSA-8862803|Reactome:R-MMU-1474228|Reactome:R-MMU-6798695|Reactome:R-RNO-1474228|Reactome:R-RNO-6798695|Reactome:R-SSC-1474228|Reactome:R-SSC-6798695
KAL4475200.1	19d1f497229386cf6e110469b95dade7	1540	PANTHER	PTHR46298	ANDROGLOBIN	227	792	3.0E-32	T	20-01-2026	IPR053033	Androglobin-like	-	-
KAL4475200.1	19d1f497229386cf6e110469b95dade7	1540	Coils	Coil	Coil	1358	1378	-	T	20-01-2026	-	-	-	-
KAF0733813.1	eaf646f6b6bc60af8bef5b50745a6858	1170	Coils	Coil	Coil	1121	1148	-	T	20-01-2026	-	-	-	-
KAF0733813.1	eaf646f6b6bc60af8bef5b50745a6858	1170	Coils	Coil	Coil	1096	1116	-	T	20-01-2026	-	-	-	-
KAF0733813.1	eaf646f6b6bc60af8bef5b50745a6858	1170	Pfam	PF00648	Calpain family cysteine protease	326	409	9.8E-5	T	20-01-2026	IPR001300	Peptidase C2, calpain, catalytic domain	GO:0004198(InterPro)|GO:0006508(InterPro)	Reactome:R-BTA-1474228|Reactome:R-CEL-6798695|Reactome:R-DME-6798695|Reactome:R-HSA-1474228|Reactome:R-HSA-6798695|Reactome:R-HSA-6809371|Reactome:R-HSA-8862803|Reactome:R-MMU-1474228|Reactome:R-MMU-6798695|Reactome:R-RNO-1474228|Reactome:R-RNO-6798695|Reactome:R-SSC-1474228|Reactome:R-SSC-6798695
KAF0733813.1	eaf646f6b6bc60af8bef5b50745a6858	1170	MobiDBLite	mobidb-lite	consensus disorder prediction	1	50	-	T	20-01-2026	-	-	-	-
KAF0733813.1	eaf646f6b6bc60af8bef5b50745a6858	1170	MobiDBLite	mobidb-lite	consensus disorder prediction	100	145	-	T	20-01-2026	-	-	-	-
KAF0733813.1	eaf646f6b6bc60af8bef5b50745a6858	1170	MobiDBLite	mobidb-lite	consensus disorder prediction	28	41	-	T	20-01-2026	-	-	-	-
KAF0733813.1	eaf646f6b6bc60af8bef5b50745a6858	1170	MobiDBLite	mobidb-lite	consensus disorder prediction	135	145	-	T	20-01-2026	-	-	-	-
KAF0733813.1	eaf646f6b6bc60af8bef5b50745a6858	1170	MobiDBLite	mobidb-lite	consensus disorder prediction	1	13	-	T	20-01-2026	-	-	-	-
KAF0733813.1	eaf646f6b6bc60af8bef5b50745a6858	1170	MobiDBLite	mobidb-lite	consensus disorder prediction	558	578	-	T	20-01-2026	-	-	-	-
KAF0733813.1	eaf646f6b6bc60af8bef5b50745a6858	1170	ProSiteProfiles	PS50203	Cysteine proteinase, calpain-type, catalytic domain profile.	303	426	12.224099	T	20-01-2026	IPR001300	Peptidase C2, calpain, catalytic domain	GO:0004198(InterPro)|GO:0006508(InterPro)	Reactome:R-BTA-1474228|Reactome:R-CEL-6798695|Reactome:R-DME-6798695|Reactome:R-HSA-1474228|Reactome:R-HSA-6798695|Reactome:R-HSA-6809371|Reactome:R-HSA-8862803|Reactome:R-MMU-1474228|Reactome:R-MMU-6798695|Reactome:R-RNO-1474228|Reactome:R-RNO-6798695|Reactome:R-SSC-1474228|Reactome:R-SSC-6798695
KAF0733813.1	eaf646f6b6bc60af8bef5b50745a6858	1170	SUPERFAMILY	SSF54001	Cysteine proteinases	327	437	2.16E-15	T	20-01-2026	IPR038765	Papain-like cysteine peptidase superfamily	-	MetaCyc:PWY-1061|MetaCyc:PWY-1187|MetaCyc:PWY-1921|MetaCyc:PWY-2083|MetaCyc:PWY-2541|MetaCyc:PWY-2821|MetaCyc:PWY-3542|MetaCyc:PWY-3602|MetaCyc:PWY-361|MetaCyc:PWY-4021|MetaCyc:PWY-4121|MetaCyc:PWY-4161|MetaCyc:PWY-4202|MetaCyc:PWY-4801|MetaCyc:PWY-4922|MetaCyc:PWY-5048|MetaCyc:PWY-5059|MetaCyc:PWY-5105|MetaCyc:PWY-5109|MetaCyc:PWY-5139|MetaCyc:PWY-5268|MetaCyc:PWY-5284|MetaCyc:PWY-5292|MetaCyc:P…
KAF0733813.1	eaf646f6b6bc60af8bef5b50745a6858	1170	PANTHER	PTHR46298	ANDROGLOBIN	72	434	3.5E-25	T	20-01-2026	IPR053033	Androglobin-like	-	-
KAH9155392.1	bf33753e4255363a27a240d5a70e45d8	1170	Coils	Coil	Coil	1121	1148	-	T	20-01-2026	-	-	-	-
KAH9155392.1	bf33753e4255363a27a240d5a70e45d8	1170	Coils	Coil	Coil	1096	1116	-	T	20-01-2026	-	-	-	-
KAH9155392.1	bf33753e4255363a27a240d5a70e45d8	1170	Pfam	PF00648	Calpain family cysteine protease	326	409	9.8E-5	T	20-01-2026	IPR001300	Peptidase C2, calpain, catalytic domain	GO:0004198(InterPro)|GO:0006508(InterPro)	Reactome:R-BTA-1474228|Reactome:R-CEL-6798695|Reactome:R-DME-6798695|Reactome:R-HSA-1474228|Reactome:R-HSA-6798695|Reactome:R-HSA-6809371|Reactome:R-HSA-8862803|Reactome:R-MMU-1474228|Reactome:R-MMU-6798695|Reactome:R-RNO-1474228|Reactome:R-RNO-6798695|Reactome:R-SSC-1474228|Reactome:R-SSC-6798695
KAH9155392.1	bf33753e4255363a27a240d5a70e45d8	1170	MobiDBLite	mobidb-lite	consensus disorder prediction	1	50	-	T	20-01-2026	-	-	-	-
KAH9155392.1	bf33753e4255363a27a240d5a70e45d8	1170	MobiDBLite	mobidb-lite	consensus disorder prediction	100	145	-	T	20-01-2026	-	-	-	-
KAH9155392.1	bf33753e4255363a27a240d5a70e45d8	1170	MobiDBLite	mobidb-lite	consensus disorder prediction	28	41	-	T	20-01-2026	-	-	-	-
KAH9155392.1	bf33753e4255363a27a240d5a70e45d8	1170	MobiDBLite	mobidb-lite	consensus disorder prediction	135	145	-	T	20-01-2026	-	-	-	-
KAH9155392.1	bf33753e4255363a27a240d5a70e45d8	1170	MobiDBLite	mobidb-lite	consensus disorder prediction	1	13	-	T	20-01-2026	-	-	-	-
KAH9155392.1	bf33753e4255363a27a240d5a70e45d8	1170	MobiDBLite	mobidb-lite	consensus disorder prediction	558	578	-	T	20-01-2026	-	-	-	-
KAH9155392.1	bf33753e4255363a27a240d5a70e45d8	1170	ProSiteProfiles	PS50203	Cysteine proteinase, calpain-type, catalytic domain profile.	303	426	12.224099	T	20-01-2026	IPR001300	Peptidase C2, calpain, catalytic domain	GO:0004198(InterPro)|GO:0006508(InterPro)	Reactome:R-BTA-1474228|Reactome:R-CEL-6798695|Reactome:R-DME-6798695|Reactome:R-HSA-1474228|Reactome:R-HSA-6798695|Reactome:R-HSA-6809371|Reactome:R-HSA-8862803|Reactome:R-MMU-1474228|Reactome:R-MMU-6798695|Reactome:R-RNO-1474228|Reactome:R-RNO-6798695|Reactome:R-SSC-1474228|Reactome:R-SSC-6798695
KAH9155392.1	bf33753e4255363a27a240d5a70e45d8	1170	SUPERFAMILY	SSF54001	Cysteine proteinases	327	437	2.16E-15	T	20-01-2026	IPR038765	Papain-like cysteine peptidase superfamily	-	MetaCyc:PWY-1061|MetaCyc:PWY-1187|MetaCyc:PWY-1921|MetaCyc:PWY-2083|MetaCyc:PWY-2541|MetaCyc:PWY-2821|MetaCyc:PWY-3542|MetaCyc:PWY-3602|MetaCyc:PWY-361|MetaCyc:PWY-4021|MetaCyc:PWY-4121|MetaCyc:PWY-4161|MetaCyc:PWY-4202|MetaCyc:PWY-4801|MetaCyc:PWY-4922|MetaCyc:PWY-5048|MetaCyc:PWY-5059|MetaCyc:PWY-5105|MetaCyc:PWY-5109|MetaCyc:PWY-5139|MetaCyc:PWY-5268|MetaCyc:PWY-5284|MetaCyc:PWY-5292|MetaCyc:P…
KAH9155392.1	bf33753e4255363a27a240d5a70e45d8	1170	PANTHER	PTHR46298	ANDROGLOBIN	72	434	3.5E-25	T	20-01-2026	IPR053033	Androglobin-like	-	-
EP00656_Telonema_subtile_P047030	f2235d21bb89163ade7e2ed312ff5d36	1067	MobiDBLite	mobidb-lite	consensus disorder prediction	930	954	-	T	20-01-2026	-	-	-	-
EP00656_Telonema_subtile_P047030	f2235d21bb89163ade7e2ed312ff5d36	1067	MobiDBLite	mobidb-lite	consensus disorder prediction	172	200	-	T	20-01-2026	-	-	-	-
EP00656_Telonema_subtile_P047030	f2235d21bb89163ade7e2ed312ff5d36	1067	MobiDBLite	mobidb-lite	consensus disorder prediction	180	197	-	T	20-01-2026	-	-	-	-
EP00656_Telonema_subtile_P047030	f2235d21bb89163ade7e2ed312ff5d36	1067	MobiDBLite	mobidb-lite	consensus disorder prediction	120	139	-	T	20-01-2026	-	-	-	-
EP00656_Telonema_subtile_P047030	f2235d21bb89163ade7e2ed312ff5d36	1067	SUPERFAMILY	SSF54001	Cysteine proteinases	238	428	7.65E-23	T	20-01-2026	IPR038765	Papain-like cysteine peptidase superfamily	-	MetaCyc:PWY-1061|MetaCyc:PWY-1187|MetaCyc:PWY-1921|MetaCyc:PWY-2083|MetaCyc:PWY-2541|MetaCyc:PWY-2821|MetaCyc:PWY-3542|MetaCyc:PWY-3602|MetaCyc:PWY-361|MetaCyc:PWY-4021|MetaCyc:PWY-4121|MetaCyc:PWY-4161|MetaCyc:PWY-4202|MetaCyc:PWY-4801|MetaCyc:PWY-4922|MetaCyc:PWY-5048|MetaCyc:PWY-5059|MetaCyc:PWY-5105|MetaCyc:PWY-5109|MetaCyc:PWY-5139|MetaCyc:PWY-5268|MetaCyc:PWY-5284|MetaCyc:PWY-5292|MetaCyc:P…
EP00656_Telonema_subtile_P047030	f2235d21bb89163ade7e2ed312ff5d36	1067	Pfam	PF22068	Androglobin, domain II	529	645	9.5E-4	T	20-01-2026	IPR054093	Androglobin, domain II	-	-
EP00656_Telonema_subtile_P047030	f2235d21bb89163ade7e2ed312ff5d36	1067	Coils	Coil	Coil	152	172	-	T	20-01-2026	-	-	-	-
EP00656_Telonema_subtile_P047030	f2235d21bb89163ade7e2ed312ff5d36	1067	ProSiteProfiles	PS50203	Cysteine proteinase, calpain-type, catalytic domain profile.	187	503	16.692253	T	20-01-2026	IPR001300	Peptidase C2, calpain, catalytic domain	GO:0004198(InterPro)|GO:0006508(InterPro)	Reactome:R-BTA-1474228|Reactome:R-CEL-6798695|Reactome:R-DME-6798695|Reactome:R-HSA-1474228|Reactome:R-HSA-6798695|Reactome:R-HSA-6809371|Reactome:R-HSA-8862803|Reactome:R-MMU-1474228|Reactome:R-MMU-6798695|Reactome:R-RNO-1474228|Reactome:R-RNO-6798695|Reactome:R-SSC-1474228|Reactome:R-SSC-6798695
EP00656_Telonema_subtile_P047030	f2235d21bb89163ade7e2ed312ff5d36	1067	PANTHER	PTHR46298	ANDROGLOBIN	101	338	6.0E-46	T	20-01-2026	IPR053033	Androglobin-like	-	-
EP00656_Telonema_subtile_P047030	f2235d21bb89163ade7e2ed312ff5d36	1067	Pfam	PF00648	Calpain family cysteine protease	249	378	1.2E-6	T	20-01-2026	IPR001300	Peptidase C2, calpain, catalytic domain	GO:0004198(InterPro)|GO:0006508(InterPro)	Reactome:R-BTA-1474228|Reactome:R-CEL-6798695|Reactome:R-DME-6798695|Reactome:R-HSA-1474228|Reactome:R-HSA-6798695|Reactome:R-HSA-6809371|Reactome:R-HSA-8862803|Reactome:R-MMU-1474228|Reactome:R-MMU-6798695|Reactome:R-RNO-1474228|Reactome:R-RNO-6798695|Reactome:R-SSC-1474228|Reactome:R-SSC-6798695
EP00656_Telonema_subtile_P047030	f2235d21bb89163ade7e2ed312ff5d36	1067	SMART	SM00230	cys_prot_2	183	474	1.4E-4	T	20-01-2026	IPR001300	Peptidase C2, calpain, catalytic domain	GO:0004198(InterPro)|GO:0006508(InterPro)	Reactome:R-BTA-1474228|Reactome:R-CEL-6798695|Reactome:R-DME-6798695|Reactome:R-HSA-1474228|Reactome:R-HSA-6798695|Reactome:R-HSA-6809371|Reactome:R-HSA-8862803|Reactome:R-MMU-1474228|Reactome:R-MMU-6798695|Reactome:R-RNO-1474228|Reactome:R-RNO-6798695|Reactome:R-SSC-1474228|Reactome:R-SSC-6798695
EP00656_Telonema_subtile_P047030	f2235d21bb89163ade7e2ed312ff5d36	1067	Pfam	PF22071	FAP42 domain B2	664	740	3.1E-4	T	20-01-2026	IPR054096	FAP42-like, domain B2	-	-
KAL3666769.1	79cbb61f63c8d800dd07e508e1c9dd80	1248	PANTHER	PTHR46298	ANDROGLOBIN	74	411	1.2E-27	T	20-01-2026	IPR053033	Androglobin-like	-	-
KAL3666769.1	79cbb61f63c8d800dd07e508e1c9dd80	1248	MobiDBLite	mobidb-lite	consensus disorder prediction	1	51	-	T	20-01-2026	-	-	-	-
KAL3666769.1	79cbb61f63c8d800dd07e508e1c9dd80	1248	MobiDBLite	mobidb-lite	consensus disorder prediction	1019	1054	-	T	20-01-2026	-	-	-	-
KAL3666769.1	79cbb61f63c8d800dd07e508e1c9dd80	1248	MobiDBLite	mobidb-lite	consensus disorder prediction	115	185	-	T	20-01-2026	-	-	-	-
KAL3666769.1	79cbb61f63c8d800dd07e508e1c9dd80	1248	MobiDBLite	mobidb-lite	consensus disorder prediction	10	25	-	T	20-01-2026	-	-	-	-
KAL3666769.1	79cbb61f63c8d800dd07e508e1c9dd80	1248	SUPERFAMILY	SSF54001	Cysteine proteinases	335	464	2.55E-17	T	20-01-2026	IPR038765	Papain-like cysteine peptidase superfamily	-	MetaCyc:PWY-1061|MetaCyc:PWY-1187|MetaCyc:PWY-1921|MetaCyc:PWY-2083|MetaCyc:PWY-2541|MetaCyc:PWY-2821|MetaCyc:PWY-3542|MetaCyc:PWY-3602|MetaCyc:PWY-361|MetaCyc:PWY-4021|MetaCyc:PWY-4121|MetaCyc:PWY-4161|MetaCyc:PWY-4202|MetaCyc:PWY-4801|MetaCyc:PWY-4922|MetaCyc:PWY-5048|MetaCyc:PWY-5059|MetaCyc:PWY-5105|MetaCyc:PWY-5109|MetaCyc:PWY-5139|MetaCyc:PWY-5268|MetaCyc:PWY-5284|MetaCyc:PWY-5292|MetaCyc:P…
KAL3666769.1	79cbb61f63c8d800dd07e508e1c9dd80	1248	Coils	Coil	Coil	1226	1246	-	T	20-01-2026	-	-	-	-
KAL3666769.1	79cbb61f63c8d800dd07e508e1c9dd80	1248	ProSiteProfiles	PS50203	Cysteine proteinase, calpain-type, catalytic domain profile.	338	409	11.641297	T	20-01-2026	IPR001300	Peptidase C2, calpain, catalytic domain	GO:0004198(InterPro)|GO:0006508(InterPro)	Reactome:R-BTA-1474228|Reactome:R-CEL-6798695|Reactome:R-DME-6798695|Reactome:R-HSA-1474228|Reactome:R-HSA-6798695|Reactome:R-HSA-6809371|Reactome:R-HSA-8862803|Reactome:R-MMU-1474228|Reactome:R-MMU-6798695|Reactome:R-RNO-1474228|Reactome:R-RNO-6798695|Reactome:R-SSC-1474228|Reactome:R-SSC-6798695
KAL3666769.1	79cbb61f63c8d800dd07e508e1c9dd80	1248	Pfam	PF00648	Calpain family cysteine protease	337	410	1.4E-6	T	20-01-2026	IPR001300	Peptidase C2, calpain, catalytic domain	GO:0004198(InterPro)|GO:0006508(InterPro)	Reactome:R-BTA-1474228|Reactome:R-CEL-6798695|Reactome:R-DME-6798695|Reactome:R-HSA-1474228|Reactome:R-HSA-6798695|Reactome:R-HSA-6809371|Reactome:R-HSA-8862803|Reactome:R-MMU-1474228|Reactome:R-MMU-6798695|Reactome:R-RNO-1474228|Reactome:R-RNO-6798695|Reactome:R-SSC-1474228|Reactome:R-SSC-6798695
KAJ9473160.1	093df7e8b434ab44eb57df8e70a7f797	1449	Pfam	PF00648	Calpain family cysteine protease	215	272	3.7E-4	T	20-01-2026	IPR001300	Peptidase C2, calpain, catalytic domain	GO:0004198(InterPro)|GO:0006508(InterPro)	Reactome:R-BTA-1474228|Reactome:R-CEL-6798695|Reactome:R-DME-6798695|Reactome:R-HSA-1474228|Reactome:R-HSA-6798695|Reactome:R-HSA-6809371|Reactome:R-HSA-8862803|Reactome:R-MMU-1474228|Reactome:R-MMU-6798695|Reactome:R-RNO-1474228|Reactome:R-RNO-6798695|Reactome:R-SSC-1474228|Reactome:R-SSC-6798695
KAJ9473160.1	093df7e8b434ab44eb57df8e70a7f797	1449	SMART	SM00230	cys_prot_2	126	499	6.8E-4	T	20-01-2026	IPR001300	Peptidase C2, calpain, catalytic domain	GO:0004198(InterPro)|GO:0006508(InterPro)	Reactome:R-BTA-1474228|Reactome:R-CEL-6798695|Reactome:R-DME-6798695|Reactome:R-HSA-1474228|Reactome:R-HSA-6798695|Reactome:R-HSA-6809371|Reactome:R-HSA-8862803|Reactome:R-MMU-1474228|Reactome:R-MMU-6798695|Reactome:R-RNO-1474228|Reactome:R-RNO-6798695|Reactome:R-SSC-1474228|Reactome:R-SSC-6798695
KAJ9473160.1	093df7e8b434ab44eb57df8e70a7f797	1449	PANTHER	PTHR46298	ANDROGLOBIN	798	929	1.1E-46	T	20-01-2026	IPR053033	Androglobin-like	-	-
KAJ9473160.1	093df7e8b434ab44eb57df8e70a7f797	1449	MobiDBLite	mobidb-lite	consensus disorder prediction	1423	1449	-	T	20-01-2026	-	-	-	-
KAJ9473160.1	093df7e8b434ab44eb57df8e70a7f797	1449	MobiDBLite	mobidb-lite	consensus disorder prediction	1120	1251	-	T	20-01-2026	-	-	-	-
KAJ9473160.1	093df7e8b434ab44eb57df8e70a7f797	1449	MobiDBLite	mobidb-lite	consensus disorder prediction	1	13	-	T	20-01-2026	-	-	-	-
KAJ9473160.1	093df7e8b434ab44eb57df8e70a7f797	1449	MobiDBLite	mobidb-lite	consensus disorder prediction	552	589	-	T	20-01-2026	-	-	-	-
KAJ9473160.1	093df7e8b434ab44eb57df8e70a7f797	1449	MobiDBLite	mobidb-lite	consensus disorder prediction	1039	1067	-	T	20-01-2026	-	-	-	-
KAJ9473160.1	093df7e8b434ab44eb57df8e70a7f797	1449	MobiDBLite	mobidb-lite	consensus disorder prediction	1277	1289	-	T	20-01-2026	-	-	-	-
KAJ9473160.1	093df7e8b434ab44eb57df8e70a7f797	1449	MobiDBLite	mobidb-lite	consensus disorder prediction	1129	1144	-	T	20-01-2026	-	-	-	-
KAJ9473160.1	093df7e8b434ab44eb57df8e70a7f797	1449	MobiDBLite	mobidb-lite	consensus disorder prediction	1271	1305	-	T	20-01-2026	-	-	-	-
KAJ9473160.1	093df7e8b434ab44eb57df8e70a7f797	1449	MobiDBLite	mobidb-lite	consensus disorder prediction	134	163	-	T	20-01-2026	-	-	-	-
KAJ9473160.1	093df7e8b434ab44eb57df8e70a7f797	1449	MobiDBLite	mobidb-lite	consensus disorder prediction	1	21	-	T	20-01-2026	-	-	-	-
KAJ9473160.1	093df7e8b434ab44eb57df8e70a7f797	1449	MobiDBLite	mobidb-lite	consensus disorder prediction	1436	1449	-	T	20-01-2026	-	-	-	-
KAJ9473160.1	093df7e8b434ab44eb57df8e70a7f797	1449	MobiDBLite	mobidb-lite	consensus disorder prediction	1199	1208	-	T	20-01-2026	-	-	-	-
KAJ9473160.1	093df7e8b434ab44eb57df8e70a7f797	1449	MobiDBLite	mobidb-lite	consensus disorder prediction	324	373	-	T	20-01-2026	-	-	-	-
KAJ9473160.1	093df7e8b434ab44eb57df8e70a7f797	1449	MobiDBLite	mobidb-lite	consensus disorder prediction	1165	1194	-	T	20-01-2026	-	-	-	-
KAJ9473160.1	093df7e8b434ab44eb57df8e70a7f797	1449	MobiDBLite	mobidb-lite	consensus disorder prediction	741	771	-	T	20-01-2026	-	-	-	-
KAJ9473160.1	093df7e8b434ab44eb57df8e70a7f797	1449	ProSiteProfiles	PS50203	Cysteine proteinase, calpain-type, catalytic domain profile.	62	487	16.223724	T	20-01-2026	IPR001300	Peptidase C2, calpain, catalytic domain	GO:0004198(InterPro)|GO:0006508(InterPro)	Reactome:R-BTA-1474228|Reactome:R-CEL-6798695|Reactome:R-DME-6798695|Reactome:R-HSA-1474228|Reactome:R-HSA-6798695|Reactome:R-HSA-6809371|Reactome:R-HSA-8862803|Reactome:R-MMU-1474228|Reactome:R-MMU-6798695|Reactome:R-RNO-1474228|Reactome:R-RNO-6798695|Reactome:R-SSC-1474228|Reactome:R-SSC-6798695
KAJ9473160.1	093df7e8b434ab44eb57df8e70a7f797	1449	SUPERFAMILY	SSF54001	Cysteine proteinases	74	487	3.08E-19	T	20-01-2026	IPR038765	Papain-like cysteine peptidase superfamily	-	MetaCyc:PWY-1061|MetaCyc:PWY-1187|MetaCyc:PWY-1921|MetaCyc:PWY-2083|MetaCyc:PWY-2541|MetaCyc:PWY-2821|MetaCyc:PWY-3542|MetaCyc:PWY-3602|MetaCyc:PWY-361|MetaCyc:PWY-4021|MetaCyc:PWY-4121|MetaCyc:PWY-4161|MetaCyc:PWY-4202|MetaCyc:PWY-4801|MetaCyc:PWY-4922|MetaCyc:PWY-5048|MetaCyc:PWY-5059|MetaCyc:PWY-5105|MetaCyc:PWY-5109|MetaCyc:PWY-5139|MetaCyc:PWY-5268|MetaCyc:PWY-5284|MetaCyc:PWY-5292|MetaCyc:P…
KAI9014739.1	58a0d180bd006609b4daab0c4ebe72df	1367	Coils	Coil	Coil	1310	1337	-	T	20-01-2026	-	-	-	-
KAI9014739.1	58a0d180bd006609b4daab0c4ebe72df	1367	MobiDBLite	mobidb-lite	consensus disorder prediction	1001	1068	-	T	20-01-2026	-	-	-	-
KAI9014739.1	58a0d180bd006609b4daab0c4ebe72df	1367	MobiDBLite	mobidb-lite	consensus disorder prediction	915	967	-	T	20-01-2026	-	-	-	-
KAI9014739.1	58a0d180bd006609b4daab0c4ebe72df	1367	MobiDBLite	mobidb-lite	consensus disorder prediction	1343	1367	-	T	20-01-2026	-	-	-	-
KAI9014739.1	58a0d180bd006609b4daab0c4ebe72df	1367	MobiDBLite	mobidb-lite	consensus disorder prediction	1042	1060	-	T	20-01-2026	-	-	-	-
KAI9014739.1	58a0d180bd006609b4daab0c4ebe72df	1367	MobiDBLite	mobidb-lite	consensus disorder prediction	1198	1221	-	T	20-01-2026	-	-	-	-
KAI9014739.1	58a0d180bd006609b4daab0c4ebe72df	1367	MobiDBLite	mobidb-lite	consensus disorder prediction	1	53	-	T	20-01-2026	-	-	-	-
KAI9014739.1	58a0d180bd006609b4daab0c4ebe72df	1367	MobiDBLite	mobidb-lite	consensus disorder prediction	32	45	-	T	20-01-2026	-	-	-	-
KAI9014739.1	58a0d180bd006609b4daab0c4ebe72df	1367	MobiDBLite	mobidb-lite	consensus disorder prediction	171	180	-	T	20-01-2026	-	-	-	-
KAI9014739.1	58a0d180bd006609b4daab0c4ebe72df	1367	MobiDBLite	mobidb-lite	consensus disorder prediction	189	213	-	T	20-01-2026	-	-	-	-
KAI9014739.1	58a0d180bd006609b4daab0c4ebe72df	1367	MobiDBLite	mobidb-lite	consensus disorder prediction	918	953	-	T	20-01-2026	-	-	-	-
KAI9014739.1	58a0d180bd006609b4daab0c4ebe72df	1367	MobiDBLite	mobidb-lite	consensus disorder prediction	149	240	-	T	20-01-2026	-	-	-	-
KAI9014739.1	58a0d180bd006609b4daab0c4ebe72df	1367	MobiDBLite	mobidb-lite	consensus disorder prediction	1003	1014	-	T	20-01-2026	-	-	-	-
KAI9014739.1	58a0d180bd006609b4daab0c4ebe72df	1367	MobiDBLite	mobidb-lite	consensus disorder prediction	1343	1352	-	T	20-01-2026	-	-	-	-
KAI9014739.1	58a0d180bd006609b4daab0c4ebe72df	1367	MobiDBLite	mobidb-lite	consensus disorder prediction	1190	1228	-	T	20-01-2026	-	-	-	-
KAI9014739.1	58a0d180bd006609b4daab0c4ebe72df	1367	PANTHER	PTHR46298	ANDROGLOBIN	534	715	6.6E-181	T	20-01-2026	IPR053033	Androglobin-like	-	-
KAI9014739.1	58a0d180bd006609b4daab0c4ebe72df	1367	ProSiteProfiles	PS50203	Cysteine proteinase, calpain-type, catalytic domain profile.	280	573	13.378277	T	20-01-2026	IPR001300	Peptidase C2, calpain, catalytic domain	GO:0004198(InterPro)|GO:0006508(InterPro)	Reactome:R-BTA-1474228|Reactome:R-CEL-6798695|Reactome:R-DME-6798695|Reactome:R-HSA-1474228|Reactome:R-HSA-6798695|Reactome:R-HSA-6809371|Reactome:R-HSA-8862803|Reactome:R-MMU-1474228|Reactome:R-MMU-6798695|Reactome:R-RNO-1474228|Reactome:R-RNO-6798695|Reactome:R-SSC-1474228|Reactome:R-SSC-6798695
KAI9014739.1	58a0d180bd006609b4daab0c4ebe72df	1367	PRINTS	PR00704	Calpain cysteine protease (C2) family signature	342	365	2.7E-6	T	20-01-2026	IPR022684	Peptidase C2, calpain family	GO:0004198(InterPro)|GO:0006508(InterPro)	Reactome:R-BTA-1474228|Reactome:R-CEL-6798695|Reactome:R-DDI-6798695|Reactome:R-DME-6798695|Reactome:R-HSA-1474228|Reactome:R-HSA-6798695|Reactome:R-HSA-6809371|Reactome:R-HSA-8862803|Reactome:R-MMU-1474228|Reactome:R-MMU-6798695|Reactome:R-RNO-1474228|Reactome:R-RNO-6798695|Reactome:R-SSC-1474228|Reactome:R-SSC-6798695
KAI9014739.1	58a0d180bd006609b4daab0c4ebe72df	1367	PRINTS	PR00704	Calpain cysteine protease (C2) family signature	549	570	2.7E-6	T	20-01-2026	IPR022684	Peptidase C2, calpain family	GO:0004198(InterPro)|GO:0006508(InterPro)	Reactome:R-BTA-1474228|Reactome:R-CEL-6798695|Reactome:R-DDI-6798695|Reactome:R-DME-6798695|Reactome:R-HSA-1474228|Reactome:R-HSA-6798695|Reactome:R-HSA-6809371|Reactome:R-HSA-8862803|Reactome:R-MMU-1474228|Reactome:R-MMU-6798695|Reactome:R-RNO-1474228|Reactome:R-RNO-6798695|Reactome:R-SSC-1474228|Reactome:R-SSC-6798695
KAI9014739.1	58a0d180bd006609b4daab0c4ebe72df	1367	PRINTS	PR00704	Calpain cysteine protease (C2) family signature	311	336	2.7E-6	T	20-01-2026	IPR022684	Peptidase C2, calpain family	GO:0004198(InterPro)|GO:0006508(InterPro)	Reactome:R-BTA-1474228|Reactome:R-CEL-6798695|Reactome:R-DDI-6798695|Reactome:R-DME-6798695|Reactome:R-HSA-1474228|Reactome:R-HSA-6798695|Reactome:R-HSA-6809371|Reactome:R-HSA-8862803|Reactome:R-MMU-1474228|Reactome:R-MMU-6798695|Reactome:R-RNO-1474228|Reactome:R-RNO-6798695|Reactome:R-SSC-1474228|Reactome:R-SSC-6798695
KAI9014739.1	58a0d180bd006609b4daab0c4ebe72df	1367	Pfam	PF22069	Androglobin, domain IV	723	823	3.6E-17	T	20-01-2026	IPR054094	Androglobin, domain IV	-	-
KAI9014739.1	58a0d180bd006609b4daab0c4ebe72df	1367	Coils	Coil	Coil	920	944	-	T	20-01-2026	-	-	-	-
KAI9014739.1	58a0d180bd006609b4daab0c4ebe72df	1367	Pfam	PF22068	Androglobin, domain II	654	710	5.6E-5	T	20-01-2026	IPR054093	Androglobin, domain II	-	-
KAI9014739.1	58a0d180bd006609b4daab0c4ebe72df	1367	SMART	SM00230	cys_prot_2	211	579	7.0E-6	T	20-01-2026	IPR001300	Peptidase C2, calpain, catalytic domain	GO:0004198(InterPro)|GO:0006508(InterPro)	Reactome:R-BTA-1474228|Reactome:R-CEL-6798695|Reactome:R-DME-6798695|Reactome:R-HSA-1474228|Reactome:R-HSA-6798695|Reactome:R-HSA-6809371|Reactome:R-HSA-8862803|Reactome:R-MMU-1474228|Reactome:R-MMU-6798695|Reactome:R-RNO-1474228|Reactome:R-RNO-6798695|Reactome:R-SSC-1474228|Reactome:R-SSC-6798695
KAI9014739.1	58a0d180bd006609b4daab0c4ebe72df	1367	Pfam	PF00648	Calpain family cysteine protease	309	372	1.8E-6	T	20-01-2026	IPR001300	Peptidase C2, calpain, catalytic domain	GO:0004198(InterPro)|GO:0006508(InterPro)	Reactome:R-BTA-1474228|Reactome:R-CEL-6798695|Reactome:R-DME-6798695|Reactome:R-HSA-1474228|Reactome:R-HSA-6798695|Reactome:R-HSA-6809371|Reactome:R-HSA-8862803|Reactome:R-MMU-1474228|Reactome:R-MMU-6798695|Reactome:R-RNO-1474228|Reactome:R-RNO-6798695|Reactome:R-SSC-1474228|Reactome:R-SSC-6798695
KAI9014739.1	58a0d180bd006609b4daab0c4ebe72df	1367	SUPERFAMILY	SSF54001	Cysteine proteinases	300	579	3.27E-24	T	20-01-2026	IPR038765	Papain-like cysteine peptidase superfamily	-	MetaCyc:PWY-1061|MetaCyc:PWY-1187|MetaCyc:PWY-1921|MetaCyc:PWY-2083|MetaCyc:PWY-2541|MetaCyc:PWY-2821|MetaCyc:PWY-3542|MetaCyc:PWY-3602|MetaCyc:PWY-361|MetaCyc:PWY-4021|MetaCyc:PWY-4121|MetaCyc:PWY-4161|MetaCyc:PWY-4202|MetaCyc:PWY-4801|MetaCyc:PWY-4922|MetaCyc:PWY-5048|MetaCyc:PWY-5059|MetaCyc:PWY-5105|MetaCyc:PWY-5109|MetaCyc:PWY-5139|MetaCyc:PWY-5268|MetaCyc:PWY-5284|MetaCyc:PWY-5292|MetaCyc:P…
KAJ3145718.1	98178c0b0941713f1fb82388ee913588	1349	Pfam	PF22068	Androglobin, domain II	635	716	2.2E-4	T	20-01-2026	IPR054093	Androglobin, domain II	-	-
KAJ3145718.1	98178c0b0941713f1fb82388ee913588	1349	SUPERFAMILY	SSF54001	Cysteine proteinases	310	597	1.96E-25	T	20-01-2026	IPR038765	Papain-like cysteine peptidase superfamily	-	MetaCyc:PWY-1061|MetaCyc:PWY-1187|MetaCyc:PWY-1921|MetaCyc:PWY-2083|MetaCyc:PWY-2541|MetaCyc:PWY-2821|MetaCyc:PWY-3542|MetaCyc:PWY-3602|MetaCyc:PWY-361|MetaCyc:PWY-4021|MetaCyc:PWY-4121|MetaCyc:PWY-4161|MetaCyc:PWY-4202|MetaCyc:PWY-4801|MetaCyc:PWY-4922|MetaCyc:PWY-5048|MetaCyc:PWY-5059|MetaCyc:PWY-5105|MetaCyc:PWY-5109|MetaCyc:PWY-5139|MetaCyc:PWY-5268|MetaCyc:PWY-5284|MetaCyc:PWY-5292|MetaCyc:P…
KAJ3145718.1	98178c0b0941713f1fb82388ee913588	1349	Coils	Coil	Coil	1293	1313	-	T	20-01-2026	-	-	-	-
KAJ3145718.1	98178c0b0941713f1fb82388ee913588	1349	Coils	Coil	Coil	1223	1255	-	T	20-01-2026	-	-	-	-
KAJ3145718.1	98178c0b0941713f1fb82388ee913588	1349	CDD	cd22249	UDM1_RNF168_RNF169-like	1227	1278	0.00299322	T	20-01-2026	-	-	-	-
KAJ3145718.1	98178c0b0941713f1fb82388ee913588	1349	PANTHER	PTHR46298	ANDROGLOBIN	556	721	2.3E-181	T	20-01-2026	IPR053033	Androglobin-like	-	-
KAJ3145718.1	98178c0b0941713f1fb82388ee913588	1349	SMART	SM00230	cys_prot_2	212	600	0.0011	T	20-01-2026	IPR001300	Peptidase C2, calpain, catalytic domain	GO:0004198(InterPro)|GO:0006508(InterPro)	Reactome:R-BTA-1474228|Reactome:R-CEL-6798695|Reactome:R-DME-6798695|Reactome:R-HSA-1474228|Reactome:R-HSA-6798695|Reactome:R-HSA-6809371|Reactome:R-HSA-8862803|Reactome:R-MMU-1474228|Reactome:R-MMU-6798695|Reactome:R-RNO-1474228|Reactome:R-RNO-6798695|Reactome:R-SSC-1474228|Reactome:R-SSC-6798695
KAJ3145718.1	98178c0b0941713f1fb82388ee913588	1349	Pfam	PF00648	Calpain family cysteine protease	305	420	1.2E-7	T	20-01-2026	IPR001300	Peptidase C2, calpain, catalytic domain	GO:0004198(InterPro)|GO:0006508(InterPro)	Reactome:R-BTA-1474228|Reactome:R-CEL-6798695|Reactome:R-DME-6798695|Reactome:R-HSA-1474228|Reactome:R-HSA-6798695|Reactome:R-HSA-6809371|Reactome:R-HSA-8862803|Reactome:R-MMU-1474228|Reactome:R-MMU-6798695|Reactome:R-RNO-1474228|Reactome:R-RNO-6798695|Reactome:R-SSC-1474228|Reactome:R-SSC-6798695
KAJ3145718.1	98178c0b0941713f1fb82388ee913588	1349	ProSiteProfiles	PS50203	Cysteine proteinase, calpain-type, catalytic domain profile.	310	592	12.658344	T	20-01-2026	IPR001300	Peptidase C2, calpain, catalytic domain	GO:0004198(InterPro)|GO:0006508(InterPro)	Reactome:R-BTA-1474228|Reactome:R-CEL-6798695|Reactome:R-DME-6798695|Reactome:R-HSA-1474228|Reactome:R-HSA-6798695|Reactome:R-HSA-6809371|Reactome:R-HSA-8862803|Reactome:R-MMU-1474228|Reactome:R-MMU-6798695|Reactome:R-RNO-1474228|Reactome:R-RNO-6798695|Reactome:R-SSC-1474228|Reactome:R-SSC-6798695
KAJ3145718.1	98178c0b0941713f1fb82388ee913588	1349	MobiDBLite	mobidb-lite	consensus disorder prediction	1224	1249	-	T	20-01-2026	-	-	-	-
KAJ3145718.1	98178c0b0941713f1fb82388ee913588	1349	MobiDBLite	mobidb-lite	consensus disorder prediction	1324	1349	-	T	20-01-2026	-	-	-	-
KAJ3145718.1	98178c0b0941713f1fb82388ee913588	1349	MobiDBLite	mobidb-lite	consensus disorder prediction	1001	1010	-	T	20-01-2026	-	-	-	-
KAJ3145718.1	98178c0b0941713f1fb82388ee913588	1349	MobiDBLite	mobidb-lite	consensus disorder prediction	37	46	-	T	20-01-2026	-	-	-	-
KAJ3145718.1	98178c0b0941713f1fb82388ee913588	1349	MobiDBLite	mobidb-lite	consensus disorder prediction	440	478	-	T	20-01-2026	-	-	-	-
KAJ3145718.1	98178c0b0941713f1fb82388ee913588	1349	MobiDBLite	mobidb-lite	consensus disorder prediction	1029	1046	-	T	20-01-2026	-	-	-	-
KAJ3145718.1	98178c0b0941713f1fb82388ee913588	1349	MobiDBLite	mobidb-lite	consensus disorder prediction	186	242	-	T	20-01-2026	-	-	-	-
KAJ3145718.1	98178c0b0941713f1fb82388ee913588	1349	MobiDBLite	mobidb-lite	consensus disorder prediction	1189	1208	-	T	20-01-2026	-	-	-	-
KAJ3145718.1	98178c0b0941713f1fb82388ee913588	1349	MobiDBLite	mobidb-lite	consensus disorder prediction	440	450	-	T	20-01-2026	-	-	-	-
KAJ3145718.1	98178c0b0941713f1fb82388ee913588	1349	MobiDBLite	mobidb-lite	consensus disorder prediction	464	474	-	T	20-01-2026	-	-	-	-
KAJ3145718.1	98178c0b0941713f1fb82388ee913588	1349	MobiDBLite	mobidb-lite	consensus disorder prediction	1340	1349	-	T	20-01-2026	-	-	-	-
KAJ3145718.1	98178c0b0941713f1fb82388ee913588	1349	MobiDBLite	mobidb-lite	consensus disorder prediction	1	53	-	T	20-01-2026	-	-	-	-
KAJ3145718.1	98178c0b0941713f1fb82388ee913588	1349	MobiDBLite	mobidb-lite	consensus disorder prediction	1001	1054	-	T	20-01-2026	-	-	-	-
KAJ3145718.1	98178c0b0941713f1fb82388ee913588	1349	MobiDBLite	mobidb-lite	consensus disorder prediction	1324	1336	-	T	20-01-2026	-	-	-	-
KAJ3145718.1	98178c0b0941713f1fb82388ee913588	1349	MobiDBLite	mobidb-lite	consensus disorder prediction	1192	1208	-	T	20-01-2026	-	-	-	-
KAJ3145718.1	98178c0b0941713f1fb82388ee913588	1349	MobiDBLite	mobidb-lite	consensus disorder prediction	1228	1249	-	T	20-01-2026	-	-	-	-
KAJ3145718.1	98178c0b0941713f1fb82388ee913588	1349	MobiDBLite	mobidb-lite	consensus disorder prediction	227	242	-	T	20-01-2026	-	-	-	-
KAJ3145718.1	98178c0b0941713f1fb82388ee913588	1349	Pfam	PF22069	Androglobin, domain IV	727	830	3.4E-23	T	20-01-2026	IPR054094	Androglobin, domain IV	-	-
KAJ8323398.1	a00dd682e56bf77a5954cc8260dbbf8e	1376	SUPERFAMILY	SSF54001	Cysteine proteinases	340	622	1.09E-23	T	20-01-2026	IPR038765	Papain-like cysteine peptidase superfamily	-	MetaCyc:PWY-1061|MetaCyc:PWY-1187|MetaCyc:PWY-1921|MetaCyc:PWY-2083|MetaCyc:PWY-2541|MetaCyc:PWY-2821|MetaCyc:PWY-3542|MetaCyc:PWY-3602|MetaCyc:PWY-361|MetaCyc:PWY-4021|MetaCyc:PWY-4121|MetaCyc:PWY-4161|MetaCyc:PWY-4202|MetaCyc:PWY-4801|MetaCyc:PWY-4922|MetaCyc:PWY-5048|MetaCyc:PWY-5059|MetaCyc:PWY-5105|MetaCyc:PWY-5109|MetaCyc:PWY-5139|MetaCyc:PWY-5268|MetaCyc:PWY-5284|MetaCyc:PWY-5292|MetaCyc:P…
KAJ8323398.1	a00dd682e56bf77a5954cc8260dbbf8e	1376	MobiDBLite	mobidb-lite	consensus disorder prediction	226	235	-	T	20-01-2026	-	-	-	-
KAJ8323398.1	a00dd682e56bf77a5954cc8260dbbf8e	1376	MobiDBLite	mobidb-lite	consensus disorder prediction	1341	1376	-	T	20-01-2026	-	-	-	-
KAJ8323398.1	a00dd682e56bf77a5954cc8260dbbf8e	1376	MobiDBLite	mobidb-lite	consensus disorder prediction	1349	1365	-	T	20-01-2026	-	-	-	-
KAJ8323398.1	a00dd682e56bf77a5954cc8260dbbf8e	1376	MobiDBLite	mobidb-lite	consensus disorder prediction	493	516	-	T	20-01-2026	-	-	-	-
KAJ8323398.1	a00dd682e56bf77a5954cc8260dbbf8e	1376	MobiDBLite	mobidb-lite	consensus disorder prediction	1007	1029	-	T	20-01-2026	-	-	-	-
KAJ8323398.1	a00dd682e56bf77a5954cc8260dbbf8e	1376	MobiDBLite	mobidb-lite	consensus disorder prediction	221	245	-	T	20-01-2026	-	-	-	-
KAJ8323398.1	a00dd682e56bf77a5954cc8260dbbf8e	1376	MobiDBLite	mobidb-lite	consensus disorder prediction	1	31	-	T	20-01-2026	-	-	-	-
KAJ8323398.1	a00dd682e56bf77a5954cc8260dbbf8e	1376	ProSiteProfiles	PS50203	Cysteine proteinase, calpain-type, catalytic domain profile.	343	619	11.309899	T	20-01-2026	IPR001300	Peptidase C2, calpain, catalytic domain	GO:0004198(InterPro)|GO:0006508(InterPro)	Reactome:R-BTA-1474228|Reactome:R-CEL-6798695|Reactome:R-DME-6798695|Reactome:R-HSA-1474228|Reactome:R-HSA-6798695|Reactome:R-HSA-6809371|Reactome:R-HSA-8862803|Reactome:R-MMU-1474228|Reactome:R-MMU-6798695|Reactome:R-RNO-1474228|Reactome:R-RNO-6798695|Reactome:R-SSC-1474228|Reactome:R-SSC-6798695
KAJ8323398.1	a00dd682e56bf77a5954cc8260dbbf8e	1376	Pfam	PF00648	Calpain family cysteine protease	350	438	3.9E-4	T	20-01-2026	IPR001300	Peptidase C2, calpain, catalytic domain	GO:0004198(InterPro)|GO:0006508(InterPro)	Reactome:R-BTA-1474228|Reactome:R-CEL-6798695|Reactome:R-DME-6798695|Reactome:R-HSA-1474228|Reactome:R-HSA-6798695|Reactome:R-HSA-6809371|Reactome:R-HSA-8862803|Reactome:R-MMU-1474228|Reactome:R-MMU-6798695|Reactome:R-RNO-1474228|Reactome:R-RNO-6798695|Reactome:R-SSC-1474228|Reactome:R-SSC-6798695
KAJ8323398.1	a00dd682e56bf77a5954cc8260dbbf8e	1376	SMART	SM00230	cys_prot_2	267	625	3.1E-4	T	20-01-2026	IPR001300	Peptidase C2, calpain, catalytic domain	GO:0004198(InterPro)|GO:0006508(InterPro)	Reactome:R-BTA-1474228|Reactome:R-CEL-6798695|Reactome:R-DME-6798695|Reactome:R-HSA-1474228|Reactome:R-HSA-6798695|Reactome:R-HSA-6809371|Reactome:R-HSA-8862803|Reactome:R-MMU-1474228|Reactome:R-MMU-6798695|Reactome:R-RNO-1474228|Reactome:R-RNO-6798695|Reactome:R-SSC-1474228|Reactome:R-SSC-6798695
KAJ8323398.1	a00dd682e56bf77a5954cc8260dbbf8e	1376	Pfam	PF22069	Androglobin, domain IV	753	858	1.6E-22	T	20-01-2026	IPR054094	Androglobin, domain IV	-	-
KAJ8323398.1	a00dd682e56bf77a5954cc8260dbbf8e	1376	Pfam	PF22068	Androglobin, domain II	653	742	9.2E-7	T	20-01-2026	IPR054093	Androglobin, domain II	-	-
KAJ8323398.1	a00dd682e56bf77a5954cc8260dbbf8e	1376	Pfam	PF22070	Androglobin, domain V	873	957	0.0028	T	20-01-2026	IPR054095	Androglobin, domain V	-	-
KAJ8323398.1	a00dd682e56bf77a5954cc8260dbbf8e	1376	PANTHER	PTHR46298	ANDROGLOBIN	744	1376	0.0	T	20-01-2026	IPR053033	Androglobin-like	-	-
XP_010701790.1	ba68041cc096e1ee3953b8ecd2f3743a	1890	Pfam	PF00648	Calpain family cysteine protease	337	393	0.024	T	20-01-2026	IPR001300	Peptidase C2, calpain, catalytic domain	GO:0004198(InterPro)|GO:0006508(InterPro)	Reactome:R-BTA-1474228|Reactome:R-CEL-6798695|Reactome:R-DME-6798695|Reactome:R-HSA-1474228|Reactome:R-HSA-6798695|Reactome:R-HSA-6809371|Reactome:R-HSA-8862803|Reactome:R-MMU-1474228|Reactome:R-MMU-6798695|Reactome:R-RNO-1474228|Reactome:R-RNO-6798695|Reactome:R-SSC-1474228|Reactome:R-SSC-6798695
XP_010701790.1	ba68041cc096e1ee3953b8ecd2f3743a	1890	PANTHER	PTHR46298	ANDROGLOBIN	447	1860	1.1E-157	T	20-01-2026	IPR053033	Androglobin-like	-	-
XP_010701790.1	ba68041cc096e1ee3953b8ecd2f3743a	1890	SUPERFAMILY	SSF54001	Cysteine proteinases	327	424	7.26E-15	T	20-01-2026	IPR038765	Papain-like cysteine peptidase superfamily	-	MetaCyc:PWY-1061|MetaCyc:PWY-1187|MetaCyc:PWY-1921|MetaCyc:PWY-2083|MetaCyc:PWY-2541|MetaCyc:PWY-2821|MetaCyc:PWY-3542|MetaCyc:PWY-3602|MetaCyc:PWY-361|MetaCyc:PWY-4021|MetaCyc:PWY-4121|MetaCyc:PWY-4161|MetaCyc:PWY-4202|MetaCyc:PWY-4801|MetaCyc:PWY-4922|MetaCyc:PWY-5048|MetaCyc:PWY-5059|MetaCyc:PWY-5105|MetaCyc:PWY-5109|MetaCyc:PWY-5139|MetaCyc:PWY-5268|MetaCyc:PWY-5284|MetaCyc:PWY-5292|MetaCyc:P…
XP_010701790.1	ba68041cc096e1ee3953b8ecd2f3743a	1890	ProSiteProfiles	PS50203	Cysteine proteinase, calpain-type, catalytic domain profile.	301	413	10.932792	T	20-01-2026	IPR001300	Peptidase C2, calpain, catalytic domain	GO:0004198(InterPro)|GO:0006508(InterPro)	Reactome:R-BTA-1474228|Reactome:R-CEL-6798695|Reactome:R-DME-6798695|Reactome:R-HSA-1474228|Reactome:R-HSA-6798695|Reactome:R-HSA-6809371|Reactome:R-HSA-8862803|Reactome:R-MMU-1474228|Reactome:R-MMU-6798695|Reactome:R-RNO-1474228|Reactome:R-RNO-6798695|Reactome:R-SSC-1474228|Reactome:R-SSC-6798695
XP_010701790.1	ba68041cc096e1ee3953b8ecd2f3743a	1890	MobiDBLite	mobidb-lite	consensus disorder prediction	1140	1165	-	T	20-01-2026	-	-	-	-
XP_010701790.1	ba68041cc096e1ee3953b8ecd2f3743a	1890	MobiDBLite	mobidb-lite	consensus disorder prediction	1719	1735	-	T	20-01-2026	-	-	-	-
XP_010701790.1	ba68041cc096e1ee3953b8ecd2f3743a	1890	MobiDBLite	mobidb-lite	consensus disorder prediction	172	198	-	T	20-01-2026	-	-	-	-
XP_010701790.1	ba68041cc096e1ee3953b8ecd2f3743a	1890	MobiDBLite	mobidb-lite	consensus disorder prediction	1008	1034	-	T	20-01-2026	-	-	-	-
XP_010701790.1	ba68041cc096e1ee3953b8ecd2f3743a	1890	MobiDBLite	mobidb-lite	consensus disorder prediction	57	66	-	T	20-01-2026	-	-	-	-
XP_010701790.1	ba68041cc096e1ee3953b8ecd2f3743a	1890	MobiDBLite	mobidb-lite	consensus disorder prediction	456	522	-	T	20-01-2026	-	-	-	-
XP_010701790.1	ba68041cc096e1ee3953b8ecd2f3743a	1890	MobiDBLite	mobidb-lite	consensus disorder prediction	1715	1777	-	T	20-01-2026	-	-	-	-
XP_010701790.1	ba68041cc096e1ee3953b8ecd2f3743a	1890	MobiDBLite	mobidb-lite	consensus disorder prediction	1429	1441	-	T	20-01-2026	-	-	-	-
XP_010701790.1	ba68041cc096e1ee3953b8ecd2f3743a	1890	MobiDBLite	mobidb-lite	consensus disorder prediction	51	81	-	T	20-01-2026	-	-	-	-
XP_010701790.1	ba68041cc096e1ee3953b8ecd2f3743a	1890	MobiDBLite	mobidb-lite	consensus disorder prediction	486	511	-	T	20-01-2026	-	-	-	-
XP_010701790.1	ba68041cc096e1ee3953b8ecd2f3743a	1890	MobiDBLite	mobidb-lite	consensus disorder prediction	1008	1019	-	T	20-01-2026	-	-	-	-
XP_010701790.1	ba68041cc096e1ee3953b8ecd2f3743a	1890	MobiDBLite	mobidb-lite	consensus disorder prediction	1757	1774	-	T	20-01-2026	-	-	-	-
XP_010701790.1	ba68041cc096e1ee3953b8ecd2f3743a	1890	MobiDBLite	mobidb-lite	consensus disorder prediction	172	185	-	T	20-01-2026	-	-	-	-
XP_010701790.1	ba68041cc096e1ee3953b8ecd2f3743a	1890	MobiDBLite	mobidb-lite	consensus disorder prediction	721	775	-	T	20-01-2026	-	-	-	-
XP_010701790.1	ba68041cc096e1ee3953b8ecd2f3743a	1890	MobiDBLite	mobidb-lite	consensus disorder prediction	71	81	-	T	20-01-2026	-	-	-	-
XP_010701790.1	ba68041cc096e1ee3953b8ecd2f3743a	1890	MobiDBLite	mobidb-lite	consensus disorder prediction	1410	1443	-	T	20-01-2026	-	-	-	-
KAJ3141007.1	8b6d5ff51923f954647c142ac6288d52	1797	ProSiteProfiles	PS50203	Cysteine proteinase, calpain-type, catalytic domain profile.	758	1040	13.081162	T	20-01-2026	IPR001300	Peptidase C2, calpain, catalytic domain	GO:0004198(InterPro)|GO:0006508(InterPro)	Reactome:R-BTA-1474228|Reactome:R-CEL-6798695|Reactome:R-DME-6798695|Reactome:R-HSA-1474228|Reactome:R-HSA-6798695|Reactome:R-HSA-6809371|Reactome:R-HSA-8862803|Reactome:R-MMU-1474228|Reactome:R-MMU-6798695|Reactome:R-RNO-1474228|Reactome:R-RNO-6798695|Reactome:R-SSC-1474228|Reactome:R-SSC-6798695
KAJ3141007.1	8b6d5ff51923f954647c142ac6288d52	1797	PANTHER	PTHR46298	ANDROGLOBIN	1001	1169	1.4E-180	T	20-01-2026	IPR053033	Androglobin-like	-	-
KAJ3141007.1	8b6d5ff51923f954647c142ac6288d52	1797	FunFam	G3DSA:3.60.70.12:FF:000004	Beta-peptidyl aminopeptidase BapA	31	424	5.3E-147	T	20-01-2026	-	-	-	-
KAJ3141007.1	8b6d5ff51923f954647c142ac6288d52	1797	SUPERFAMILY	SSF56266	DmpA/ArgJ-like	43	420	1.46E-86	T	20-01-2026	IPR016117	ArgJ-like domain superfamily	-	MetaCyc:PWY-5154|MetaCyc:PWY-6423|MetaCyc:PWY-7694|MetaCyc:PWY-7954
KAJ3141007.1	8b6d5ff51923f954647c142ac6288d52	1797	CDD	cd22249	UDM1_RNF168_RNF169-like	1675	1726	0.00183889	T	20-01-2026	-	-	-	-
KAJ3141007.1	8b6d5ff51923f954647c142ac6288d52	1797	Pfam	PF22069	Androglobin, domain IV	1175	1278	4.8E-23	T	20-01-2026	IPR054094	Androglobin, domain IV	-	-
KAJ3141007.1	8b6d5ff51923f954647c142ac6288d52	1797	SUPERFAMILY	SSF54001	Cysteine proteinases	754	1045	7.29E-26	T	20-01-2026	IPR038765	Papain-like cysteine peptidase superfamily	-	MetaCyc:PWY-1061|MetaCyc:PWY-1187|MetaCyc:PWY-1921|MetaCyc:PWY-2083|MetaCyc:PWY-2541|MetaCyc:PWY-2821|MetaCyc:PWY-3542|MetaCyc:PWY-3602|MetaCyc:PWY-361|MetaCyc:PWY-4021|MetaCyc:PWY-4121|MetaCyc:PWY-4161|MetaCyc:PWY-4202|MetaCyc:PWY-4801|MetaCyc:PWY-4922|MetaCyc:PWY-5048|MetaCyc:PWY-5059|MetaCyc:PWY-5105|MetaCyc:PWY-5109|MetaCyc:PWY-5139|MetaCyc:PWY-5268|MetaCyc:PWY-5284|MetaCyc:PWY-5292|MetaCyc:P…
KAJ3141007.1	8b6d5ff51923f954647c142ac6288d52	1797	Pfam	PF22068	Androglobin, domain II	1083	1164	3.1E-4	T	20-01-2026	IPR054093	Androglobin, domain II	-	-
KAJ3141007.1	8b6d5ff51923f954647c142ac6288d52	1797	Pfam	PF00648	Calpain family cysteine protease	753	868	1.4E-7	T	20-01-2026	IPR001300	Peptidase C2, calpain, catalytic domain	GO:0004198(InterPro)|GO:0006508(InterPro)	Reactome:R-BTA-1474228|Reactome:R-CEL-6798695|Reactome:R-DME-6798695|Reactome:R-HSA-1474228|Reactome:R-HSA-6798695|Reactome:R-HSA-6809371|Reactome:R-HSA-8862803|Reactome:R-MMU-1474228|Reactome:R-MMU-6798695|Reactome:R-RNO-1474228|Reactome:R-RNO-6798695|Reactome:R-SSC-1474228|Reactome:R-SSC-6798695
KAJ3141007.1	8b6d5ff51923f954647c142ac6288d52	1797	Coils	Coil	Coil	1741	1761	-	T	20-01-2026	-	-	-	-
KAJ3141007.1	8b6d5ff51923f954647c142ac6288d52	1797	Pfam	PF03576	Peptidase family S58	52	400	1.8E-103	T	20-01-2026	IPR005321	Peptidase S58, DmpA	-	MetaCyc:PWY-6423|MetaCyc:PWY-7694|MetaCyc:PWY-7954
KAJ3141007.1	8b6d5ff51923f954647c142ac6288d52	1797	Coils	Coil	Coil	1671	1703	-	T	20-01-2026	-	-	-	-
KAJ3141007.1	8b6d5ff51923f954647c142ac6288d52	1797	Gene3D	G3DSA:3.60.70.12	-	29	424	1.8E-109	T	20-01-2026	-	-	-	-
KAJ3141007.1	8b6d5ff51923f954647c142ac6288d52	1797	MobiDBLite	mobidb-lite	consensus disorder prediction	599	618	-	T	20-01-2026	-	-	-	-
KAJ3141007.1	8b6d5ff51923f954647c142ac6288d52	1797	MobiDBLite	mobidb-lite	consensus disorder prediction	440	498	-	T	20-01-2026	-	-	-	-
KAJ3141007.1	8b6d5ff51923f954647c142ac6288d52	1797	MobiDBLite	mobidb-lite	consensus disorder prediction	632	690	-	T	20-01-2026	-	-	-	-
KAJ3141007.1	8b6d5ff51923f954647c142ac6288d52	1797	MobiDBLite	mobidb-lite	consensus disorder prediction	1672	1697	-	T	20-01-2026	-	-	-	-
KAJ3141007.1	8b6d5ff51923f954647c142ac6288d52	1797	MobiDBLite	mobidb-lite	consensus disorder prediction	1772	1797	-	T	20-01-2026	-	-	-	-
KAJ3141007.1	8b6d5ff51923f954647c142ac6288d52	1797	MobiDBLite	mobidb-lite	consensus disorder prediction	1449	1458	-	T	20-01-2026	-	-	-	-
KAJ3141007.1	8b6d5ff51923f954647c142ac6288d52	1797	MobiDBLite	mobidb-lite	consensus disorder prediction	888	925	-	T	20-01-2026	-	-	-	-
KAJ3141007.1	8b6d5ff51923f954647c142ac6288d52	1797	MobiDBLite	mobidb-lite	consensus disorder prediction	912	921	-	T	20-01-2026	-	-	-	-
KAJ3141007.1	8b6d5ff51923f954647c142ac6288d52	1797	MobiDBLite	mobidb-lite	consensus disorder prediction	1637	1656	-	T	20-01-2026	-	-	-	-
KAJ3141007.1	8b6d5ff51923f954647c142ac6288d52	1797	MobiDBLite	mobidb-lite	consensus disorder prediction	1477	1494	-	T	20-01-2026	-	-	-	-
KAJ3141007.1	8b6d5ff51923f954647c142ac6288d52	1797	MobiDBLite	mobidb-lite	consensus disorder prediction	1788	1797	-	T	20-01-2026	-	-	-	-
KAJ3141007.1	8b6d5ff51923f954647c142ac6288d52	1797	MobiDBLite	mobidb-lite	consensus disorder prediction	888	898	-	T	20-01-2026	-	-	-	-
KAJ3141007.1	8b6d5ff51923f954647c142ac6288d52	1797	MobiDBLite	mobidb-lite	consensus disorder prediction	1	21	-	T	20-01-2026	-	-	-	-
KAJ3141007.1	8b6d5ff51923f954647c142ac6288d52	1797	MobiDBLite	mobidb-lite	consensus disorder prediction	1772	1784	-	T	20-01-2026	-	-	-	-
KAJ3141007.1	8b6d5ff51923f954647c142ac6288d52	1797	MobiDBLite	mobidb-lite	consensus disorder prediction	1449	1502	-	T	20-01-2026	-	-	-	-
KAJ3141007.1	8b6d5ff51923f954647c142ac6288d52	1797	MobiDBLite	mobidb-lite	consensus disorder prediction	1	26	-	T	20-01-2026	-	-	-	-
KAJ3141007.1	8b6d5ff51923f954647c142ac6288d52	1797	MobiDBLite	mobidb-lite	consensus disorder prediction	1640	1656	-	T	20-01-2026	-	-	-	-
KAJ3141007.1	8b6d5ff51923f954647c142ac6288d52	1797	MobiDBLite	mobidb-lite	consensus disorder prediction	675	690	-	T	20-01-2026	-	-	-	-
KAJ3141007.1	8b6d5ff51923f954647c142ac6288d52	1797	MobiDBLite	mobidb-lite	consensus disorder prediction	1676	1697	-	T	20-01-2026	-	-	-	-
KAJ3141007.1	8b6d5ff51923f954647c142ac6288d52	1797	SMART	SM00230	cys_prot_2	660	1048	0.0013	T	20-01-2026	IPR001300	Peptidase C2, calpain, catalytic domain	GO:0004198(InterPro)|GO:0006508(InterPro)	Reactome:R-BTA-1474228|Reactome:R-CEL-6798695|Reactome:R-DME-6798695|Reactome:R-HSA-1474228|Reactome:R-HSA-6798695|Reactome:R-HSA-6809371|Reactome:R-HSA-8862803|Reactome:R-MMU-1474228|Reactome:R-MMU-6798695|Reactome:R-RNO-1474228|Reactome:R-RNO-6798695|Reactome:R-SSC-1474228|Reactome:R-SSC-6798695
XP_012211983.1	8f75922bcd1f76bab12415afe1b1d683	863	PANTHER	PTHR46298	ANDROGLOBIN	75	152	5.9E-32	T	20-01-2026	IPR053033	Androglobin-like	-	-
XP_012211983.1	8f75922bcd1f76bab12415afe1b1d683	863	ProSiteProfiles	PS50203	Cysteine proteinase, calpain-type, catalytic domain profile.	59	150	11.94984	T	20-01-2026	IPR001300	Peptidase C2, calpain, catalytic domain	GO:0004198(InterPro)|GO:0006508(InterPro)	Reactome:R-BTA-1474228|Reactome:R-CEL-6798695|Reactome:R-DME-6798695|Reactome:R-HSA-1474228|Reactome:R-HSA-6798695|Reactome:R-HSA-6809371|Reactome:R-HSA-8862803|Reactome:R-MMU-1474228|Reactome:R-MMU-6798695|Reactome:R-RNO-1474228|Reactome:R-RNO-6798695|Reactome:R-SSC-1474228|Reactome:R-SSC-6798695
XP_012211983.1	8f75922bcd1f76bab12415afe1b1d683	863	Pfam	PF00648	Calpain family cysteine protease	77	154	1.3E-4	T	20-01-2026	IPR001300	Peptidase C2, calpain, catalytic domain	GO:0004198(InterPro)|GO:0006508(InterPro)	Reactome:R-BTA-1474228|Reactome:R-CEL-6798695|Reactome:R-DME-6798695|Reactome:R-HSA-1474228|Reactome:R-HSA-6798695|Reactome:R-HSA-6809371|Reactome:R-HSA-8862803|Reactome:R-MMU-1474228|Reactome:R-MMU-6798695|Reactome:R-RNO-1474228|Reactome:R-RNO-6798695|Reactome:R-SSC-1474228|Reactome:R-SSC-6798695
XP_012211983.1	8f75922bcd1f76bab12415afe1b1d683	863	SUPERFAMILY	SSF54001	Cysteine proteinases	71	152	7.26E-16	T	20-01-2026	IPR038765	Papain-like cysteine peptidase superfamily	-	MetaCyc:PWY-1061|MetaCyc:PWY-1187|MetaCyc:PWY-1921|MetaCyc:PWY-2083|MetaCyc:PWY-2541|MetaCyc:PWY-2821|MetaCyc:PWY-3542|MetaCyc:PWY-3602|MetaCyc:PWY-361|MetaCyc:PWY-4021|MetaCyc:PWY-4121|MetaCyc:PWY-4161|MetaCyc:PWY-4202|MetaCyc:PWY-4801|MetaCyc:PWY-4922|MetaCyc:PWY-5048|MetaCyc:PWY-5059|MetaCyc:PWY-5105|MetaCyc:PWY-5109|MetaCyc:PWY-5139|MetaCyc:PWY-5268|MetaCyc:PWY-5284|MetaCyc:PWY-5292|MetaCyc:P…
CCC95936.1	2f219264d78ddec2cc6ec5f31ea2fa2b	1457	ProSiteProfiles	PS50203	Cysteine proteinase, calpain-type, catalytic domain profile.	251	575	9.675767	T	20-01-2026	IPR001300	Peptidase C2, calpain, catalytic domain	GO:0004198(InterPro)|GO:0006508(InterPro)	Reactome:R-BTA-1474228|Reactome:R-CEL-6798695|Reactome:R-DME-6798695|Reactome:R-HSA-1474228|Reactome:R-HSA-6798695|Reactome:R-HSA-6809371|Reactome:R-HSA-8862803|Reactome:R-MMU-1474228|Reactome:R-MMU-6798695|Reactome:R-RNO-1474228|Reactome:R-RNO-6798695|Reactome:R-SSC-1474228|Reactome:R-SSC-6798695
CCC95936.1	2f219264d78ddec2cc6ec5f31ea2fa2b	1457	MobiDBLite	mobidb-lite	consensus disorder prediction	811	844	-	T	20-01-2026	-	-	-	-
CCC95936.1	2f219264d78ddec2cc6ec5f31ea2fa2b	1457	MobiDBLite	mobidb-lite	consensus disorder prediction	388	444	-	T	20-01-2026	-	-	-	-
CCC95936.1	2f219264d78ddec2cc6ec5f31ea2fa2b	1457	MobiDBLite	mobidb-lite	consensus disorder prediction	1234	1260	-	T	20-01-2026	-	-	-	-
CCC95936.1	2f219264d78ddec2cc6ec5f31ea2fa2b	1457	MobiDBLite	mobidb-lite	consensus disorder prediction	1141	1163	-	T	20-01-2026	-	-	-	-
CCC95936.1	2f219264d78ddec2cc6ec5f31ea2fa2b	1457	MobiDBLite	mobidb-lite	consensus disorder prediction	427	437	-	T	20-01-2026	-	-	-	-
CCC95936.1	2f219264d78ddec2cc6ec5f31ea2fa2b	1457	MobiDBLite	mobidb-lite	consensus disorder prediction	1434	1457	-	T	20-01-2026	-	-	-	-
CCC95936.1	2f219264d78ddec2cc6ec5f31ea2fa2b	1457	SUPERFAMILY	SSF54001	Cysteine proteinases	268	395	5.69E-15	T	20-01-2026	IPR038765	Papain-like cysteine peptidase superfamily	-	MetaCyc:PWY-1061|MetaCyc:PWY-1187|MetaCyc:PWY-1921|MetaCyc:PWY-2083|MetaCyc:PWY-2541|MetaCyc:PWY-2821|MetaCyc:PWY-3542|MetaCyc:PWY-3602|MetaCyc:PWY-361|MetaCyc:PWY-4021|MetaCyc:PWY-4121|MetaCyc:PWY-4161|MetaCyc:PWY-4202|MetaCyc:PWY-4801|MetaCyc:PWY-4922|MetaCyc:PWY-5048|MetaCyc:PWY-5059|MetaCyc:PWY-5105|MetaCyc:PWY-5109|MetaCyc:PWY-5139|MetaCyc:PWY-5268|MetaCyc:PWY-5284|MetaCyc:PWY-5292|MetaCyc:P…
CCC95936.1	2f219264d78ddec2cc6ec5f31ea2fa2b	1457	PANTHER	PTHR46298	ANDROGLOBIN	854	1312	9.7E-79	T	20-01-2026	IPR053033	Androglobin-like	-	-
KAG5182583.1	623e39cdde57ae270c9313c77b2bd025	1576	ProSiteProfiles	PS50203	Cysteine proteinase, calpain-type, catalytic domain profile.	199	294	10.247142	T	20-01-2026	IPR001300	Peptidase C2, calpain, catalytic domain	GO:0004198(InterPro)|GO:0006508(InterPro)	Reactome:R-BTA-1474228|Reactome:R-CEL-6798695|Reactome:R-DME-6798695|Reactome:R-HSA-1474228|Reactome:R-HSA-6798695|Reactome:R-HSA-6809371|Reactome:R-HSA-8862803|Reactome:R-MMU-1474228|Reactome:R-MMU-6798695|Reactome:R-RNO-1474228|Reactome:R-RNO-6798695|Reactome:R-SSC-1474228|Reactome:R-SSC-6798695
KAG5182583.1	623e39cdde57ae270c9313c77b2bd025	1576	PANTHER	PTHR46298	ANDROGLOBIN	70	296	1.6E-19	T	20-01-2026	IPR053033	Androglobin-like	-	-
KAG5182583.1	623e39cdde57ae270c9313c77b2bd025	1576	SUPERFAMILY	SSF54001	Cysteine proteinases	210	350	2.16E-13	T	20-01-2026	IPR038765	Papain-like cysteine peptidase superfamily	-	MetaCyc:PWY-1061|MetaCyc:PWY-1187|MetaCyc:PWY-1921|MetaCyc:PWY-2083|MetaCyc:PWY-2541|MetaCyc:PWY-2821|MetaCyc:PWY-3542|MetaCyc:PWY-3602|MetaCyc:PWY-361|MetaCyc:PWY-4021|MetaCyc:PWY-4121|MetaCyc:PWY-4161|MetaCyc:PWY-4202|MetaCyc:PWY-4801|MetaCyc:PWY-4922|MetaCyc:PWY-5048|MetaCyc:PWY-5059|MetaCyc:PWY-5105|MetaCyc:PWY-5109|MetaCyc:PWY-5139|MetaCyc:PWY-5268|MetaCyc:PWY-5284|MetaCyc:PWY-5292|MetaCyc:P…
KAG5182583.1	623e39cdde57ae270c9313c77b2bd025	1576	MobiDBLite	mobidb-lite	consensus disorder prediction	104	145	-	T	20-01-2026	-	-	-	-
KAG5182583.1	623e39cdde57ae270c9313c77b2bd025	1576	MobiDBLite	mobidb-lite	consensus disorder prediction	1123	1143	-	T	20-01-2026	-	-	-	-
KAG5182583.1	623e39cdde57ae270c9313c77b2bd025	1576	MobiDBLite	mobidb-lite	consensus disorder prediction	590	605	-	T	20-01-2026	-	-	-	-
KAG5182583.1	623e39cdde57ae270c9313c77b2bd025	1576	MobiDBLite	mobidb-lite	consensus disorder prediction	1123	1132	-	T	20-01-2026	-	-	-	-
KAG5182583.1	623e39cdde57ae270c9313c77b2bd025	1576	MobiDBLite	mobidb-lite	consensus disorder prediction	579	622	-	T	20-01-2026	-	-	-	-
EP01012_Entosiphon_sulcatum_P040136	b68badf91f0912e8fc539b435cd203f1	1268	MobiDBLite	mobidb-lite	consensus disorder prediction	995	1027	-	T	20-01-2026	-	-	-	-
EP01012_Entosiphon_sulcatum_P040136	b68badf91f0912e8fc539b435cd203f1	1268	MobiDBLite	mobidb-lite	consensus disorder prediction	1136	1192	-	T	20-01-2026	-	-	-	-
EP01012_Entosiphon_sulcatum_P040136	b68badf91f0912e8fc539b435cd203f1	1268	MobiDBLite	mobidb-lite	consensus disorder prediction	1	35	-	T	20-01-2026	-	-	-	-
EP01012_Entosiphon_sulcatum_P040136	b68badf91f0912e8fc539b435cd203f1	1268	MobiDBLite	mobidb-lite	consensus disorder prediction	1171	1192	-	T	20-01-2026	-	-	-	-
EP01012_Entosiphon_sulcatum_P040136	b68badf91f0912e8fc539b435cd203f1	1268	MobiDBLite	mobidb-lite	consensus disorder prediction	330	358	-	T	20-01-2026	-	-	-	-
EP01012_Entosiphon_sulcatum_P040136	b68badf91f0912e8fc539b435cd203f1	1268	MobiDBLite	mobidb-lite	consensus disorder prediction	554	601	-	T	20-01-2026	-	-	-	-
EP01012_Entosiphon_sulcatum_P040136	b68badf91f0912e8fc539b435cd203f1	1268	MobiDBLite	mobidb-lite	consensus disorder prediction	737	759	-	T	20-01-2026	-	-	-	-
EP01012_Entosiphon_sulcatum_P040136	b68badf91f0912e8fc539b435cd203f1	1268	MobiDBLite	mobidb-lite	consensus disorder prediction	1238	1268	-	T	20-01-2026	-	-	-	-
[truncated: 3,690 more rows]
