# Supplementary material for: Ancient conservation of androglobin expression reveals its evolutionary link to ciliary processes
Source: Mol Biol Evol. 2026 Jun 12;43(7):msag147. doi: 10.1093/molbev/msag147 (PMC13331133; doi:10.1093/molbev/msag147)
Supplement: msag147_Supplementary_Data [file msag147_supplementary_data.zip › Supplementary_file_7.xlsx]

## Sheet: Single cell + publications
Bulk Datasets
Accession	Publication
PRJNA412708	Sogabe S, Hatleberg WL, Kocot KM, Say TE, Stoupin D, Roper KE, Fernandez-Valverde SL, Degnan SM, Degnan BM. Pluripotency and the origin of animal multicellularity. Nature. 2019 Jun;570(7762):519-522. doi: 10.1038/s41586-019-1290-4. Epub 2019 Jun 12. PMID: 31189954.
PRJNA787267	unpublished
PRJEB28334	Babonis LS, DeBiasse MB, Francis WR, Christianson LM, Moss AG, Haddock SHD, Martindale MQ, Ryan JF. Integrating Embryonic Development and Evolutionary History to Characterize Tentacle-Specific Cell Types in a Ctenophore. Mol Biol Evol. 2018 Dec 1;35(12):2940-2956. doi: 10.1093/molbev/msy171. PMID: 30169705; PMCID: PMC6278862.
PRJNA667916	Gilbert, E., Teeling, C., Lebedeva, T., Pedersen, S., Chrismas, N., Genikhovich, G., & Modepalli, V. (2022). Molecular and cellular architecture of the larval sensory organ in the cnidarian Nematostella vectensis. Development, 149(16), dev200833. https://doi.org/10.1242/dev.200833
PRJNA667495	unpublished, Genome project https://simrbase.stowers.org/
PRJEB13676	Babonis LS, Martindale MQ, Ryan JF. Do novel genes drive morphological novelty? An investigation of the nematosomes in the sea anemone Nematostella vectensis. BMC Evol Biol. 2016 May 23;16(1):114. doi: 10.1186/s12862-016-0683-3. PMID: 27216622; PMCID: PMC4877951.
PRJNA62005	Fairclough, S. R., Chen, Z., Kramer, E., Zeng, Q., Young, S., Robertson, H. M., Begovic, E., Richter, D. J., Russ, C., Westbrook, M. J., Manning, G., Lang, B. F., Haas, B., Nusbaum, C., & King, N. (2013). Premetazoan genome evolution and the regulation of cell differentiation in the choanoflagellate Salpingoeca rosetta. Genome Biology, 14(2), R15. https://doi.org/10.1186/gb-2013-14-2-r15
PRJNA919184	Coyle, M. C., Tajima, A. M., Leon, F., Choksi, S. P., Yang, A., Espinoza, S., Hughes, T. R., Reiter, J. F., Booth, D. S., & King, N. (2023). An RFX transcription factor regulates ciliogenesis in the closest living relatives of animals. Current Biology: CB, 33(17), 3747-3758.e9. https://doi.org/10.1016/j.cub.2023.07.022
Single cell Datasets
Accession	Publication
PRJNA435744	Sebé-Pedrós A, Chomsky E, Pang K, Lara-Astiaso D, Gaiti F, Mukamel Z, Amit I, Hejnol A, Degnan BM, Tanay A. Early metazoan cell type diversity and the evolution of multicellular gene regulation. Nat Ecol Evol. 2018 Jul;2(7):1176-1188. doi: 10.1038/s41559-018-0575-6. Epub 2018 Jun 25. PMID: 29942020; PMCID: PMC6040636.
PRJNA378226	Sebé-Pedrós A, Saudemont B, Chomsky E, Plessier F, Mailhé MP, Renno J, Loe-Mie Y, Lifshitz A, Mukamel Z, Schmutz S, Novault S, Steinmetz PRH, Spitz F, Tanay A, Marlow H. Cnidarian Cell Type Diversity and Regulation Revealed by Whole-Organism Single-Cell RNA-Seq. Cell. 2018 May 31;173(6):1520-1534.e20. doi: 10.1016/j.cell.2018.05.019. Epub 2018 May 31. PMID: 29856957.
PRJNA497966	Siebert S, Farrell JA, Cazet JF, Abeykoon Y, Primack AS, Schnitzler CE, Juliano CE. Stem cell differentiation trajectories in Hydra resolved at single-cell resolution. Science. 2019 Jul 26;365(6451):eaav9314. doi: 10.1126/science.aav9314. PMID: 31346039; PMCID: PMC7104783.
PRJNA823660	Cole, A. G., Steger, J., Hagauer, J., Denner, A., Ferrer Murguia, P., Knabl, P., Narayanaswamy, S., Wick, B., Montenegro, J. D., & Technau, U. (2024). Updated single cell reference atlas for the starlet anemone Nematostella vectensis. Frontiers in Zoology, 21(1), 8. https://doi.org/10.1186/s12983-024-00529-z
	Najle, S. R., Grau-Bové, X., Elek, A., Navarrete, C., Cianferoni, D., Chiva, C., Cañas-Armenteros, D., Mallabiabarrena, A., Kamm, K., Sabidó, E., Gruber-Vodicka, H., Schierwater, B., Serrano, L., & Sebé-Pedrós, A. (2023). Stepwise emergence of the neuronal gene expression program in early animal evolution. Cell, 186(21), 4676-4693.e29. https://doi.org/10.1016/j.cell.2023.08.027

## Sheet: Salpingoeca rosetta
Study	Run	ID
PRJNA62005	SRR100051	Chain colony
	SRR100058	Chain colony
	SRR100049	Rosetta colony
	SRR100060	Rosetta colony
	SRR100052	Rosetta colony
	SRR100063	Rosetta colony
	SRR100057	Solitary swimming
	SRR100059	Solitary swimming
	SRR100053	Thecate
	SRR100062	Thecate
	SRR100054	Thecate
	SRR100055	Thecate
	SRR100056	Thecate
	SRR100066	Thecate
	SRR100064	Rosetta colony
	SRR100065	Rosetta colony
PRJNA919184	SRR23004502	foxJ1_wt_3
	SRR23004503	foxJ1_wt_2
	SRR23004504	foxJ1_wt_4
	SRR23004505	foxJ1_wt_1
	SRR23004506	cRFXa_mut_3
	SRR23004507	cRFXa_mut_1
	SRR23004508	foxJ1_mut_3
	SRR23004509	foxJ1_mut_1
	SRR23004510	foxJ1_mut_2
	SRR23004511	cRFXa_wt_3
	SRR23004512	cRFXa_mut_2
	SRR23004513	cRFXa_wt_2
	SRR23004514	cRFXa_wt_1
	SRR24558896	foxJ1_mut_4
	SRR24558898	foxJ1_wt_5

## Sheet: Amphimedon queenslandica
Study	Run	Tissue	Individual
PRJNA412708	SRR6122553	Archeocyte	Individual B
	SRR6122554	Archeocyte	Individual B
	SRR6122555	Archeocyte	Individual B
	SRR6122556	Archeocyte	Individual A
	SRR6122557	Archeocyte	Individual A
	SRR6122558	Archeocyte	Individual A
	SRR6122559	Archeocyte	Individual A
	SRR6122560	Archeocyte	Individual A
	SRR6122561	Archeocyte	Individual B
	SRR6122562	Archeocyte	Individual B
	SRR6122563	Choanocyte	Individual C
	SRR6122564	Choanocyte	Individual C
	SRR6122565	Choanocyte	Individual C
	SRR6122566	Choanocyte	Individual C
	SRR6122567	Choanocyte	Individual C
	SRR6122568	Pinacocyte	Individual A
	SRR6122569	Pinacocyte	Individual A
	SRR6122570	Pinacocyte	Individual A
	SRR6122571	Pinacocyte	Individual B
	SRR6122572	Pinacocyte	Individual C
	SRR6122573	Choanocyte	Individual B
	SRR6122574	Choanocyte	Individual B
	SRR6122575	Choanocyte	Individual A
	SRR6122576	Archeocyte	Individual C
	SRR6122577	Choanocyte	Individual A
	SRR6122578	Choanocyte	Individual A
	SRR6122579	Archeocyte	Individual C
	SRR6122580	Archeocyte	Individual C
	SRR6122581	Archeocyte	Individual C
	SRR6122582	Archeocyte	Individual C
	SRR6122583	Pinacocyte	Individual C

## Sheet: Mnemiopsis leidyi
Study	Run	Tissue	Timepoint
PRJNA787267	SRR1717063	Statocyst	adult
	SRR1717064	Statocyst	adult
	SRR1717065	Statocyst	adult
PRJEB28334	ERR2752243	tentacle bulb	adult
	ERR2752244	comb rows	adult
	ERR2752245	comb rows	adult
	ERR2752246	comb rows	adult
	ERR2752250	tentacle bulb	adult
	ERR2752251	tentacle bulb	adult

## Sheet: Nematostella vectensis
Study	Run	stage	timepoint	tissue	sex
PRJNA667916	SRR12787980	planula	50-60hpf	body tissue
	SRR12787981	planula	50-60hpf	body tissue
	SRR12787982	planula	50-60hpf	aboral tissue
	SRR12787983	planula	50-60hpf	aboral tissue
	SRR12787984	Late planula	75-85hpf	body tissue
	SRR12787985	Late planula	75-85hpf	body tissue
	SRR12787986	Late planula	75-85hpf	body tissue
	SRR12787987	Late planula	75-85hpf	aboral tissue
	SRR12787988	Late planula	75-85hpf	aboral tissue
	SRR12787989	Late planula	75-85hpf	aboral tissue
PRJNA667495	SRR12775963			gonad	male
	SRR12775964			gonad	male
	SRR12775968			gonad	female
	SRR12775974			gonad	female
	SRR12775976			gonad	female
	SRR12775978			gonad	male
	SRR12775960			mesenterial filament	male
	SRR12775961			mesenterial filament	male
	SRR12775970			mesenterial filament	male
	SRR12775971			mesenterial filament	female
	SRR12775973			mesenterial filament	female
	SRR12775975			mesenterial filament	female
	SRR12775959			muscle	female
	SRR12775962			muscle	male
	SRR12775965			muscle	male
	SRR12775966			muscle	female
	SRR12775967			muscle	male
	SRR12775972			muscle	female
PRJEB13676	ERR1368838			tentacles
	ERR1368845			nematosomes
	ERR1368846			mesenteries
	ERR1368847			mesenteries
	ERR1368848			nematosomes
	ERR1368849			nematosomes
	ERR1368850			tentacles
	ERR1368851			tentacles
	ERR1368852			mesenteries
